# Supplementary material for: A constant domain mutation in a patient-derived antibody light chain reveals principles of AL amyloidosis
Source: Commun Biol. 2023 Feb 23;6:209. doi: 10.1038/s42003-023-04574-y (PMC9950467; doi:10.1038/s42003-023-04574-y)
Supplement: Supplementary file 3 — Supplementary data 1 [file 42003_2023_4574_MOESM3_ESM.xlsx]

## Sheet: Figure 2a
Figure 2a: FUV-CD data
	wavelength [nm]		θMRW [deg cm^2 dmol^-1]
			P-CL native		G-CL native		P-LC native		G-LC V136G native		P-LC G136V native		G-LC native		P-CL refolded	G-CL refolded	P-LC refolded	G-LC refolded	P-LC G136V refolded	G-LC V136G refolded
			Replicate 1	Replicate 2	Replicate 1	Replicate 2	Replicate 1	Replicate 2	Replicate 1	Replicate 2	Replicate 1	Replicate 2	Replicate 1	Replicate 2
		260	-0.00296	-2.85115e-06	-7.33753e-07	-1.94969e-06	1.56448e-06	4.94715e-06	6.34249e-05	-9.72516e-06	-0.000372093	-0.000230444	-4.01691e-07	-1.69133e-05	-0.00203	1.67715e-07	1.1945e-06	5.70825e-05	0.000130021	7.50529e-06
		259.9	-3.54279	-2.97789	23.6551	0.13302	-8.10254	-4.11987	8.3221	3.1038	20.7322	-2.24315	-2.2759	0.58275	0.61488	5.88155	2.51744	-0.18927	12.6085	2.64263
		259.8	-16.4059	0.74224	9.89413	-1.79099	-10.1882	-13.2161	9.96965	1.19069	20.9868	4.00442	8.56554	-9.77634	-5.81913	-1.53878	5.71617	-14.0059	14.8745	1.08544
		259.7	-13.3176	-4.61216	15.4004	-0.84298	-8.74313	0.24705	11.3154	-1.222	20.5636	4.07028	14.3161	-6.65657	-14.1807	-1.81866	6.99281	-12.6615	10.0937	0.37332
		259.6	-28.7205	-11.6907	16.8218	4.22778	-20.2748	-2.78023	14.5943	2.18657	19.4427	7.12535	5.51374	-5.86841	-19.4126	-1.27568	-1.14575	-5.90195	-0.11129	4.19537
		259.5	-33.7642	-6.10032	22.0681	-0.35378	-14.5814	8.05148	12.9241	0.54291	20.1706	6.47038	9.81818	-8.46978	-15.0895	-3.77987	1.09454	-8.91918	4.27132	3.89363
		259.4	-29.7423	-13.8012	14.3553	-0.79539	-16.2854	17.4645	8.85474	11.2687	27.7089	8.60379	5.61839	-5.92444	-15.4376	-11.2631	5.30765	-9.08958	5.17613	6.14891
		259.3	-29.6568	-12.359	10.1268	-4.26772	-29.9799	19.7995	6.74145	5.92568	33.0589	6.64787	16.5972	-6.6737	-17.273	-11.2358	2.46462	-5.66939	2.80869	7.91494
		259.2	-20.0758	-7.73143	12.3291	-2.03952	-36.2252	18.8812	13.6074	14.754	42.9973	15.7875	8.36364	-8.56175	-14.2332	-10.2558	0.26117	5.3101	2.09278	13.8245
		259.1	-15.8338	-5.13941	1.52096	-3.7282	-40.7315	13.1614	15.1176	9.24143	50.1601	22.5511	24.0476	-6.38987	-14.2098	-12.9958	0.08004	12.8355	3.71049	9.36767
		259	-23.9646	-3.61206	10.369	-4.25828	-46.1015	9.69705	15.321	6.76299	55.488	27.6029	33.3266	-8.7738	-18.1269	-17.1415	3.09581	10.2301	5.98089	14.0658
		258.9	-18.823	1.04434	23.6749	-8.73564	-56.2347	4.69028	15.1483	5.63509	53.8984	29.6136	22.8721	-7.46714	-17.1533	-13.5996	-1.78691	13.2526	6.42433	9.14325
		258.8	-21.8206	-5.1043	13.043	-12.4951	-73.4715	-0.58012	23.6213	12.2393	45.574	29.237	23.1924	-12.1133	-27.0035	-14.1593	-7.65511	10.6555	6.97798	13.8933
		258.7	-25.9023	8.61876	29.576	-11.0668	-76.4704	-12.554	24.8517	-0.76174	47.0363	27.6492	18.7748	-13.1382	-23.1923	-10.9696	-13.6991	17.9785	11.6049	6.71407
		258.6	-9.09153	7.92223	23.799	-12.7232	-88.5085	-2.35454	21.0708	-4.14219	47.0173	30.1172	16.7241	-17.0805	-25.8459	-15.7296	-17.5064	18.5821	15.845	3.93891
		258.5	5.00595	6.76163	45.2989	-7.33721	-96.5137	-10.0293	18.2053	-6.02559	42.2092	30.7601	6.00634	-18.073	-22.7177	-17.2586	-15.9236	13.9351	6.93788	4.21085
		258.4	1.19463	3.35314	33.8028	-5.05126	-83.2378	-12.679	25.2	-13.5446	32.9379	29.4505	21.0074	-19.3037	-21.9885	-22.2716	-17.7949	17.5228	1.84162	11.8349
		258.3	7.49075	1.73857	21.5147	-4.55063	-77.5285	-19.2208	31.8688	-15.113	12.8892	22.8362	19.833	-20.2912	-23.8348	-25.5779	-16.4074	17.6003	-4.92064	18.1248
		258.2	10.676	9.50597	19.479	0.72788	-81.1808	-14.4045	30.0444	-22.5526	6.15312	21.2367	23.2357	-18.5082	-29.7158	-18.8815	-20.7287	12.9082	-4.60124	18.5456
		258.1	4.64264	5.74109	28.3281	4.51824	-70.2051	-9.25813	37.1193	-21.5037	6.3287	19.5125	20.8531	-13.7735	-35.1336	-19.3999	-18.737	18.6155	0.94278	25.6405
		258	-1.64216	6.27882	11.456	12.7802	-68.1586	-17.7103	33.3141	-25.4234	-7.95735	19.3208	23.1385	-10.8019	-35.7805	-17.7102	-25.4401	12.2485	-5.92297	24.288
		257.9	3.84358	5.10346	12.1069	16.9671	-78.7748	-20.2481	36.5023	-29.1175	-17.0132	18.8362	27.87	-11.4179	-36.706	-14.1552	-29.6396	10.5892	-6.52239	27.2289
		257.8	15.1163	3.82662	9.83019	14.2948	-74.8076	-19.7725	45.7325	-31.5569	-28.3818	15.9582	20.4271	-8.23099	-34.2045	-16.3142	-30.0693	17.9721	-8.12952	17.859
		257.7	3.65763	5.14811	17.5136	15.7364	-71.4535	-17.0362	46.9051	-36.3498	-31.4853	9.93201	18.0825	-17.1348	-32.0488	-16.7154	-21.4072	17.2137	-13.8284	12.5234
		257.6	17.6589	12.6486	14.1059	12.9695	-70.0497	-23.4329	53.5425	-35.1533	-30.3771	4.9799	12.277	-16.4928	-27.4459	-17.7405	-24.4125	22.5414	-17.9996	17.1851
		257.5	10.5967	17.1409	24.5556	14.9669	-84.3446	-13.6327	40.5802	-32.9837	-20.8957	4.50791	17.7632	-20.7052	-27.308	-15.4777	-20.0324	23.9783	-17.7111	16.457
		257.4	16.5049	21.2031	24.6184	14.814	-93.3742	-8.32568	38.6522	-32.435	-25.6922	3.88486	21.1723	-18.0297	-24.052	-19.4371	-22.0644	19.0086	-16.9139	15.1773
		257.3	1.07031	21.9235	19.8396	19.8995	-85.8383	-5.53837	36.9798	-24.4422	-31.8666	5.81182	27.3594	-10.1665	-31.427	-21.261	-18.3547	24.646	-15.9224	16.9541
		257.2	6.04935	27.7301	22.1866	15.3472	-88.9937	-10.9391	42.4499	-25.2215	-24.9527	13.6433	18.981	-11.0576	-27.7408	-29.0922	-26.0647	29.0912	-11.0855	21.1522
		257.1	9.54673	33.007	20.5545	15.0269	-87.1596	-8.49936	41.8345	-16.1139	-39.8178	22.8588	26.4376	-11.4089	-22.4645	-27.9044	-27.6308	25.41	-6.80938	30.418
		257	8.04558	33.8157	13.717	18.3187	-83.6015	-5.70348	52.2639	-17.9634	-43.369	19.3587	30.0444	-17.172	-25.0453	-21.8109	-25.1	32.3023	-3.35473	33.2277
		256.9	20.4594	34.3787	13.8239	23.4301	-91.8784	-6.10486	52.5747	-20.5795	-43.5585	27.0153	34.5592	-16.5397	-25.5471	-19.2267	-27.1625	29.0044	-0.02022	35.35
		256.8	25.0415	25.8253	20.8874	27.7258	-90.019	-2.48879	55.3141	-25.5749	-35.3392	27.0117	33.5825	-10.4856	-21.44	-10.9045	-26.2962	31.8438	4.09213	38.4062
		256.7	12.1072	20.1064	19.2007	28.3323	-93.8245	0.85191	59.0292	-23.0821	-46.7103	23.1334	38.6459	-11.3146	-25.995	-13.7864	-33.3172	37.1692	-1.16829	42.8428
		256.6	-9.90044	26.8677	23.4544	32.6063	-68.5962	4.74227	65.7915	-28.3221	-59.0905	22.5885	46.4683	-12.0539	-29.0807	-8.1631	-24.3492	27.7924	-1.65391	42.8608
		256.5	-14.3119	29.3388	21.6238	37.8067	-63.6459	10.6097	67.2275	-25.2236	-62.5875	23.7334	37.0159	-1.50879	-33.6443	-11.3281	-24.1109	25.0088	-0.72138	50.4569
		256.4	-8.70526	27.6838	31.3651	37.9733	-58.8129	11.4779	61.3103	-30.9979	-65.4977	22.522	32.6279	16.0377	-34.1363	-13.5007	-25.3608	39.3122	0.35955	47.5104
		256.3	-6.45579	19.7548	33.4591	36.7458	-48.0148	8.88128	71.1786	-30.8294	-55.3911	13.9777	50.4556	17.3231	-38.0341	-18.627	-27.4404	42.2805	7.79775	50.9676
		256.2	-5.4017	17.3957	35.616	35.3652	-56.1586	2.21051	68.2414	-37.1038	-55.2403	14.1373	57.8108	15.1794	-37.333	-13.9985	-24.7794	48.4496	11.2571	47.3112
		256.1	-2.81187	18.8318	29.4544	38.0395	-42.093	-3.56374	65.7455	-36.6252	-62.8114	9.83138	65.5106	13.1952	-32.4325	-15.2667	-20.6817	47.8143	9.49186	41.1879
		256	-3.9756	21.9559	36.1337	32.1174	-30.7008	-8.02494	63.4658	-50.6226	-62.2381	12.3108	78.5116	14.2016	-32.6253	-12.1927	-19.9775	51.716	13.5109	36.1278
		255.9	-11.4422	23.891	16.5506	33.0115	-3.34249	-6.36839	61.8619	-51.9038	-70.7721	10.9391	95.4419	15.1403	-31.7051	-8.51373	-8.64113	46.7266	11.1257	39.7665
		255.8	-5.82004	23.2929	17.2143	24.9242	-0.00211	-6.52896	64.7269	-51.1835	-70.2767	2.63666	81.9112	16.8432	-29.6515	-10.5749	-3.37745	44.2509	11.9212	41.1486
		255.7	-2.76606	25.5446	28.6894	27.9665	9.26639	-12.6773	68.8566	-46.818	-66.2844	0.60157	82.519	17.3052	-27.1376	-8.39256	-4.37976	55.6103	9.50429	45.8427
		255.6	0.37828	26.6646	26.9508	25.7719	1.49366	-15.9211	71.8276	-46.1548	-67.3316	-3.06133	76.3541	13.5557	-25.9253	-3.23868	-7.67384	55.1484	8.58581	46.3982
		255.5	3.51025	27.6881	28.6643	21.3196	-10.8615	-19.2277	68.9023	-52.1772	-57.5496	0.11457	82.4154	23.3274	-24.2177	0.66426	-10.1423	56.0247	8.07866	45.3154
		255.4	12.0119	23.555	26.2492	27.4667	-19.2706	-15.9983	67.0834	-61.1962	-54.8798	-0.19495	77.8626	28.7629	-25.6883	6.47212	-9.11953	58.7213	12.6391	38.4095
		255.3	10.9058	31.6334	23.6199	27.865	-13.2294	-15.9723	63.0358	-72.2107	-55.3453	0.38634	81.0581	37.3231	-22.6709	3.94203	-14.2562	58.3598	11.8756	40.3471
		255.2	19.4389	41.9205	43.4606	18.6775	-5.33192	-24.1637	56.2546	-67.8692	-41.6185	14.0742	78.4894	44.2534	-15.8277	3.37914	-16.5107	64.1737	10.2062	40.0337
		255.1	25.077	46.7709	33.2072	15.4899	-2.34989	-30.1704	70.6433	-78.5837	-43.6972	14.8935	90.4376	52.9267	-15.1104	6.07631	-22.1201	71.0617	14.1087	42.1779
		255	27.6437	52.6638	38.0595	17.0803	-8.06025	-26.7143	71.0033	-80.5358	-47.539	11.3456	85.9577	65.8369	-11.749	6.18679	-23.3336	83.3915	15.0068	45.6035
		254.9	29.641	52.8997	29.3559	21.2923	-10.019	-26.6131	69.2425	-89.5563	-53.8405	6.90812	84.1025	47.9183	-8.90456	15.5525	-22.5266	73.8936	15.3727	42.5769
		254.8	29.6652	57.925	29.8999	19.9623	-5.13002	-26.7834	68.489	-85.5511	-62.7091	5.32842	93.2452	48.4711	-9.71095	14.997	-26.4065	84.0987	5.53858	43.0149
		254.7	37.4967	58.8775	13.9451	15.6258	-6.83721	-21.9749	67.8444	-87.3434	-70.1439	8.42937	96.5634	43.1286	-6.67395	9.80042	-25.9745	82.5427	4.16385	36.0563
		254.6	31.8045	57.257	13.9486	15.6936	-12.1311	-32.0547	65.2257	-79.7918	-82.7178	5.80167	100.35	44.5885	-12.5146	12.5887	-35.4546	86.7784	2.08496	42.5412
		254.5	29.3935	60.4064	1.7631	17.0758	-21.26	-23.3373	77.3826	-78.1622	-80.119	8.77641	100.606	44.4901	-19.6896	10.8506	-31.2645	87.9962	-0.669	47.8887
		254.4	17.7526	60.3996	13.566	18.2277	-26.0655	-25.3643	78.4731	-82.4778	-72.8166	9.55759	99.7347	37.1413	-26.183	6.55828	-35.6249	76.1949	-0.05833	43.7839
		254.3	11.2572	59.7756	20.6143	16.6786	-33.908	-26.8182	89.9658	-82.5369	-79.3294	5.46594	101.189	40.9616	-24.5813	4.52149	-36.961	71.4211	-0.64918	40.6516
		254.2	14.6069	59.7645	2.99476	26.6472	-53.3319	-21.076	87.439	-75.1341	-94.7899	6.43138	99.5074	42.3337	-30.0412	8.37212	-42.2921	72.8978	-5.68355	40.3455
		254.1	21.5694	54.8465	12.5524	19.5435	-45.1786	-20.7892	77.2086	-68.8341	-76.8957	12.5764	97.5127	42.8633	-25.4002	-1.987	-37.5171	78.0913	6.21818	45.163
		254	34.2545	53.2163	10.0797	20.3276	-70.0941	-14.8023	84.4622	-66.6057	-85.5981	16.3762	92.2146	45.1001	-20.3945	-0.99822	-44.6711	83.0131	7.84952	42.8689
		253.9	42.3122	52.7594	32.0902	19.3754	-67.7865	-32.1384	92.6789	-62.9135	-79.898	16.4508	91.7516	40.1921	-24.5965	-9.39088	-47.0032	78.7361	5.82243	46.566
		253.8	41.5718	52.4579	24.2191	16.8898	-70.4281	-28.2787	92.3333	-63.4002	-74.2329	7.20643	78.5243	45.5081	-15.464	-8.9934	-49.0296	76.9581	6.96757	39.2167
		253.7	27.3863	48.3723	28.9098	19.5442	-70.0602	-30.7717	106.62	-55.5192	-78.3643	9.87345	70.6829	43.321	-21.746	-3.1956	-47.1148	80.0765	8.9301	49.1061
		253.6	21.5406	48.9633	29.001	21.0797	-67.2516	-36.8143	104.221	-59.4	-82.7399	7.8652	60.3932	43.1551	-25.9743	-8.57222	-48.1183	76.1515	1.64823	49.0304
		253.5	8.84736	50.3182	36.0388	14.7714	-54.2748	-47.1986	116.207	-59.4001	-80.3864	7.48698	50.9524	49.7978	-26.3596	-16.2796	-41.4669	85.0342	3.1736	50.1424
		253.4	7.86832	52.5044	21.0598	14.4558	-50.6808	-53.9313	118.3	-51.5094	-94.8992	-0.48628	54.0951	50.9426	-27.7744	-15.0776	-41.4844	97.5247	2.75045	48.6016
		253.3	-0.08912	54.1913	14.3941	10.4405	-65.5581	-51.742	108.817	-50.7309	-100.549	5.41954	42.5761	50.0293	-22.7614	-9.71698	-42.7732	94.6536	-4.13327	44.2258
		253.2	-0.96029	49.1401	20.0922	11.8815	-75.1459	-55.3431	107.631	-57.2016	-101.779	-0.47349	41.297	54.6022	-24.0278	-14.9015	-42.9623	100.195	-12.0162	38.2127
		253.1	5.00134	46.6124	2.97694	11.3089	-86.1036	-63.6116	108.252	-54.1223	-97.0422	-0.57845	37.1173	51.0462	-19.2732	-12.1722	-46.231	100.737	-16.1895	43.5765
		253	-3.51396	50.4886	13.6771	1.59308	-94.2326	-64.3486	114.031	-58.2602	-90.0481	-10.0872	36.723	42.3094	-17.1726	-14.8207	-49.4667	95.8534	-12.4024	49.5158
		252.9	-11.1576	54.5645	10.9308	3.53092	-93.1078	-73.6077	119.648	-69.2516	-90.8748	-16.1922	28.019	42.7787	-16.8666	-16.223	-55.0041	94.4518	-9.94254	46.1418
		252.8	-13.9861	56.5826	4.64675	0.38511	-99.0613	-77.3037	120.534	-77.7854	-100.817	-20.5011	36.9725	45.0969	-20.6382	-14.3289	-54.6959	96.1558	-11.1212	41.2371
		252.7	-24.8439	60.9375	23.4711	8.58679	-104.703	-79.5025	130.662	-82.5642	-74.2115	-16.6623	41.7696	42.5747	-19.3666	-12.9827	-58.9793	98.4496	8.01289	38.4827
		252.6	-45.8743	59.8569	1.33732	4.95587	-107.854	-69.1041	124.773	-82.67	-96.4541	-28.0222	49.7844	39.1825	-21.8519	-12.7064	-48.4243	85.8746	-0.77929	34.4142
		252.5	-40.8872	56.7517	-4.14885	2.9544	-117.312	-76.0661	134.246	-76.1322	-97.6632	-22.3349	43.0803	29.1656	-19.4098	-9.81289	-51.4261	72.8735	-5.06493	38.7577
		252.4	-62.2552	45.9676	-13.1289	0.69591	-130.252	-81.609	134.905	-72.535	-97.7806	-22.3577	40.1163	35.2174	-30.9849	-7.1499	-54.3322	72.3471	-7.42804	36.6952
		252.3	-76.4763	42.5136	-14.9046	4.82411	-143.611	-76.1513	145.676	-72.3508	-103.633	-18.8026	43.666	37.6899	-32.7099	-10.7419	-58.0733	72.2012	-4.24564	48.7771
		252.2	-62.522	46.7312	-9.84906	9.07075	-140.773	-63.5074	139.424	-70.3382	-100.549	-21.2707	33.2421	37.0377	-24.3783	-12.7424	-46.7772	68.5818	-1.65764	46.9594
		252.1	-75.0053	37.6569	-1.06709	9.05744	-125.835	-64.5766	135.025	-61.1773	-93.7376	-24.7903	33.982	39.8105	-28.5322	-18.8849	-36.9959	63.8143	10.4	50.0402
		252	-79.7816	41.1187	22.8007	12.4981	-131.842	-66.4028	141.426	-60.3785	-69.7993	-25.1382	23.0898	42.95	-29.6869	-19.8932	-37.2934	61.7023	20.0585	55.5327
		251.9	-83.777	43.8168	14.7963	17.171	-112.206	-68.6981	159.845	-62.4966	-74.717	-23.3332	31.1099	26.525	-28.3416	-19.6669	-31.7883	51.289	19.3337	64.92
		251.8	-76.0069	47.658	29.1161	7.51698	-94.0306	-70.0322	156.216	-61.6057	-59.5913	-29.487	29.6131	31.1424	-28.6533	-24.7281	-31.6633	55.5786	25.9571	57.6088
		251.7	-76.9604	36.7335	25.8087	9.2935	-88.13	-74.0573	154.309	-65.3464	-76.3277	-35.6987	26.7579	32.4743	-35.3244	-23.3737	-35.8666	58.586	18.4573	54.1007
		251.6	-83.8508	37.6809	21.1375	6.8827	-77.9249	-79.5811	163.219	-60.1199	-84.5432	-26.5075	28.1046	13.7735	-31.6373	-24.2986	-33.7105	56.6293	20.8764	55.545
		251.5	-81.0574	36.4303	22.0803	-0.96625	-74.5306	-72.7306	165.151	-55.6692	-79.1997	-28.8099	44.7378	9.63286	-27.2149	-31.7795	-34.3114	49.7773	23.9044	54.9099
		251.4	-81.0838	30.268	29.6941	-7.97547	-64.6691	-69.3382	175.533	-42.4936	-75.6443	-35.8082	37.7114	9.96795	-36.4038	-31.4993	-22.5688	54.7731	29.9873	57.226
		251.3	-73.3293	34.248	23.6085	-7.11059	-55.0465	-61.3588	170.647	-33.917	-82.2777	-30.7934	31.0941	14.0293	-35.1682	-37.8481	-13.7824	57.4888	19.9068	51.8376
		251.2	-83.2454	30.4738	18.5643	-15.6721	-44.9376	-48.2456	163.977	-34.5665	-71.6151	-29.6771	44.7949	8.05886	-43.6137	-46.3266	-6.51179	48.6135	25.3665	58.3614
		251.1	-74.9845	31.1063	21.5789	-25.1893	-42.4852	-48.1433	168.731	-32.1748	-70.8837	-28.1893	60.0201	15.7861	-45.0074	-51.2462	-6.07536	55.0818	21.4017	61.1388
		251	-76.3859	31.9416	3.6588	-25.5792	-54.5507	-26.1484	171.053	-39.2324	-71.8672	-27.424	61.778	11.4595	-50.5518	-52.6078	3.46713	55.9147	22.1674	62.4108
		250.9	-78.2278	28.6307	-19.422	-33.6009	-69.0677	-39.7025	178.51	-40.0668	-67.3278	-33.0602	69.6607	11.4658	-52.4299	-54.7942	-6.00691	52.2361	14.7421	66.4579
		250.8	-80.6596	22.3296	-7.61489	-33.6239	-86.1892	-44.2044	178.051	-46.7536	-58.6243	-32.6311	75.6152	0.27345	-52.5856	-47.4652	-19.3222	41.1452	19.6432	61.0117
		250.7	-73.5285	19.8393	-12.8781	-37.5534	-93.0243	-49.514	168.26	-56.6572	-54.2303	-29.8689	76.2791	-4.93057	-51.6607	-44.511	-26.2715	40.6441	19.2547	44.8708
		250.6	-67.6652	9.86603	-13.0564	-39.2659	-99.314	-47.1185	157.026	-56.5086	-59.8339	-33.2497	71.7516	3.13709	-47.6773	-50.844	-27.1758	38.9517	16.2498	41.3366
		250.5	-66.984	9.3175	-10.6105	-44.1017	-94.6089	-44.3047	162.711	-64.5441	-46.3997	-44.6283	76.4059	7.00178	-49.0796	-55.9873	-25.0629	42.2625	25.2143	42.3631
		250.4	-79.7337	-0.6977	-17.0781	-46.222	-83.4535	-59.5778	165.957	-52.8345	-59.5975	-42.6967	62.6268	6.06309	-53.9879	-59.081	-23.3303	27.3703	21.9537	41.9135
		250.3	-64.3891	-8.49099	-37.3805	-54.65	-82.4905	-71.9312	163.736	-42.4103	-71.1946	-46.2924	64.0042	21.1033	-55.3919	-67.9029	-26.3287	29.5923	16.7146	38.1975
		250.2	-64.4727	-15.4229	-26.4987	-58.976	-82.6406	-75.4964	164.841	-57.5289	-57.5362	-52.6032	60.1078	28.6265	-52.9603	-69.787	-26.6137	34.068	15.2979	30.9496
		250.1	-62.5001	-8.9999	-49.8458	-57.0208	-92.0973	-75.6405	157.35	-55.6654	-69.6103	-56.5065	64.8414	27.6994	-58.5764	-78.2672	-28.0925	36.42	7.38472	33.3415
		250	-45.3478	-24.29	-51.0495	-66.423	-88.8731	-74.0184	151.257	-62.8081	-75.3743	-52.624	61.1808	36.4236	-56.1853	-79.4797	-21.7637	42.7118	9.40681	19.7602
		249.9	-44.1073	-29.2061	-50.2389	-69.923	-89.4831	-77.0145	147.472	-62.7238	-81.677	-57.4526	64.7865	25.7735	-54.5238	-84.2875	-16.0967	41.7446	3.74067	24.4216
		249.8	-58.2114	-34.2346	-35.0024	-76.1092	-83.9271	-86.8949	140.337	-73.5172	-63.4693	-59.9391	86.4894	21.4014	-62.6503	-86.6499	-14.9431	39.3196	-1.47885	15.2481
		249.7	-37.1593	-36.3391	-26.1163	-75.2677	-85.8403	-91.4533	154.582	-73.6433	-52.9514	-56.8774	97.1321	11.2756	-61.3629	-84.289	-15.1293	31.104	8.17001	9.90551
		249.6	-43.5185	-35.2809	-37.5383	-79.9036	-96.9783	-92.0692	151.156	-78.0156	-52.3463	-48.2815	96.3975	15.2502	-66.5649	-92.0556	-14.5926	32.5437	0.28726	2.92929
		249.5	-58.6773	-43.7687	-46.6279	-78.0671	-110.464	-90.584	156.149	-64.9567	-68.0911	-38.6991	93.6321	18.246	-66.4713	-90.7968	-21.8487	24.9042	-5.52677	8.6497
		249.4	-49.3033	-42.8962	-63.0103	-84.0837	-112.346	-86.1734	160.396	-66.6916	-72.9862	-37.6513	94.8203	25.6646	-61.8385	-100.046	-28.5165	30.0987	-14.0351	7.82337
		249.3	-37.188	-41.026	-66.8332	-87.4832	-120.174	-73.6361	173.339	-58.213	-68.4003	-47.8814	82.1491	18.784	-62.3709	-108.935	-25.462	18.9856	-12.8001	15.8951
		249.2	-36.118	-45.4093	-79.4342	-87.8856	-137.374	-76.9311	172.555	-56.5857	-72.7864	-44.8344	84.8911	16.0155	-63.3236	-110.816	-29.6532	17.9031	-21.8824	13.83
		249.1	-36.6169	-45.7859	-76.5065	-82.5269	-153.685	-89.1679	162.255	-56.1103	-58.2	-43.1934	83.0581	11.2555	-63.5443	-109.407	-37.0164	15.789	-15.7988	13.2621
		249	-45.418	-48.8821	-65.064	-90.3315	-150.029	-88.0426	161.22	-65.8257	-59.8261	-40.9717	86.8192	13.931	-70.9415	-112.933	-36.9395	10.1864	-15.0713	5.82041
		248.9	-46.1641	-45.7035	-68.467	-95.1213	-155.231	-94.0224	158.437	-56.0397	-61.08	-31.9566	74.5909	23.1794	-75.8527	-119.162	-34.152	9.04371	-13.5467	9.41492
		248.8	-45.9792	-48.2144	-75.9465	-92.4013	-153.773	-96.4293	150.799	-52.4071	-65.5239	-40.0102	85.2241	23.1519	-78.4457	-118.238	-48.6677	9.53843	-16.1968	5.88775
		248.7	-53.8866	-52.7568	-82.6694	-88.1698	-157.655	-96.9942	147.34	-53.7149	-71.7087	-31.5354	107.52	14.1995	-78.3144	-115.386	-50.5433	5.89572	-19.5994	9.24045
		248.6	-67.2961	-62.9931	-73.2994	-88.6332	-183.455	-105.102	157.701	-52.3538	-68.5358	-34.1099	77.9588	4.8337	-82.5725	-117.907	-64.6438	6.68959	-18.8808	6.26312
		248.5	-69.0155	-61.3223	-79.6974	-82.9329	-190.059	-95.2984	163.256	-51.8081	-88.7178	-50.0334	72.8266	-12.3143	-86.8424	-120.757	-62.2346	-15.9256	-28.4201	6.79568
		248.4	-86.074	-71.195	-77.089	-81.3749	-185.795	-86.2167	155.979	-52.259	-95.7422	-57.153	71.6205	-8.41577	-104.894	-121.37	-66.636	-4.06411	-29.4423	8.11069
		248.3	-91.9459	-76.58	-72.0901	-81.3273	-183.497	-80.0279	148.894	-49.5608	-110.706	-48.2787	71.112	-19.4211	-103.535	-123.938	-58.7713	-7.25755	-26.046	8.40667
		248.2	-91.3507	-82.4513	-73.34	-82.8205	-172.489	-85.4388	152.872	-52.8067	-103.61	-39.9164	64.4482	-12.0067	-109.355	-127.267	-47.2471	-8.2787	-26.0466	8.02898
		248.1	-99.7725	-83.3257	-74.3205	-86.1726	-170.469	-86.285	159.772	-59.0082	-103.746	-47.3311	69.5624	-9.96334	-112.676	-130.861	-59.444	-8.49434	-26.8152	8.80213
		248	-105.792	-87.2664	-72.7271	-87.2233	-172.684	-90.5036	155.296	-55.1987	-101.468	-53.8978	73.5328	-9.59547	-113.026	-130.99	-68.0131	-17.8569	-27.1773	6.96534
		247.9	-94.7372	-86.8506	-65.796	-85.7208	-182.86	-83.3938	156.894	-55.2431	-82.8619	-52.608	74.6364	-6.02359	-117.336	-135.858	-60.5206	-21.2808	-16.8169	-2.66336
		247.8	-97.0533	-91.5054	-66.9839	-85.4916	-190.044	-92.7514	139.777	-48.7377	-91.4896	-54.4365	86.9725	-9.51725	-117.538	-135.489	-72.9772	-18.8812	-28.263	-1.77372
		247.7	-102.722	-96.2529	-64.5862	-94.4481	-191.157	-100.855	134.212	-51.1605	-81.6119	-57.1271	95.1755	-1.14938	-125.183	-146.622	-69.8	-11.3442	-23.712	-1.89703
		247.6	-109.078	-102.416	-62.2027	-86.8641	-195.489	-91.3555	124.251	-57.8904	-81.3826	-59.5433	100.992	-5.5627	-129.88	-138.226	-62.1055	-3.03557	-24.855	-5.9993
		247.5	-118.62	-103.284	-67.1004	-101.058	-176.496	-101.373	122.572	-68.2514	-92.3412	-56.3256	103.497	-5.74346	-134.137	-146.838	-55.9876	-1.10111	-35.3196	-12.5808
		247.4	-130.888	-96.5519	-66.6063	-100.371	-175.428	-104.225	123.557	-72.239	-87.1387	-50.7012	97.9334	-6.11661	-135.835	-142.799	-63.6437	-3.07891	-40.6336	-15.4903
		247.3	-125.782	-95.4868	-52.4333	-106.143	-180.139	-102.994	117.423	-74.9173	-70.2072	-62.3868	98.1744	5.17937	-136.513	-145.378	-70.0804	3.44329	-36.4725	-19.9047
		247.2	-119.56	-102.445	-47.764	-102.261	-175.744	-95.0626	122.13	-83.3956	-58.5641	-68.5099	68.1565	6.40241	-133.335	-149.626	-80.8155	-2.03345	-23.5284	-18.3752
		247.1	-110.542	-109.594	-57.938	-101.053	-169.551	-99.6209	113.473	-88.5417	-74.8514	-52.8642	51.0063	5.1096	-134.906	-156.548	-84.2476	1.0194	-20.4632	-22.386
		247	-120.736	-112.543	-60.0593	-105.26	-153.826	-104.513	115.577	-106.465	-88.957	-52.6499	39.8235	-0.92528	-139.356	-155.241	-80.1906	-2.988	-20.6507	-33.7166
		246.9	-131.461	-111.518	-57.5641	-112.389	-155.07	-96.7705	114.16	-102.566	-93.1194	-55.0696	35.129	-2.32274	-140.025	-160.884	-82.0863	-8.77975	-21.5426	-30.4641
		246.8	-131.123	-116.413	-48.4715	-120.784	-145.193	-97.4924	115.326	-109.971	-104.356	-50.5684	40.6818	-5.18004	-149.053	-161.865	-81.9145	-14.9732	-23.8864	-26.4826
		246.7	-122.48	-123.026	-46.1067	-124.391	-137.935	-92.0228	109.942	-116.277	-92.1815	-50.3384	25.8383	-14.1261	-149.233	-162.015	-75.15	-32.1836	-32.4162	-25.2903
		246.6	-122.717	-135.818	-26.2368	-118.86	-127.408	-88.715	109.499	-117.446	-91.5156	-60.824	32.6343	-7.32274	-160.045	-165.107	-66.8504	-29.4077	-29.2633	-22.7895
		246.5	-136.745	-143.572	-21.7691	-125.643	-125.182	-72.2702	109.227	-111.153	-102.154	-66.1157	33.963	-12.4728	-163.098	-160.132	-63.7051	-29.5091	-36.1955	-27.5938
		246.4	-142.689	-143.435	-30.6766	-124.356	-122.953	-80.5339	99.3745	-108.414	-119.764	-69.2549	47.1861	-6.46016	-163.708	-168.19	-79.4432	-20.4225	-46.1449	-27.8868
		246.3	-145.716	-145.683	-32.6542	-128.558	-130.813	-91.915	104.428	-105.964	-112.745	-70.6405	31.4218	-5.30583	-169.269	-174.621	-79.8104	-28.3411	-49.9821	-38.4227
		246.2	-152.239	-160.643	-50.3441	-138.446	-123.358	-96.5929	98.3756	-96.3296	-119.034	-64.5698	20.3731	-11.569	-181.978	-178.377	-75.1643	-29.155	-53.3338	-35.6729
		246.1	-140.305	-170.975	-44.346	-134.685	-139.046	-104.484	95.421	-95.4082	-122.203	-69.329	-0.89429	-32.5838	-177.997	-183.296	-85.9956	-46.1212	-62.396	-29.3618
		246	-149.767	-172.157	-37.8511	-140.531	-131.587	-113.426	79.8428	-96.7038	-116.448	-67.7737	9.87632	-32.3534	-190.895	-185.924	-84.1884	-47.5821	-59.583	-30.9256
		245.9	-148.042	-179.408	-58.5093	-143.199	-106.47	-121.202	84.7424	-94.7023	-129.564	-58.3737	12.6501	-30.106	-196.952	-184.242	-77.4435	-48.1148	-67.2134	-25.6417
		245.8	-131.666	-184.442	-77.7449	-140.833	-110.812	-130.163	80.07	-100.723	-131.268	-63.8798	13.4672	-22.5352	-188.138	-185.923	-81.2891	-47.1814	-67.2832	-27.8098
		245.7	-116.46	-181.115	-82.4241	-138.782	-102.238	-125.443	62.0267	-103.409	-125.728	-70.0821	26.5941	-24.8682	-182.802	-187.158	-76.5435	-43.1349	-69.7852	-27.7321
		245.6	-126.086	-182.43	-90.5603	-136.919	-89.9983	-122.118	56.866	-104.822	-135.353	-80.0101	31.5349	-28.364	-193.951	-189.653	-78.921	-41.9943	-75.9634	-34.8176
		245.5	-106.708	-192.357	-87.3282	-136.454	-87.2375	-127.762	57.6514	-113.942	-131.85	-80.7036	16.4567	-28.4929	-187.833	-188.357	-83.1437	-53.5271	-70.5281	-41.3153
		245.4	-111.47	-196.694	-88.9603	-136.375	-83.885	-126.94	57.0404	-111.087	-132.782	-87.4949	15.0328	-30.6885	-195.543	-190.2	-71.0998	-54.0599	-79.024	-45.7639
		245.3	-99.6016	-202.128	-92.6587	-141.493	-81.9118	-126.795	51.199	-111.469	-121.378	-82.2661	-5.13848	-36.0447	-201.009	-197.9	-71.3393	-61.8738	-77.4478	-51.0486
		245.2	-113.871	-190.142	-80.9332	-157.294	-75.3197	-122.164	38.4505	-114.584	-124.46	-80.16	-2.5222	-27.4898	-202.656	-210.467	-72.464	-57.7861	-79.6871	-68.9781
		245.1	-131.808	-201.212	-92.2418	-154.107	-73.168	-121.471	30.1811	-112.513	-135.312	-76.9945	-17.0528	-11.7096	-207.882	-203.882	-71.9144	-55.7734	-83.5272	-73.5707
		245	-128.692	-201.823	-71.1633	-161.627	-74.8609	-126.703	24.5039	-119.534	-127.135	-78.6195	-28.6343	-21.901	-207.979	-210.14	-72.0528	-68.2206	-78.2533	-77.5638
		244.9	-140.067	-190.996	-71.5799	-168.247	-71.6287	-121.748	18.5484	-111.918	-133.992	-71.6802	-28.5951	-18.4559	-207.537	-208.458	-76.6429	-75.8474	-73.0384	-82.6065
		244.8	-159.21	-199.93	-80.3152	-174.862	-73.1316	-135.841	24.989	-124.991	-127.013	-80.7164	-29.8911	-24.4982	-219.558	-216.672	-78.8353	-79.6254	-74.5404	-89.8041
		244.7	-159.515	-202.984	-81.9248	-171.652	-68.8485	-135.372	18.2648	-148.506	-136.389	-75.9665	-40.5423	-22.0331	-219.543	-224.207	-72.5327	-83.0821	-69.5552	-99.3351
		244.6	-159.346	-212.878	-80.2851	-176.809	-52.2618	-141.06	9.84056	-156.824	-140.507	-76.1472	-56.8605	-23.884	-221.838	-226.878	-72.5723	-79.877	-72.008	-108.657
		244.5	-172.977	-213.532	-84.5691	-171.648	-68.5144	-156.977	11.6986	-162.393	-136.87	-83.4916	-27.1195	-30.9665	-226.921	-221.953	-73.7439	-91.6191	-74.2771	-113.117
		244.4	-170.076	-219.353	-87.2305	-171.587	-73.9795	-161.097	11.8155	-175.295	-136.818	-81.9392	-35.3118	-26.8196	-229.443	-222.361	-74.4365	-89.9584	-80.7065	-115.864
		244.3	-161.948	-217.881	-103.431	-169.192	-85.6938	-165.465	22.9326	-165.633	-153.294	-87.2573	-33.5116	-24.8375	-229.488	-221.316	-74.0627	-94.4573	-97.934	-117.65
		244.2	-165.733	-220.953	-110.917	-164.842	-94.8299	-155.794	24.9985	-162.365	-159.408	-70.6854	-42.2167	-28.6198	-234.51	-218.547	-72.8153	-97.5546	-103.192	-121.514
		244.1	-160.917	-228.287	-111.969	-177.749	-98.8448	-152.653	21.7207	-160.633	-141.078	-63.7769	-30.259	-26.6726	-235.796	-226.035	-80.5586	-89.4986	-100.43	-117.482
		244	-169.981	-230.31	-115.832	-178.094	-103.278	-138.845	23.5617	-156.433	-152.746	-62.7734	-24.4556	-41.0511	-244.806	-236.948	-76.3698	-106.76	-105.569	-101.795
		243.9	-181.024	-239.284	-124.398	-178.812	-102.923	-149.777	39.1882	-165.217	-151.788	-68.7419	-40.1036	-54.1029	-256.895	-229.606	-84.448	-112.855	-121.569	-103.77
		243.8	-166.452	-242.406	-133.029	-184.993	-94.4681	-142.63	24.7192	-164.954	-143.675	-64.9281	-56.7114	-54.5796	-258.249	-232.908	-80.4867	-103.649	-117.512	-112.923
		243.7	-148.67	-247.329	-130.334	-183.119	-94.2276	-124.707	29.3358	-181.242	-147.975	-73.5089	-61.9292	-68.8291	-253.953	-238.419	-80.3754	-116.552	-116.372	-117.235
		243.6	-151.319	-241.848	-138.249	-191.211	-105.44	-127.156	18.7879	-178.063	-145.182	-83.0677	-45.0782	-88.2484	-258.345	-248.324	-72.3005	-125.832	-116.055	-111.83
		243.5	-174.252	-245.708	-134.721	-196.852	-110.957	-122.657	22.7711	-176.342	-138.156	-75.2352	-27.4778	-97.0384	-267.222	-248.022	-65.2473	-131.956	-111.347	-121.595
		243.4	-182.843	-245.656	-133.78	-202.935	-123.046	-124.574	20.9534	-163.585	-125.253	-74.6455	-26.0148	-108.192	-267.742	-248.63	-71.5288	-140.763	-108.066	-121.046
		243.3	-181.221	-250.423	-124.176	-204.964	-121.92	-139.637	20.6414	-155.64	-121.482	-68.3201	-40.3298	-106.565	-274.067	-255.199	-75.4109	-144.058	-101.123	-121.847
		243.2	-191.508	-254.716	-127.295	-204.364	-131.006	-139.264	17.5369	-151.185	-132.385	-67.4678	-42.3488	-110.433	-282.299	-251.72	-89.6994	-139.029	-101.055	-124.802
		243.1	-214.238	-252.223	-134.008	-205.095	-135.454	-151.023	10.5643	-149.14	-142.112	-76.4607	-45.6121	-111.986	-287.238	-261.994	-88.372	-140.253	-113.692	-124.601
		243	-212.782	-257.01	-142.581	-207.142	-135.387	-148.992	13.047	-148.539	-146.241	-82.8534	-29.166	-112.76	-292.558	-260.228	-97.6184	-144.906	-112.496	-121.325
		242.9	-196.525	-254.176	-138.327	-205.496	-140.179	-145.547	6.35494	-160.758	-141.21	-91.0615	-41.4715	-120.506	-289.263	-264.858	-97.8286	-144.628	-107.95	-126.664
		242.8	-210.413	-261.542	-148.363	-206.163	-146.056	-153.514	-14.9814	-162.566	-138.271	-91.9655	-43.4831	-118.38	-303.233	-265.757	-100.475	-148.472	-121.148	-137.224
		242.7	-228.3	-267.347	-129.694	-209.285	-165.44	-167.216	-20.586	-162.989	-136.999	-86.0382	-44.1036	-125.833	-311.272	-266.808	-121.578	-138.895	-109.557	-145.585
		242.6	-229.852	-279.23	-136.912	-209.478	-178.37	-163.299	-18.3513	-164.603	-139.988	-98.0306	-34.5708	-131.933	-315.428	-272.995	-124.201	-144.155	-123.431	-154.054
		242.5	-217.48	-283.145	-142.48	-224.212	-170.784	-179.727	-25.3713	-165.151	-140.523	-91.984	-24.1882	-131.908	-315.319	-290.311	-122.555	-140.481	-126.42	-151.218
		242.4	-215.832	-288.287	-140.984	-233.3	-180.448	-182.011	-28.9498	-180.845	-124.538	-98.4902	-20.3869	-141.441	-316.27	-297.252	-132.289	-147.762	-132.202	-167.354
		242.3	-223.52	-289.939	-141.786	-242.077	-181.37	-191.182	-22.2611	-178.427	-136.321	-101.454	-28.1892	-141.917	-325.632	-304.074	-137.982	-143.565	-140.97	-170.226
		242.2	-227.06	-284.74	-155.038	-256.217	-168.871	-191.78	-13.4525	-178.233	-129.733	-108.744	-44.6533	-144.365	-331.926	-311.951	-138.164	-149.276	-147.585	-168.478
		242.1	-220.559	-291.417	-162.393	-262.824	-202.449	-187.054	-17.8112	-189.019	-125.997	-104.576	-51.4366	-158.929	-336.82	-321.299	-149.967	-163.433	-157.239	-171.806
		242	-236.706	-297.362	-170.338	-263.868	-227.759	-186.541	-21.0358	-178.758	-124.042	-97.3586	-39.7516	-156.094	-350.85	-322.614	-152.113	-157.37	-155.752	-168.956
		241.9	-244.319	-300.547	-173.987	-263.853	-220.783	-185.238	-22.7054	-179.512	-124.311	-101.057	-49.7558	-169.163	-355.39	-322.94	-151.441	-173.744	-170.533	-168.16
		241.8	-267.742	-294.161	-168.207	-269.716	-202.283	-199.647	-18.2917	-192.15	-120.454	-119.47	-35.7696	-178.273	-358.519	-327.348	-161.723	-176.171	-176.091	-168.057
		241.7	-278.565	-289.796	-158.391	-272.473	-200.173	-199.611	-32.49	-186.703	-116.954	-119.886	-29.5528	-176.028	-362.534	-335.445	-170.031	-176.794	-167.865	-181.412
		241.6	-267.728	-297.483	-164.582	-275.536	-195.585	-186.896	-48.3559	-193.563	-138.129	-110.75	-29.0127	-184.507	-365.092	-333.053	-168.188	-192.323	-167.605	-188.022
		241.5	-275.481	-311.419	-160.549	-284.153	-198.773	-191.784	-43.3783	-209.442	-146.869	-106.176	-47.3552	-187.346	-373.682	-327.474	-174.88	-199.32	-168.819	-185.232
		241.4	-281.293	-316.362	-168.398	-292.6	-199.344	-192.54	-48.5149	-227.027	-140.927	-105.801	-40.7632	-191.649	-381.437	-328.733	-176.893	-209.504	-158.551	-188.545
		241.3	-295.832	-313.706	-170.736	-294.766	-224.39	-190.456	-52.6943	-236.588	-136.244	-105.448	-21.1321	-195.421	-397.843	-329.543	-183.795	-220.777	-155.061	-200.047
		241.2	-311.661	-311.902	-169.397	-299.362	-201.974	-198.314	-49.5176	-252.269	-131.882	-109.463	-43.6945	-196.588	-406.462	-328.29	-185.223	-221.642	-149.785	-212.58
		241.1	-311.769	-314.042	-179.942	-320.964	-204.256	-199.254	-38.4248	-241.183	-126.019	-101.025	-51.9376	-199.522	-418.145	-345.087	-181.334	-213.253	-151.368	-208.771
		241	-308.212	-312.503	-213.548	-322.309	-194.291	-191.533	-49.9202	-237.534	-149.038	-109.855	-64.797	-202.398	-419.303	-352.06	-193.79	-214.586	-157.014	-212.055
		240.9	-288.122	-322.149	-220.683	-324.13	-197.463	-198.892	-57.7424	-230.95	-162.116	-119.787	-79.6374	-204.383	-419.308	-362.369	-203.675	-219.112	-175.852	-213.356
		240.8	-306.739	-328.569	-225.024	-326.668	-185.229	-201.363	-64.7204	-238.46	-178.988	-122.229	-70.703	-210.215	-431.958	-363.002	-205.2	-224.585	-183.36	-214.703
		240.7	-299.247	-336.058	-232.592	-343.445	-181.005	-207.086	-77.1928	-253.765	-183.696	-115.943	-80.4281	-224.579	-433.962	-370.658	-216.726	-232.852	-187.7	-226.686
		240.6	-300.554	-354.346	-227.253	-354.329	-176.99	-209.299	-90.5263	-249.588	-178.206	-119.512	-75.7315	-229.594	-433.659	-378.152	-220.474	-229.346	-189.447	-230.851
		240.5	-321.373	-360.083	-252.827	-366.746	-201.856	-214.695	-89.2247	-241.196	-190.403	-140.417	-79.7156	-232.439	-447.029	-388.1	-232.438	-248.986	-203.386	-234.319
		240.4	-331.135	-364.647	-244.861	-373.526	-206.247	-216.205	-107.489	-247.464	-189.744	-137.25	-92.6575	-229.093	-455.389	-400.676	-238.387	-248.75	-208.069	-235.601
		240.3	-327.648	-370.317	-249.875	-371.013	-210.798	-221.768	-107.808	-256.414	-191.522	-142.237	-86.629	-225.97	-461.309	-394.296	-246.565	-245.476	-199.795	-243.547
		240.2	-327.011	-362.487	-269.185	-379.072	-199.741	-214.72	-109.461	-251.716	-203.735	-153.876	-92.3309	-229.626	-450.896	-410.486	-245.888	-240.643	-225.974	-244.372
		240.1	-328.581	-365.088	-279.937	-388.984	-189.839	-222.218	-90.915	-258.88	-205.536	-145.979	-104.467	-229.473	-458.382	-421.509	-247.688	-235.078	-221.992	-244.811
		240	-355.496	-364.029	-272.427	-409.197	-200.259	-232.74	-97.1409	-254.176	-217.532	-144.334	-104.61	-241.673	-469.535	-440.651	-261.527	-237.104	-228.615	-249.145
		239.9	-372.5	-375.87	-253.066	-410.962	-198.384	-221.575	-85.098	-251.034	-214.904	-139.256	-120.851	-238.019	-484.832	-447.699	-261.864	-238.194	-226.25	-244.644
		239.8	-364.407	-382.859	-297.129	-422.796	-196.612	-222.957	-88.4378	-263.264	-233.349	-144.445	-112.338	-239.092	-492.555	-455.009	-260.53	-238.399	-234.925	-238.541
		239.7	-367.377	-384.505	-275.073	-430.01	-197.975	-223.753	-99.8919	-264.137	-234.665	-145.161	-125.668	-247.606	-499.512	-462.936	-268.461	-244.669	-241.403	-234.795
		239.6	-351.653	-391.827	-296.914	-444.548	-187.244	-223.297	-89.4546	-272.016	-266.419	-144.632	-101.15	-242.941	-498.733	-477.764	-266.846	-239.822	-251.439	-237.575
		239.5	-353.815	-391.885	-304.223	-460.779	-165.222	-236.918	-91.3435	-272.679	-270.969	-146.98	-99.3203	-242.989	-497.838	-488.914	-266.495	-236.563	-263.011	-244.893
		239.4	-371.379	-385.729	-322.267	-470.783	-176.629	-233.365	-101.395	-275.845	-291.701	-149.026	-117.122	-241.034	-503.102	-496.436	-276.577	-233.852	-273.828	-252.775
		239.3	-376.421	-395.744	-330.012	-483.459	-197.178	-233.566	-125.851	-276.405	-297.312	-156.464	-113.77	-246.928	-513.051	-511.117	-280.602	-225.419	-286.764	-259.246
		239.2	-372.265	-397.429	-339.563	-490.058	-206.055	-243.908	-139.48	-267.884	-304.914	-161.809	-115.644	-259.67	-528.772	-520.904	-297.813	-246.981	-291.102	-267.284
		239.1	-388.69	-399.67	-363.814	-505.125	-199.532	-241.49	-132.619	-268.413	-307.247	-152.526	-129.28	-279.05	-542.94	-538.927	-305.57	-268.074	-298.016	-269.006
		239	-404.664	-400.402	-370.425	-524.987	-203.887	-246.221	-138.653	-296.463	-308.849	-154.302	-133.122	-285.037	-559.095	-543.641	-310.666	-269.351	-300.204	-278.853
		238.9	-389.489	-400.582	-378.24	-533.257	-200.613	-255.092	-136.368	-296.882	-301.666	-152.9	-118.54	-291.778	-561.685	-547.994	-310.764	-268.474	-310.633	-274.44
		238.8	-390.768	-401.565	-377.876	-552.568	-202.933	-251.524	-138.934	-316.544	-308.034	-166.394	-119.466	-302.412	-571.877	-554.561	-305.554	-278.368	-327.074	-276.885
		238.7	-389.409	-419.701	-377.089	-568.203	-223.394	-265.839	-152.945	-337.516	-323.927	-189.967	-104.312	-314.815	-576.519	-566.158	-319.112	-277.298	-334.264	-280.081
		238.6	-376.824	-426.27	-396.329	-576.4	-232.665	-280.234	-166.903	-342.167	-334.596	-197.232	-118.74	-342.045	-578.705	-572.008	-327.108	-288.039	-350.19	-287.265
		238.5	-394.013	-425.863	-397.892	-596.564	-236.554	-265.531	-162.676	-354.18	-347.681	-200.918	-118.236	-363.398	-586.701	-593.06	-323.501	-298.359	-364.827	-294.922
		238.4	-418.697	-454.074	-378.911	-607.157	-236.567	-270.411	-166.193	-361.194	-330.474	-208.951	-126.177	-380.502	-608.668	-605.464	-333.456	-303.404	-370.192	-299.32
		238.3	-438.831	-461.969	-381.726	-619.506	-248.369	-272.258	-163.11	-383.069	-333.208	-224.593	-108.352	-389.473	-628.719	-622.124	-338.642	-317.703	-380.845	-302.989
		238.2	-457.33	-462.266	-399.638	-630.63	-261.224	-284.223	-180.708	-392.111	-344.321	-227.224	-106.052	-402.3	-641.987	-631.312	-351.279	-332.034	-384.907	-304.242
		238.1	-476.838	-467.383	-400.451	-656.627	-293.36	-295.949	-178.711	-397.601	-344.691	-224.897	-106.055	-409.406	-658.361	-647.018	-365.693	-333.226	-374.511	-306.454
		238	-480.743	-468.571	-444.571	-678.87	-294.501	-285.609	-178.119	-396.998	-379.632	-243.76	-128.095	-410.601	-664.993	-666.576	-355.326	-324.269	-408.283	-314.102
		237.9	-463.506	-482.989	-444.585	-696.772	-280.985	-297.634	-186.637	-392.578	-357.041	-232.143	-126.802	-409.544	-681.812	-687.078	-355.33	-330.459	-395.964	-318.044
		237.8	-465.441	-508.549	-442.177	-713.06	-282.856	-309.774	-204.441	-393.861	-341.46	-236.695	-122.699	-413.04	-693.282	-712.529	-364.818	-330.966	-393.358	-317.026
		237.7	-483.689	-525.795	-469.161	-735.318	-281.084	-329.368	-233.604	-416.349	-349.564	-246.378	-115.947	-417.898	-706.432	-735.901	-372.118	-335.551	-400.748	-339.173
		237.6	-496.011	-523.828	-492.654	-759.448	-277.497	-332.818	-231.87	-435.137	-376.548	-269.175	-134.91	-425.853	-715.211	-768.407	-373.705	-353.348	-412.571	-341.372
		237.5	-504.825	-529.455	-485.023	-773.307	-275.089	-342.999	-246.598	-433.418	-388.909	-282.046	-121.548	-430.777	-727.498	-776.871	-380.294	-354.401	-414.925	-362.743
		237.4	-530.842	-536.232	-497.796	-793.258	-290.29	-358.767	-260.608	-433.849	-414.934	-299.925	-149.538	-437.71	-744.257	-797.071	-396.438	-360.673	-430.566	-371.035
		237.3	-542.908	-553.615	-495.018	-811.38	-274.918	-371.673	-280.781	-448.462	-389.246	-298.755	-166.356	-439.895	-758.354	-808.469	-399.364	-363.362	-419.053	-378.495
		237.2	-559.049	-566.345	-514.432	-833.777	-271.413	-381.882	-283.45	-456.8	-395.19	-304.578	-163.885	-443.402	-766.196	-831.105	-405.565	-363.669	-423.898	-384.789
		237.1	-567.318	-589.188	-533.572	-859.562	-273.153	-396.014	-297.439	-463.242	-388.27	-299.234	-175.423	-448.843	-775.765	-850.67	-417.155	-361.297	-430.55	-386.308
		237	-595.405	-594.534	-560.661	-884.794	-301.527	-402.05	-306.737	-469.863	-388.632	-294.702	-173.966	-457.686	-784.175	-874.427	-425.444	-371.07	-439.194	-400.545
		236.9	-608.303	-608.475	-561.935	-904.397	-311.649	-405.738	-313.014	-476.464	-391.384	-312.893	-210.09	-458.149	-800.066	-895.046	-426.729	-375.379	-438.678	-399.599
		236.8	-615.146	-632.696	-562.497	-921.271	-341.633	-413.618	-327.477	-480.273	-369.432	-325.645	-235.353	-484.879	-821.003	-907.627	-430.673	-394.425	-441.004	-401.745
		236.7	-629.947	-641.181	-551.585	-940.247	-351.717	-398.827	-337.977	-499.308	-379.704	-328.947	-241.162	-504.676	-838.207	-933.281	-421.041	-412.06	-441.152	-397.345
		236.6	-675.877	-655.353	-572.331	-973.834	-349.576	-407.76	-341.766	-493.222	-386.463	-340.847	-249.244	-515.021	-859.531	-957.395	-425.819	-426.737	-450.385	-399.176
		236.5	-687.462	-672.364	-590.339	-1011.68	-365.406	-402.008	-363.894	-513.204	-397.39	-331.421	-250.437	-535.015	-883.035	-980.014	-429.726	-441.179	-461.003	-410.293
		236.4	-691.996	-684.339	-607.029	-1045.51	-389.346	-419.267	-383.446	-529.748	-388.109	-322.94	-267.219	-548.111	-895.177	-1010.76	-439.743	-457.193	-463.064	-421.449
		236.3	-731.322	-700.45	-651.057	-1076.57	-393.731	-434.507	-389.734	-523.051	-402.344	-342.004	-256.649	-562.046	-918.201	-1041.54	-440.814	-463.854	-468.144	-419.088
		236.2	-775.92	-718.817	-671.988	-1111.8	-400.112	-443.455	-388.814	-532.554	-404.035	-342.213	-288.845	-582.192	-933.286	-1064.23	-450.924	-485.506	-471.965	-421.695
		236.1	-794.959	-744.249	-706.645	-1144.59	-396.481	-457.439	-405.24	-536.896	-416.969	-333.553	-321.472	-595.75	-944.448	-1090.09	-450.012	-497.958	-479.024	-416.757
		236	-818.103	-760.025	-744.446	-1168.88	-424.568	-469.299	-424.508	-544.843	-424.233	-343.166	-343.927	-607.194	-959.811	-1111.27	-454.719	-503.119	-483.511	-421.781
		235.9	-849.218	-782.811	-769.077	-1207.74	-412.057	-468.972	-435.642	-542.753	-422.453	-351.378	-355.109	-625.537	-983.415	-1142.89	-454.009	-504.648	-475.078	-431.173
		235.8	-855.751	-798.344	-814.814	-1237.76	-435.386	-466.484	-457.231	-567.786	-441.198	-366.178	-356.014	-636.219	-997.873	-1175.67	-457.349	-514.564	-486.719	-440.181
		235.7	-885.551	-811.739	-852.949	-1281.74	-462.297	-472.027	-464.788	-585.706	-488.274	-376.691	-381.677	-654.493	-1021.49	-1218.23	-474.209	-527.575	-500.112	-458.897
		235.6	-911.036	-821.017	-854.47	-1314.97	-455.606	-478.912	-476.3	-593.851	-486.148	-380.163	-407.027	-664.148	-1034.71	-1248.76	-478.679	-535.064	-504.225	-467.478
		235.5	-935.355	-870.928	-899.288	-1366.87	-457.401	-494.349	-492.694	-600.431	-497.202	-409.494	-409.613	-688.862	-1065.66	-1286.08	-480.921	-552.144	-512.288	-480.306
		235.4	-967.51	-887.364	-915.236	-1409.82	-477.901	-524.852	-482.077	-603.283	-487.86	-422.441	-447.788	-690.771	-1081.87	-1321.68	-501.75	-555.894	-525.945	-477.683
		235.3	-993.035	-908.757	-948.447	-1462.93	-486.412	-551.98	-494.147	-626.937	-513.494	-441.321	-461.959	-701.302	-1104.3	-1361.92	-509.654	-572.03	-541.833	-492.3
		235.2	-1027.89	-950.739	-977.025	-1515.05	-494.234	-557.457	-527.329	-626.693	-538.816	-454.465	-495.379	-728.25	-1141.99	-1405.01	-515.653	-584.161	-571.897	-514.753
		235.1	-1070.98	-997.481	-978.482	-1564.12	-499.791	-596.081	-534.279	-654.962	-542.085	-465.699	-514.51	-740.81	-1182.26	-1450.48	-530.083	-594.735	-570.359	-529.805
		235	-1089.4	-1024.36	-1002.86	-1626.21	-513.427	-637.896	-539.105	-657.13	-544.783	-508.864	-529.239	-769.363	-1203.68	-1506.15	-547.456	-615.095	-591.033	-542.658
		234.9	-1109.02	-1050.21	-1058.66	-1671.65	-526.93	-639.707	-546.758	-657.368	-565.912	-529.3	-533.062	-793.926	-1224.93	-1555.65	-553.185	-622.697	-612.325	-554.453
		234.8	-1116.1	-1064.95	-1107.83	-1700.58	-532.915	-649.24	-556.763	-673.343	-579.21	-533.487	-529.342	-824.047	-1233.56	-1588.7	-556.238	-633.452	-623.001	-565.417
		234.7	-1128.54	-1089.31	-1174.6	-1734.1	-569.142	-661.766	-566.678	-672.926	-604.751	-545.878	-524.728	-836.257	-1249.47	-1614.54	-575.337	-635.395	-639.532	-569.118
		234.6	-1140.66	-1110.13	-1248.42	-1782.33	-591.072	-662.431	-583.567	-689.163	-656.907	-575.166	-537.006	-867.746	-1261.1	-1654.83	-574.491	-656.714	-673.92	-570.387
		234.5	-1176.77	-1128.11	-1290.51	-1824.22	-598.107	-677.768	-604.363	-695.052	-691.271	-587.84	-558.082	-876.684	-1271.93	-1688.48	-579.718	-675.445	-701.085	-583.302
		234.4	-1205.67	-1153.48	-1310.07	-1863.32	-632.887	-688.102	-624.285	-723.779	-711.22	-599.367	-539.922	-889.827	-1289.38	-1722.91	-592.867	-705.052	-709.987	-600.292
		234.3	-1247.31	-1179.46	-1371.13	-1915.15	-635.841	-704.232	-618.116	-734.94	-744.316	-603.508	-547.321	-905.435	-1324.39	-1760.74	-616.902	-717.522	-729.692	-601.772
		234.2	-1271.63	-1196.92	-1390.61	-1950.63	-662.544	-707.288	-629.602	-744.015	-771.85	-623.234	-561.804	-925.397	-1340.21	-1786.17	-644.068	-729.398	-742.144	-605.804
		234.1	-1321.7	-1219.94	-1437.64	-1989.26	-665.32	-718.632	-643.616	-747.774	-789.552	-635.19	-583.22	-945.527	-1366.79	-1823.16	-661.839	-748.828	-759.219	-614.672
		234	-1351.06	-1238.16	-1473.55	-2030.99	-675.827	-724.769	-661.606	-767.623	-791.04	-647.171	-591.985	-972.527	-1400.12	-1865.1	-673.138	-773.401	-766.28	-621.129
		233.9	-1345.96	-1256.88	-1523.61	-2069.75	-695.974	-747.849	-676.363	-774.937	-809.759	-650.534	-622.666	-995.207	-1411.86	-1897.48	-686.62	-787.537	-784.031	-623.325
		233.8	-1378.02	-1284	-1568.03	-2104.38	-699.761	-745.255	-667.646	-801.651	-818.599	-657.055	-684.055	-1017.2	-1440.42	-1932.36	-689.596	-789.944	-790.998	-635.795
		233.7	-1427.49	-1298.52	-1638.28	-2157.07	-713.618	-762.122	-687.395	-808.277	-867.521	-676.524	-718.979	-1033.97	-1472.01	-1975.6	-716.184	-793.246	-816.15	-648.343
		233.6	-1461.29	-1336.47	-1654.11	-2209.97	-715.519	-777.672	-692.002	-820.316	-873.239	-695.836	-748.945	-1061.79	-1499.68	-2015.04	-729.426	-814.522	-838.289	-658.258
		233.5	-1509.51	-1354.3	-1717.19	-2256.39	-737.903	-792.382	-705.652	-821.779	-900.702	-703.111	-763.134	-1084.73	-1522.18	-2054.6	-752.399	-826.915	-857.796	-671.423
		233.4	-1563.39	-1385.69	-1758.65	-2307.99	-748.121	-811.033	-735.147	-846.876	-905.064	-713.501	-779.893	-1102.81	-1561.14	-2096.09	-769.463	-838.958	-865.674	-688.261
		233.3	-1606.67	-1416.62	-1833.98	-2355.92	-745.96	-839.738	-750.137	-854.399	-951.604	-734.25	-826.835	-1127.47	-1588.46	-2139.25	-792.069	-869.758	-879.751	-712.064
		233.2	-1661.37	-1446.04	-1907.37	-2412.12	-781.555	-848.89	-771.658	-881.808	-984.76	-749.792	-862.332	-1156.43	-1619.88	-2192.81	-819.122	-901.726	-913.901	-727.46
		233.1	-1694.09	-1468.81	-1960.08	-2483.4	-778.752	-874.817	-770.859	-897.571	-989.79	-770.058	-899.152	-1168.14	-1649.22	-2243.53	-833.437	-917.486	-925.279	-737.856
		233	-1744.09	-1496.1	-2054.6	-2541.08	-796.765	-874.834	-795.182	-924.073	-1029.96	-787.082	-956.236	-1193.15	-1670.04	-2295.23	-857.442	-939.447	-948.619	-765.336
		232.9	-1786.71	-1530.38	-2097.92	-2607.49	-810.399	-880.846	-806.498	-932.37	-1050.12	-809.172	-1000.09	-1214.42	-1699.69	-2351.86	-874.09	-956.333	-966.672	-788.978
		232.8	-1816.08	-1567.49	-2144.94	-2671.23	-827.951	-910.879	-831.164	-942.077	-1074.96	-834.338	-1004.3	-1243.8	-1731.75	-2400.74	-892.492	-978.424	-980.692	-820.76
		232.7	-1852.3	-1604.78	-2182.48	-2740.9	-834.171	-930.427	-862.102	-964.072	-1094.1	-861.768	-1016.62	-1257	-1764.56	-2452.87	-914.16	-1006.51	-984.271	-834.159
		232.6	-1913.75	-1648.23	-2263.19	-2797.08	-890.98	-948.215	-868.746	-981.736	-1137.94	-885.692	-1043.04	-1286.63	-1794.95	-2502.5	-936.697	-1022.57	-1008.51	-843.856
		232.5	-1930.77	-1684.65	-2296.78	-2855.69	-899.267	-968.62	-866.783	-1003.52	-1176.43	-908.407	-1069.65	-1301.66	-1819.32	-2553.89	-943.725	-1044.05	-1029.42	-850.36
		232.4	-1962.88	-1721.6	-2361.01	-2920.74	-921.83	-982.209	-861.399	-1030.11	-1218.44	-921.796	-1076.99	-1321.2	-1846.69	-2599.04	-949.634	-1047.14	-1054.83	-861.999
		232.3	-2010.56	-1752.68	-2423.77	-2977.01	-945.093	-1010.75	-886.703	-1040.97	-1266.38	-945.13	-1100.01	-1338.62	-1877.96	-2649.9	-971.457	-1043.58	-1089.69	-879.928
		232.2	-2048.21	-1792.08	-2441.26	-3036.8	-964.827	-1030.3	-912.825	-1042.14	-1255.6	-960.231	-1149.94	-1347.92	-1905.12	-2714.56	-991.427	-1048.2	-1093.11	-885.806
		232.1	-2078.21	-1834.06	-2482.03	-3100.23	-988.522	-1041.65	-948.097	-1057.89	-1265.42	-973.287	-1194.4	-1379.71	-1942.42	-2763.93	-998.743	-1067.02	-1101.16	-907.589
		232	-2119.96	-1872.47	-2520.41	-3149.79	-1003.25	-1064.93	-948.382	-1055.58	-1299.51	-982.78	-1254.64	-1394.95	-1977.46	-2807.37	-1022.3	-1084.93	-1129.91	-919.582
		231.9	-2158.08	-1912.03	-2577.58	-3212.39	-1016.58	-1081.59	-956.71	-1060.9	-1308.45	-987.782	-1268.03	-1413.74	-2017.68	-2865.88	-1034.8	-1104.8	-1151.58	-918.737
		231.8	-2185.23	-1933.97	-2589.71	-3283.08	-1044.42	-1112.85	-970.28	-1070.87	-1317.33	-1011.82	-1288.63	-1418.31	-2042.7	-2922.98	-1047.37	-1109.23	-1162.44	-924.64
		231.7	-2214.2	-1969.67	-2658.52	-3348	-1066.46	-1141.56	-1000.1	-1107.4	-1328.67	-1028.09	-1314.38	-1425.32	-2060.84	-2977.05	-1063.68	-1129.31	-1174.33	-943.785
		231.6	-2264.61	-1995.84	-2744.31	-3407.64	-1070.46	-1151.15	-1009.05	-1115.13	-1353.42	-1043.93	-1376.65	-1440.04	-2100.48	-3033.44	-1075.61	-1141.64	-1201.55	-955.925
		231.5	-2294.41	-2032.54	-2802.23	-3471.47	-1090.1	-1173.12	-1019.89	-1120.29	-1359.87	-1079.33	-1405.15	-1468.02	-2114.22	-3082.95	-1083.47	-1154.81	-1217.4	-958.978
		231.4	-2331.56	-2070.42	-2876.49	-3525.58	-1086.77	-1183.67	-1017.11	-1114.49	-1382.65	-1108.39	-1430.21	-1481.59	-2143.73	-3128.59	-1081.99	-1161.78	-1239.14	-962.759
		231.3	-2357.38	-2102.1	-2939.25	-3573.94	-1103.26	-1206.14	-1034.65	-1145.5	-1407.17	-1138.4	-1433.19	-1511.28	-2169.61	-3175.66	-1096.33	-1185.18	-1264.72	-981.147
		231.2	-2397.9	-2147.5	-3019.83	-3629.85	-1116.16	-1243.96	-1060.85	-1160.71	-1436.56	-1157.54	-1465.08	-1528.27	-2201.4	-3221.91	-1115.7	-1197.9	-1284.59	-984.4
		231.1	-2455.74	-2176.18	-3075.14	-3695.68	-1131.77	-1257.83	-1091.86	-1177.95	-1460.28	-1176.58	-1491.74	-1552.74	-2234.75	-3263.82	-1140.64	-1214.7	-1300.03	-1000.74
		231	-2505.28	-2214.43	-3118.49	-3756.08	-1147.21	-1275.17	-1104.16	-1190.92	-1480.21	-1217.17	-1509.04	-1592.99	-2268.11	-3307.51	-1158.36	-1244	-1322.2	-1013.88
		230.9	-2552.68	-2245.02	-3156.34	-3807.3	-1185.92	-1292.8	-1101.99	-1204.1	-1488.66	-1241.72	-1550.68	-1617.56	-2305.33	-3352.79	-1174.03	-1264.76	-1321.54	-1017.63
		230.8	-2580.66	-2282.78	-3217.29	-3854.92	-1215.58	-1321.11	-1129.01	-1220.39	-1493.32	-1263.89	-1573.16	-1635.36	-2336.77	-3395.12	-1184.14	-1269.12	-1323.64	-1036.89
		230.7	-2608.14	-2313.41	-3302.66	-3914.23	-1225.98	-1342.85	-1125.54	-1232.41	-1527.81	-1280.95	-1600.82	-1664.91	-2365.63	-3454.14	-1186.87	-1292.15	-1343.3	-1037.19
		230.6	-2647.08	-2335.71	-3369.69	-3985.91	-1241.38	-1358.81	-1149.47	-1248.92	-1559.09	-1304.45	-1608.98	-1684	-2394.26	-3509.13	-1189.09	-1306.46	-1360.66	-1056.57
		230.5	-2694.25	-2364.32	-3420.34	-4046.76	-1267.24	-1373.25	-1155.62	-1244.41	-1591.21	-1326.24	-1625.18	-1703.48	-2425.42	-3567.91	-1206.36	-1330.88	-1392.11	-1070.22
		230.4	-2720.09	-2396.03	-3460.18	-4110.44	-1300.55	-1400.93	-1166.44	-1261.5	-1642.18	-1339.2	-1632.27	-1731.55	-2454.61	-3620.11	-1226.11	-1357.54	-1405.86	-1090.23
		230.3	-2772.04	-2420.91	-3509.82	-4171.09	-1324.36	-1412.96	-1171.93	-1281.57	-1646.35	-1381.48	-1639.56	-1741.02	-2482.31	-3679.56	-1224.33	-1374.88	-1427.32	-1106.69
		230.2	-2802.28	-2464.06	-3554.82	-4239.6	-1359.97	-1440.34	-1182.21	-1281.64	-1656.32	-1409.17	-1643.54	-1768.17	-2508.08	-3727.13	-1248.31	-1400.93	-1442.43	-1115.77
		230.1	-2830.3	-2495.17	-3604.6	-4300.36	-1399.58	-1457.01	-1206.59	-1327.21	-1692.79	-1430.41	-1650.03	-1779.13	-2541.43	-3785.3	-1265.19	-1410.53	-1467.91	-1142.46
		230	-2854.18	-2526.05	-3639.04	-4372.1	-1418.1	-1497.31	-1205.75	-1350.82	-1733.38	-1454.66	-1641.78	-1811.5	-2573.19	-3850.26	-1287.42	-1425.6	-1499.68	-1164.07
		229.9	-2901.19	-2565.83	-3688.72	-4437.49	-1427.71	-1522.75	-1223.02	-1363.92	-1769.78	-1480.23	-1671.92	-1827.97	-2608.64	-3901.13	-1297.81	-1441.65	-1520.51	-1182.62
		229.8	-2934.65	-2609.41	-3745.88	-4492.95	-1437.98	-1545.66	-1239.6	-1396.97	-1801.39	-1499.81	-1695.11	-1851.75	-2632.79	-3961.65	-1296.67	-1465.45	-1557.41	-1194.8
		229.7	-2957.6	-2669.76	-3791.52	-4566.55	-1433.9	-1577.11	-1253.29	-1426.66	-1780.11	-1538.34	-1714.03	-1873.39	-2668.51	-4025.88	-1303.29	-1480.41	-1562.72	-1210.58
		229.6	-3005.63	-2695.12	-3840.31	-4622.61	-1475.23	-1612.16	-1269.58	-1441.31	-1790.87	-1574.52	-1755.03	-1906.13	-2690.29	-4072.84	-1330.52	-1511.99	-1587.68	-1230.46
		229.5	-3036.57	-2733.6	-3888.76	-4676.6	-1497.42	-1616.85	-1267.32	-1470.18	-1819.36	-1607.37	-1777.1	-1921.73	-2733.94	-4119.82	-1348.87	-1530.5	-1605.82	-1253
		229.4	-3089.49	-2754.92	-3940.49	-4726.1	-1517.49	-1647.41	-1280.8	-1487.68	-1868.16	-1650.14	-1782.33	-1945.51	-2766.06	-4168.98	-1364.95	-1539.57	-1643.98	-1273.51
		229.3	-3118.66	-2792.89	-4019.17	-4777.94	-1540.09	-1661.77	-1277.09	-1519.03	-1878.02	-1685.4	-1801.11	-1968	-2792.17	-4217.01	-1375.95	-1560.56	-1654.75	-1296.74
		229.2	-3158.33	-2814.99	-4073.26	-4819.08	-1541.44	-1692.02	-1290.09	-1547.52	-1934.87	-1703.67	-1816.5	-1969.51	-2815.18	-4254.87	-1384.28	-1585.79	-1686.58	-1321.03
		229.1	-3177.71	-2835.69	-4124.45	-4870	-1562.89	-1741.73	-1300.68	-1575.57	-1962.35	-1717.05	-1846.77	-1992.21	-2837.34	-4304.35	-1419.95	-1615.53	-1709.77	-1338.94
		229	-3232.27	-2883.81	-4142.79	-4922.45	-1571.85	-1764.83	-1307.52	-1582.54	-1996.38	-1754.41	-1867.55	-2026.01	-2885.48	-4345.55	-1440.46	-1640.48	-1734.51	-1351.33
		228.9	-3265.23	-2922.88	-4200.18	-4963.37	-1575.33	-1785.17	-1315.03	-1616.98	-2029.26	-1780.15	-1873.09	-2046.62	-2914.7	-4392.88	-1455.22	-1665.57	-1763.26	-1364.11
		228.8	-3304.7	-2957.02	-4233.77	-5008.04	-1592.87	-1816.81	-1341.06	-1637.33	-2085.45	-1804.59	-1876.51	-2068.16	-2945.1	-4434.2	-1475.32	-1701.53	-1788.14	-1380.52
		228.7	-3350.7	-2978.82	-4298.65	-5051.82	-1601.78	-1842.5	-1343.18	-1640.44	-2147.02	-1803.62	-1891.26	-2083.33	-2970.81	-4483.28	-1495.99	-1712.13	-1809.21	-1392.09
		228.6	-3382.72	-3002.19	-4353.84	-5099.1	-1641.64	-1863.34	-1376.72	-1674.79	-2177.91	-1831.76	-1914.9	-2103.84	-2997.91	-4513.22	-1513.66	-1726.3	-1831.12	-1417.52
		228.5	-3402.68	-3037.37	-4392.92	-5136.71	-1660.68	-1886.66	-1408.05	-1688.41	-2226.85	-1835.63	-1915	-2109.97	-3028.53	-4553.19	-1539.19	-1734.78	-1858.6	-1432.11
		228.4	-3423.13	-3066.53	-4414.01	-5186.33	-1687.67	-1900.55	-1433.35	-1717.78	-2240.8	-1857.23	-1920.71	-2135.54	-3060.75	-4610.51	-1559.72	-1775.64	-1871.31	-1448.58
		228.3	-3435.18	-3092.46	-4463.45	-5248.29	-1691	-1947.57	-1445.65	-1730.27	-2288.87	-1903.99	-1898.41	-2183.99	-3087.67	-4666.08	-1579.35	-1818.86	-1931.35	-1458.64
		228.2	-3473.94	-3097.82	-4472.74	-5295.23	-1692.28	-1959.89	-1463.98	-1734.96	-2302.05	-1917.58	-1900.43	-2218.5	-3111.56	-4704.07	-1599.31	-1846.67	-1942.36	-1468.45
		228.1	-3525.89	-3130.67	-4495.03	-5342	-1728.18	-1979.51	-1483.11	-1765.55	-2322.31	-1934.64	-1926.64	-2241.38	-3149.15	-4758.99	-1623.84	-1863.01	-1951.75	-1494.23
		228	-3553.98	-3160.53	-4520.42	-5394	-1750.35	-2026.71	-1521.42	-1775.17	-2348.18	-1959.06	-1965.1	-2259.95	-3171.13	-4794.62	-1656.64	-1892.74	-1983.56	-1519.9
		227.9	-3579.54	-3203.05	-4540.39	-5448.62	-1781.43	-2041.08	-1538.14	-1785.07	-2379.24	-1986.71	-1955.96	-2269.37	-3193.34	-4845.16	-1671.18	-1915.36	-2012.98	-1538.16
		227.8	-3596.04	-3230.92	-4557.79	-5499.72	-1781.72	-2068.64	-1565.3	-1804.25	-2376.28	-1982.24	-1979.36	-2277.18	-3215.55	-4892.94	-1689.04	-1931.37	-2017.94	-1556.14
		227.7	-3645.62	-3275.86	-4635.21	-5533.48	-1789.2	-2092.47	-1565.34	-1812.09	-2438.27	-1989.89	-2011.44	-2305.41	-3246.77	-4933.03	-1704.87	-1969.36	-2045.53	-1573.55
		227.6	-3656.04	-3317.74	-4654.97	-5585.25	-1815.38	-2114.21	-1562.39	-1827.93	-2458.45	-2015.92	-2030.6	-2328.48	-3283.71	-4970.94	-1724.03	-1975.79	-2057.64	-1581.83
		227.5	-3715.36	-3338.01	-4723.27	-5641.54	-1814.32	-2155.61	-1593.71	-1854.79	-2488.22	-2036.07	-2048.81	-2368.35	-3306.96	-5014.94	-1739.02	-1997.39	-2076.12	-1607.59
		227.4	-3703.89	-3367.44	-4760.68	-5680.19	-1820.89	-2199.67	-1619.69	-1866.89	-2474.25	-2058.03	-2085.87	-2394.39	-3324.59	-5061.26	-1742.27	-2026.57	-2093.77	-1639.04
		227.3	-3706.85	-3390.72	-4804.9	-5724.98	-1836.34	-2222.63	-1626.44	-1862.41	-2504.23	-2093.46	-2125.89	-2398.73	-3337.2	-5092.31	-1753.98	-2042.76	-2125.58	-1646.44
		227.2	-3704.42	-3426.75	-4831.07	-5773.19	-1872.32	-2240.13	-1648.74	-1903.12	-2492.59	-2122.35	-2150.22	-2417.9	-3372.08	-5137.47	-1774.55	-2053.16	-2138.98	-1675.16
		227.1	-3735.97	-3444.82	-4875.02	-5806.6	-1889.07	-2276.19	-1677.89	-1905.63	-2506.46	-2143	-2167.65	-2421.28	-3390.65	-5156.43	-1809.01	-2072.43	-2153.01	-1697.11
		227	-3794.05	-3479.42	-4928.25	-5848.18	-1909.13	-2306.68	-1715.98	-1916.73	-2551.37	-2161.93	-2157.74	-2436.92	-3425.39	-5193.99	-1833.7	-2099.83	-2184.95	-1723.55
		226.9	-3816.99	-3499.21	-4956.48	-5888.03	-1922.68	-2326.31	-1733.87	-1950.23	-2542.5	-2185.61	-2171.73	-2445.93	-3440.93	-5244.65	-1837.04	-2117.9	-2200.18	-1737.49
		226.8	-3866.63	-3519.44	-4971.63	-5942.72	-1975.04	-2358.79	-1763.77	-1976.57	-2563.15	-2221.36	-2204.17	-2482.59	-3470.11	-5289.68	-1864.25	-2148.84	-2227.21	-1754.4
		226.7	-3880.93	-3553.22	-4980.75	-5990.71	-1999.32	-2383.01	-1773	-1986.32	-2587.51	-2263.45	-2205.51	-2502.73	-3508.97	-5336.18	-1881.1	-2169.58	-2255.42	-1760.28
		226.6	-3927.79	-3571.37	-5007.95	-6039.91	-2005.54	-2398.1	-1803.04	-2013.32	-2602.4	-2307.84	-2238.05	-2524.07	-3547.86	-5379.14	-1897.18	-2172.5	-2307.59	-1785.84
		226.5	-3955.5	-3594	-5027.49	-6076.41	-2032.27	-2438.49	-1824.61	-2031.99	-2633.95	-2331.6	-2246.91	-2524.3	-3571.23	-5413.89	-1932.59	-2183.57	-2318.41	-1808.13
		226.4	-3981	-3625.56	-5062.14	-6114.81	-2057.94	-2465.9	-1872.41	-2067.41	-2647.52	-2352.54	-2254.11	-2561.06	-3599.6	-5460.48	-1950.01	-2212.23	-2341	-1838.15
		226.3	-4014.54	-3648.83	-5124.02	-6158.19	-2124.52	-2495.8	-1882.66	-2080.24	-2666.45	-2378.92	-2268.87	-2590.8	-3632.77	-5488.83	-1983.03	-2237.13	-2382.59	-1844.21
		226.2	-4010.29	-3672.95	-5146.62	-6195.65	-2140.58	-2547.65	-1914.86	-2121.87	-2698.61	-2411.42	-2264.31	-2631.87	-3659.47	-5533.27	-1991.05	-2295.92	-2392.17	-1864.31
		226.1	-4039.02	-3699.06	-5172.72	-6238.36	-2179.6	-2571.15	-1938.84	-2137.13	-2717.68	-2420.98	-2320.66	-2650.13	-3674.1	-5579.02	-2014.87	-2316.9	-2428.07	-1876.68
		226	-4058.27	-3733.8	-5177.69	-6291.3	-2204.6	-2594.73	-1945.83	-2161.27	-2734.66	-2443.82	-2335.86	-2653.74	-3706.71	-5621.44	-2049.95	-2327.1	-2449.45	-1888.69
		225.9	-4119.74	-3756.21	-5204.38	-6337.55	-2244	-2618.27	-1973.02	-2171.35	-2771.13	-2487.33	-2375.27	-2686.68	-3734.92	-5657.71	-2094.72	-2361.66	-2476.96	-1912.14
		225.8	-4131.79	-3772.49	-5258.7	-6394.48	-2246.42	-2652.58	-2005.28	-2191.14	-2825.25	-2519.86	-2414.95	-2722.38	-3753.96	-5703.86	-2107.74	-2378.62	-2515.64	-1940.49
		225.7	-4165.43	-3809.1	-5330.45	-6457.28	-2251.73	-2680.68	-2030.81	-2217.57	-2880.95	-2530.82	-2456.12	-2736.85	-3779.36	-5760.73	-2132.7	-2413.44	-2539.58	-1971.11
		225.6	-4190.84	-3856.58	-5375.18	-6526.81	-2294.02	-2720.2	-2057.06	-2248.05	-2923.22	-2573.39	-2508.4	-2766.47	-3804.22	-5811.45	-2158.3	-2453.17	-2551.76	-1998.28
		225.5	-4255.11	-3874.51	-5438.66	-6563.31	-2319.09	-2768.56	-2074.63	-2281.94	-2952.2	-2619.48	-2533.29	-2781	-3824.8	-5842.4	-2181.24	-2475.93	-2602.37	-2023.96
		225.4	-4279.26	-3916.93	-5515.17	-6622.91	-2343.89	-2816.32	-2079.32	-2298.49	-3026.23	-2652.45	-2567.69	-2813.75	-3853.73	-5903.16	-2224.79	-2494.07	-2653.49	-2026.35
		225.3	-4309.76	-3946.67	-5528.15	-6660.77	-2381.81	-2851.94	-2121.48	-2334	-3042.01	-2687	-2559.41	-2854.36	-3885.56	-5947.98	-2246.95	-2515.94	-2663.75	-2066.26
		225.2	-4331.59	-3972.46	-5559.07	-6709.85	-2415.34	-2881.25	-2148.96	-2343.48	-3084.26	-2713.16	-2587.72	-2889.5	-3901.66	-5979.62	-2289.79	-2546.38	-2695.29	-2089.9
		225.1	-4392.21	-4016.89	-5587.21	-6750.66	-2438.91	-2925.16	-2181.04	-2363.49	-3099.15	-2753.31	-2601.1	-2926.72	-3943.32	-6029.97	-2312.71	-2584.16	-2717.56	-2116.11
		225	-4414.45	-4053.01	-5582.96	-6804.52	-2499.23	-2964.8	-2211.65	-2386.33	-3086.33	-2786.61	-2610.75	-2966.36	-3973.88	-6080.07	-2359.91	-2615.66	-2735.83	-2155.01
		224.9	-4474.18	-4094.42	-5647.43	-6862	-2530.19	-2994.09	-2227.49	-2413.77	-3094.23	-2821.93	-2663.18	-3001.44	-4010.29	-6129.09	-2388.57	-2659.7	-2751.32	-2184.61
		224.8	-4494.77	-4120.33	-5651.94	-6908.3	-2548.02	-3033.16	-2258.68	-2453.37	-3116.37	-2820.41	-2706.5	-3038.29	-4046.65	-6176.29	-2414.08	-2692.04	-2770.04	-2221.84
		224.7	-4567.55	-4143.39	-5658.3	-6961.66	-2576.71	-3082.33	-2308.82	-2481.39	-3181.29	-2846.64	-2737.51	-3063.14	-4082.5	-6213.12	-2439.09	-2721.18	-2816.29	-2272.1
		224.6	-4626.68	-4191.27	-5683.11	-7025.14	-2629.3	-3113.53	-2329.03	-2496.86	-3229.82	-2868.92	-2764.66	-3080.22	-4120.21	-6263.05	-2467.18	-2751.99	-2844.38	-2296.9
		224.5	-4662.8	-4208.46	-5745.98	-7072.22	-2662.24	-3160.48	-2354.18	-2536.54	-3286.19	-2896.72	-2795.09	-3145.48	-4138.69	-6313.9	-2498.41	-2798.84	-2882.69	-2343.87
		224.4	-4707.97	-4249.05	-5749.88	-7121.62	-2682.36	-3214.39	-2374.07	-2580.43	-3329.5	-2932.72	-2841.84	-3158.52	-4177.97	-6359.29	-2517.43	-2812.33	-2912.71	-2363.24
		224.3	-4723.14	-4263.21	-5782.8	-7173.62	-2709.6	-3249.69	-2404.29	-2600.23	-3369.69	-2966.24	-2882	-3194.39	-4186.54	-6405.53	-2535.64	-2853.98	-2941.27	-2392.54
		224.2	-4747.75	-4302.77	-5855.52	-7243.47	-2775.57	-3275.76	-2439.55	-2621.23	-3448.34	-2967.14	-2929.83	-3230.32	-4210.78	-6467.59	-2592.43	-2886.91	-2984.41	-2436.59
		224.1	-4755.17	-4333.55	-5913.87	-7295.03	-2764.54	-3314.42	-2460.58	-2644.44	-3473.9	-3017.86	-2963.31	-3281.13	-4232.01	-6513.57	-2608.25	-2927.54	-3035.44	-2457.21
		224	-4810.43	-4376.05	-5967.6	-7342.22	-2773.99	-3365.1	-2504.11	-2681.05	-3485.87	-3036.12	-2972.9	-3316	-4270.95	-6558.07	-2640.1	-2952.5	-3056.55	-2509.23
		223.9	-4861.75	-4414.73	-6031.33	-7389.24	-2792.62	-3420.78	-2541.34	-2706.48	-3536.44	-3065.19	-2989.27	-3354.86	-4296.16	-6606.54	-2669.79	-2983.43	-3096.06	-2533.97
		223.8	-4907.95	-4439.4	-6081.01	-7447.4	-2816.1	-3448.49	-2581.32	-2764.67	-3547.48	-3102.39	-3008.64	-3371.38	-4322.03	-6655.88	-2685.28	-2992.29	-3135.67	-2552.4
		223.7	-4958.06	-4466.04	-6125.85	-7498.87	-2811.71	-3485.08	-2634.96	-2789.78	-3598.66	-3130.16	-3077.82	-3414.57	-4340.86	-6691.43	-2699.45	-3028.04	-3177.52	-2587
		223.6	-5012.28	-4493.09	-6165.81	-7547.39	-2815.71	-3520.58	-2681.27	-2831.13	-3635.21	-3159.21	-3098.26	-3425.92	-4374.66	-6725.54	-2725.84	-3060.77	-3192.91	-2615.48
		223.5	-5057.75	-4520.65	-6198.05	-7606	-2851.98	-3570.6	-2716.46	-2873.01	-3644.86	-3176.58	-3144.53	-3449.06	-4409.64	-6772.16	-2759.39	-3085.05	-3213.28	-2638.36
		223.4	-5096.19	-4549.67	-6256.56	-7651.86	-2881.45	-3593.43	-2742.63	-2882.02	-3679.11	-3215.67	-3175.79	-3488.02	-4432.71	-6820.99	-2771.74	-3096.97	-3234.68	-2654.22
		223.3	-5132.72	-4578.67	-6330.22	-7705.92	-2906.27	-3647.79	-2797.88	-2924.11	-3700.09	-3238.87	-3198.84	-3509.15	-4461.77	-6866.83	-2792.12	-3108.5	-3254.33	-2698.26
		223.2	-5154.3	-4599.01	-6388.35	-7736.81	-2917.11	-3703.92	-2825.57	-2940.68	-3713	-3278.58	-3216.76	-3540.42	-4473.14	-6920.68	-2830.06	-3137.51	-3287.3	-2723.07
		223.1	-5202.59	-4617.74	-6430.91	-7781.68	-2926.94	-3764.65	-2852.32	-2959.71	-3721.44	-3309.18	-3258.26	-3575.12	-4504.83	-6954.71	-2877.29	-3170.91	-3307.37	-2761.87
		223	-5228.78	-4629.44	-6474.17	-7838.66	-2972.46	-3815.1	-2878.29	-2982.59	-3760.52	-3339.3	-3312.75	-3615.27	-4523.21	-7008.19	-2894.94	-3204.39	-3343.83	-2796.77
		222.9	-5284.19	-4661.55	-6506.29	-7890.87	-3004.84	-3854.97	-2899.19	-3013.91	-3798.53	-3355.72	-3338.49	-3653.78	-4569.37	-7040.77	-2910.46	-3235.28	-3367.63	-2815.08
		222.8	-5302.06	-4673.94	-6508.59	-7940.73	-3007.37	-3896.39	-2952.65	-3035.86	-3824.28	-3377.08	-3400.11	-3684.07	-4599.85	-7090.9	-2936.7	-3266.01	-3397.23	-2838.81
		222.7	-5331.88	-4709.48	-6524.71	-8019.33	-3032.36	-3920.83	-2995.94	-3070.9	-3819.34	-3396.09	-3431.6	-3687.46	-4631.48	-7138.88	-2953.95	-3300.49	-3410.78	-2878.23
		222.6	-5361.19	-4732.8	-6644.6	-8073.29	-3053.96	-3943.02	-3024.09	-3073.45	-3879.39	-3437.57	-3490.29	-3737.34	-4663.71	-7192.22	-2974.64	-3345.08	-3470.89	-2881.95
		222.5	-5422.12	-4780.4	-6682.61	-8129.82	-3054.97	-3971.17	-3078.14	-3087.93	-3904.96	-3449.71	-3542.81	-3791.05	-4707.72	-7237.4	-2992.9	-3378.98	-3499.3	-2899.78
		222.4	-5419.91	-4817.86	-6714.39	-8181.64	-3053.95	-4011.79	-3122.5	-3123.99	-3946.84	-3486.32	-3579.59	-3823.53	-4742.62	-7291.42	-3017.54	-3414.52	-3524.52	-2935.18
		222.3	-5465.34	-4856.42	-6778.31	-8229.52	-3066.52	-4034.96	-3168.03	-3150.31	-3987.58	-3527.3	-3591.4	-3844.96	-4762.95	-7329.33	-3043.22	-3419.93	-3565.4	-2969.34
		222.2	-5510.44	-4887.84	-6823.11	-8299	-3107.69	-4060.75	-3220.33	-3161.49	-4040.37	-3547.28	-3602.58	-3885.67	-4795.72	-7375.01	-3065.33	-3444.79	-3585.62	-2992.93
		222.1	-5524.34	-4931.87	-6867.36	-8339.28	-3141.75	-4094.55	-3265.89	-3195.54	-4075.93	-3563.2	-3646.52	-3907.33	-4818.33	-7418.84	-3083.49	-3457.57	-3608.3	-3030.16
		222	-5533.99	-4965.65	-6955.81	-8381.26	-3155.86	-4129.17	-3320.19	-3223.24	-4084.27	-3598.61	-3661.29	-3926.39	-4851.73	-7469.66	-3121.91	-3482.86	-3632.69	-3062.87
		221.9	-5570.04	-4991.97	-6934.44	-8432.25	-3182.85	-4163.26	-3334.5	-3262.62	-4087.28	-3623.71	-3709.09	-3968.34	-4886.51	-7511.02	-3152.92	-3520.21	-3638.22	-3091.57
		221.8	-5606.31	-5001.28	-7006.37	-8493.74	-3197.86	-4206.19	-3350.59	-3292.96	-4141.43	-3660.05	-3716.9	-3997.46	-4906.27	-7545.27	-3179.63	-3532.44	-3674.84	-3127.89
		221.7	-5626.06	-5031	-7029.97	-8542.55	-3219.55	-4238.52	-3374.97	-3316.47	-4162.22	-3692.55	-3754.2	-4015.3	-4926	-7601.4	-3185.51	-3550.2	-3697.85	-3158.41
		221.6	-5669.11	-5056.06	-7078.37	-8586.01	-3223.24	-4265.46	-3421.74	-3373.05	-4144.26	-3702.76	-3767.02	-4046.32	-4959.61	-7630.94	-3208.53	-3578.01	-3705.58	-3210.22
		221.5	-5708.86	-5100	-7111.54	-8612.92	-3240.15	-4306.66	-3451.11	-3402.03	-4170.87	-3708.5	-3818.49	-4071.68	-4991.68	-7661.65	-3219.63	-3586.07	-3702.88	-3244.32
		221.4	-5706.7	-5130.39	-7180.78	-8658.94	-3269.03	-4349.59	-3479.89	-3427.45	-4209.61	-3748.18	-3878.61	-4079.82	-4996.58	-7690.62	-3250.6	-3626.99	-3730.12	-3262.63
		221.3	-5755.45	-5167.74	-7249.94	-8702.69	-3314.16	-4374.67	-3516.99	-3476.79	-4271.14	-3766.55	-3894.48	-4116.24	-5026.2	-7745.33	-3284.4	-3650.22	-3740.5	-3284.54
		221.2	-5775.1	-5179.74	-7311.96	-8746.38	-3335.01	-4421.01	-3547.11	-3480.92	-4306.46	-3813.95	-3963.42	-4148.81	-5042.87	-7771.55	-3311.52	-3686.66	-3782.88	-3308.2
		221.1	-5767.06	-5207.22	-7360.64	-8792.79	-3336.4	-4452.34	-3558.63	-3512.76	-4347.68	-3845.12	-4017.75	-4192.96	-5051.9	-7811.31	-3332.45	-3726.85	-3810.11	-3337.88
		221	-5777.75	-5207.01	-7380.63	-8835.01	-3373.23	-4485.34	-3580.73	-3560.38	-4381.06	-3865.73	-4069.8	-4222.23	-5069.47	-7848.12	-3371.56	-3743.99	-3824.54	-3368.82
		220.9	-5803.75	-5213.68	-7429.8	-8876.61	-3416.6	-4507.69	-3632.45	-3583.96	-4433.58	-3899.83	-4124.78	-4261.06	-5091.75	-7892.74	-3386.28	-3775.85	-3853.51	-3400.68
		220.8	-5844.15	-5257.22	-7474.28	-8915.15	-3430.39	-4532.52	-3643.08	-3603.58	-4454.58	-3937.06	-4162.74	-4278.84	-5123.81	-7943.03	-3431.38	-3831.45	-3886.24	-3429.55
		220.7	-5904.77	-5299.91	-7540.32	-8965.53	-3496.03	-4550.24	-3687.09	-3642.69	-4545.38	-3980.8	-4233.05	-4298.26	-5145.09	-7968.56	-3487.84	-3853.62	-3933.47	-3461.35
		220.6	-5921.18	-5308.19	-7577.95	-9014.46	-3552.11	-4600.33	-3733.59	-3678.49	-4583.08	-3972.56	-4256.06	-4315.25	-5158.86	-8012.82	-3509.94	-3879.57	-3948.69	-3492.62
		220.5	-5977.41	-5328.03	-7558.69	-9063.68	-3582.88	-4631.85	-3767.09	-3685.01	-4597.53	-4003.92	-4326.92	-4361.79	-5186.12	-8059.19	-3540.43	-3929.97	-3949.66	-3505.39
		220.4	-5986.69	-5355.33	-7605.35	-9103.23	-3610.45	-4663.07	-3798.29	-3726.88	-4574.98	-4016.35	-4325.03	-4401.76	-5202.66	-8109.32	-3568.36	-3959.56	-3982.79	-3532.22
		220.3	-6008.72	-5406.32	-7631.5	-9181.58	-3633.99	-4704.34	-3863.17	-3759.75	-4590.95	-4055.27	-4371.84	-4446.33	-5250.72	-8161.88	-3624.05	-4013.55	-4010.36	-3574.05
		220.2	-6019.41	-5421.32	-7718.14	-9196.58	-3684.71	-4742.12	-3873.63	-3768.62	-4648.09	-4071.4	-4369.51	-4465.13	-5270.94	-8187.85	-3648.54	-4033.98	-4024.17	-3600.96
		220.1	-6045.02	-5463.18	-7806.75	-9259.38	-3744.93	-4781.43	-3949.82	-3804.82	-4705.66	-4076.57	-4410.34	-4491.45	-5286.9	-8245.35	-3691.27	-4091.94	-4054.3	-3633.45
		220	-6075.22	-5499.66	-7784.74	-9293.55	-3732.34	-4806.22	-3975.72	-3819.73	-4724.65	-4095.81	-4437.01	-4510.36	-5308.09	-8278.12	-3697.72	-4131.09	-4064.35	-3651.37
		219.9	-6073.85	-5534.84	-7778.77	-9340.99	-3795.16	-4845.83	-4006.18	-3840.43	-4745.36	-4125.49	-4461.17	-4530.73	-5331.2	-8314.09	-3728.07	-4166.7	-4097.99	-3679.22
		219.8	-6112.7	-5560.16	-7830.77	-9353.94	-3814.73	-4882.41	-4028.9	-3871.34	-4774.38	-4148.81	-4516.51	-4570.94	-5342.13	-8336.14	-3740.01	-4197.44	-4121.14	-3703.51
		219.7	-6097.28	-5576.89	-7875.53	-9389.75	-3842.12	-4922.12	-4072.83	-3901.27	-4846.24	-4161.05	-4547.71	-4580.86	-5353.28	-8361.7	-3760.15	-4213.46	-4153.06	-3729.62
		219.6	-6103.52	-5615.08	-7941.2	-9431.08	-3892.76	-4935	-4102.99	-3945.7	-4885.95	-4178.33	-4587.19	-4604.12	-5365.77	-8393.7	-3771.66	-4222.98	-4194.25	-3754.75
		219.5	-6109.28	-5636.45	-7935.58	-9455.97	-3889.88	-4973.23	-4110.06	-3940.14	-4874.08	-4192.91	-4639.86	-4626.57	-5367.51	-8420.14	-3796.54	-4252.35	-4213.98	-3768.59
		219.4	-6157.22	-5640.06	-7987.19	-9475.81	-3924.06	-5000.39	-4135.56	-3975.34	-4920.57	-4191.79	-4673.5	-4668.57	-5384.99	-8462.42	-3809.15	-4282.04	-4238.07	-3817.11
		219.3	-6215.3	-5667.91	-8046.41	-9483.9	-3966.38	-5018.34	-4168.86	-3993.52	-4924.56	-4201.25	-4689.51	-4681.46	-5402.63	-8486.09	-3831.23	-4294.8	-4253.04	-3834.47
		219.2	-6232.68	-5696.71	-8097.32	-9502.66	-3990.48	-5025.06	-4158.97	-4009.7	-4971.21	-4205.39	-4727.51	-4689.77	-5426.53	-8506.87	-3852.42	-4307.79	-4274.78	-3854.63
		219.1	-6265.87	-5697.96	-8149.54	-9532.46	-4018.23	-5055.7	-4188.64	-4031.22	-4988.8	-4212.7	-4752.17	-4715.83	-5440.58	-8522.93	-3870.88	-4339.78	-4298.15	-3874.89
		219	-6312.94	-5706.57	-8164.26	-9545.59	-4037.5	-5065.18	-4200.84	-4065.59	-5011.88	-4212.64	-4782.83	-4728.72	-5474.15	-8542.63	-3884.66	-4360.9	-4321.33	-3896.5
		218.9	-6320.68	-5714.1	-8187.26	-9572.19	-4072.66	-5075.17	-4212.18	-4074.21	-5065.72	-4221.84	-4805.1	-4747.11	-5478.45	-8567.37	-3875.94	-4377	-4344.14	-3919.56
		218.8	-6324.18	-5727.9	-8211.52	-9593	-4092.85	-5073.95	-4240.3	-4094.54	-5145.37	-4217.52	-4812.11	-4768.25	-5485.95	-8591.13	-3876.65	-4394.87	-4383.48	-3930.65
		218.7	-6332.45	-5733.88	-8204.69	-9612.31	-4136.63	-5093.5	-4267.09	-4119.01	-5188.22	-4231.57	-4869.58	-4779.53	-5505.22	-8601.92	-3886.35	-4415.3	-4409.53	-3949.28
		218.6	-6339.46	-5737.66	-8165.36	-9642.82	-4165.8	-5130.56	-4273.56	-4147.45	-5181.26	-4244.24	-4877.73	-4790.7	-5523	-8630.01	-3889.98	-4434.75	-4437.01	-3958.25
		218.5	-6371.4	-5745.28	-8223.13	-9646.1	-4194.97	-5152.59	-4287.95	-4146.39	-5179.41	-4249.85	-4876.52	-4804.71	-5540.07	-8640.92	-3920.13	-4464.94	-4447.56	-3975.15
		218.4	-6414.24	-5763.53	-8183.32	-9667.46	-4258.39	-5148.81	-4301.71	-4154.43	-5209.53	-4255.52	-4851.64	-4794.39	-5557.3	-8659.81	-3932.06	-4471.27	-4463.5	-3986.99
		218.3	-6428.05	-5782.16	-8191.06	-9678.52	-4231.54	-5148.49	-4307.59	-4165.61	-5181.22	-4263.54	-4874.02	-4791.46	-5574.4	-8664.04	-3948.12	-4480.63	-4477.18	-3996.52
		218.2	-6424.38	-5758.05	-8211.67	-9677.28	-4252.04	-5170.33	-4330.19	-4185.37	-5207.58	-4251.82	-4877.31	-4800.74	-5577.03	-8670.25	-3945.15	-4489.4	-4505.11	-4006.92
		218.1	-6437.92	-5761.1	-8230.33	-9679.07	-4230.05	-5181.04	-4358.41	-4163.92	-5197.07	-4264.27	-4891.76	-4798.07	-5584.49	-8676.83	-3949.22	-4494.98	-4521.86	-4017.81
		218	-6466.46	-5798.95	-8180.48	-9682.62	-4188.18	-5193.89	-4399.31	-4185.34	-5190.91	-4272.06	-4940.93	-4814.8	-5602.51	-8705.57	-3948.73	-4522.9	-4547.93	-4049
		217.9	-6475.29	-5815.12	-8195.16	-9683.48	-4208.94	-5185.82	-4438.95	-4212.51	-5199.77	-4279.1	-4951.83	-4821.22	-5603.96	-8721.69	-3954.36	-4546.04	-4561.7	-4076.54
		217.8	-6513.62	-5820.07	-8203.5	-9695.38	-4225.31	-5184.07	-4453.93	-4219.39	-5235.95	-4302.5	-4994.11	-4823.53	-5628.02	-8738.83	-3958.98	-4561.61	-4586.93	-4072.31
		217.7	-6503.36	-5799.96	-8221.49	-9708.54	-4260.47	-5196.34	-4454.41	-4227.3	-5292.95	-4292.3	-4992.09	-4838.39	-5624.15	-8755.71	-3975.82	-4588.23	-4619.89	-4110.21
		217.6	-6496.23	-5813.78	-8223	-9696.14	-4252.02	-5205.2	-4465.67	-4244.93	-5266.44	-4277.58	-5004.91	-4847.27	-5652.49	-8751.29	-3998.87	-4589.53	-4628.7	-4127.98
		217.5	-6492.78	-5823.17	-8210.8	-9691	-4252	-5211.89	-4468.86	-4244.78	-5247.62	-4310.45	-5005.57	-4839.94	-5657.7	-8763.27	-4001.18	-4605.38	-4643.17	-4106.67
		217.4	-6493.2	-5838.77	-8218.03	-9692.89	-4308.15	-5216.16	-4503.03	-4249.66	-5256.87	-4316.32	-4996.53	-4818.3	-5675.05	-8769.92	-4023.86	-4613.09	-4633.57	-4130.16
		217.3	-6483.82	-5864.26	-8211.38	-9694.92	-4315.33	-5231.75	-4511.31	-4236.68	-5246.45	-4334.69	-4944.83	-4825.17	-5675.72	-8773.25	-4037.54	-4633.81	-4642.75	-4113.74
		217.2	-6493.96	-5869.95	-8239.83	-9671.59	-4311.89	-5231.02	-4515.44	-4236.62	-5266.83	-4321.93	-4939.84	-4808.75	-5684.81	-8765.89	-4049.19	-4641.59	-4659.77	-4120.91
		217.1	-6528.51	-5865.62	-8247.16	-9660.85	-4318.89	-5234.67	-4512.37	-4251.26	-5236.27	-4331.24	-4895	-4813.34	-5698.13	-8770.84	-4060.39	-4670.52	-4639.91	-4147.06
		217	-6555.13	-5881.54	-8209.45	-9646.15	-4286.5	-5233.02	-4525.18	-4238.57	-5208.79	-4330.02	-4884.82	-4824.35	-5726.67	-8782.59	-4067.71	-4678.91	-4640.74	-4139.83
		216.9	-6577.28	-5883.62	-8221.4	-9642.62	-4273.48	-5246.72	-4518.81	-4226.62	-5229.7	-4336.41	-4861.03	-4850.28	-5731.42	-8789.68	-4074.57	-4694.79	-4646.63	-4162.31
		216.8	-6580.65	-5872.39	-8201.63	-9616.98	-4270.74	-5250.3	-4526.77	-4209.57	-5249.16	-4336.39	-4836.8	-4863.79	-5732.82	-8778.8	-4088.37	-4700.24	-4645.84	-4192.26
		216.7	-6540.56	-5872.32	-8204.56	-9592.55	-4270.03	-5259.02	-4537.65	-4219.95	-5245.09	-4341.07	-4870.49	-4850.13	-5740.32	-8756.47	-4096.71	-4726.39	-4667.13	-4211.6
		216.6	-6535.26	-5870.3	-8188.58	-9576.92	-4226.54	-5252.2	-4554.13	-4200.65	-5262.72	-4342.06	-4851.25	-4834.25	-5739.79	-8750.46	-4073.89	-4751.43	-4667.48	-4210.55
		216.5	-6528.23	-5890.28	-8190.52	-9571.6	-4202.11	-5244.85	-4558.47	-4197.78	-5264.2	-4328.87	-4849.48	-4819.34	-5747.2	-8744.09	-4041.46	-4761.15	-4686.3	-4235.84
		216.4	-6525.59	-5875.9	-8140.58	-9550.11	-4194.27	-5227.98	-4572.29	-4213.62	-5259.65	-4311.89	-4835.28	-4813.34	-5737.46	-8740.82	-4054.82	-4774.83	-4709.68	-4234.65
		216.3	-6486.4	-5871.99	-8124.49	-9525.2	-4230.79	-5205.67	-4572.19	-4206.76	-5287.98	-4315.83	-4810.39	-4770.67	-5751.89	-8732.86	-4054.74	-4763.17	-4738.16	-4237.68
		216.2	-6460.45	-5878.25	-8096.66	-9506.56	-4232.48	-5210.52	-4567.71	-4194.06	-5253.43	-4322.42	-4813.68	-4748.13	-5742.23	-8733.11	-4074.15	-4751.59	-4718.2	-4241.25
		216.1	-6494.35	-5887.19	-8084.82	-9505.98	-4221.35	-5203.54	-4548.33	-4195.98	-5234.82	-4317.31	-4810.98	-4728.53	-5757.49	-8734.98	-4086.49	-4747.36	-4736.23	-4257.33
		216	-6477.47	-5908.05	-8064.12	-9461.64	-4200.69	-5226.78	-4534.51	-4192.17	-5156.26	-4322.05	-4745.49	-4718.68	-5763.93	-8729.31	-4095.03	-4746.66	-4737.7	-4271.81
		215.9	-6455.8	-5893.17	-8006.66	-9438.99	-4217.23	-5218.51	-4526.29	-4198.9	-5133.31	-4301.37	-4759.45	-4713.31	-5750.22	-8706.37	-4126.97	-4743.7	-4723.4	-4279.32
		215.8	-6474.76	-5879.88	-7916.6	-9407.72	-4221.18	-5201.96	-4499.82	-4204.61	-5101.97	-4329.71	-4762.49	-4674.94	-5745.29	-8705.14	-4113.28	-4738.17	-4721.94	-4312.22
		215.7	-6435.93	-5851.53	-7916.36	-9385.34	-4200.97	-5203.94	-4481.27	-4213.45	-5114.42	-4332.62	-4743.66	-4653.8	-5731.79	-8681.31	-4121.44	-4717.08	-4749.09	-4321.27
		215.6	-6407.59	-5843.83	-7915.43	-9347.76	-4215.15	-5198.86	-4491.78	-4203.28	-5123.7	-4341.9	-4688.73	-4652.79	-5741.11	-8666.83	-4124.05	-4729.75	-4762.25	-4325.98
		215.5	-6394.23	-5823.99	-7857.54	-9314.64	-4234.78	-5192.01	-4475.27	-4205.52	-5076.34	-4336.21	-4631.04	-4656.56	-5744.29	-8658.79	-4137.93	-4747.12	-4766.97	-4336.96
		215.4	-6368.81	-5816.66	-7847.55	-9259.29	-4220.94	-5185.54	-4458.42	-4197.57	-5107.68	-4315.52	-4633.43	-4655.89	-5748.53	-8625.7	-4126.03	-4773.9	-4791.01	-4336.31
		215.3	-6338.23	-5815.44	-7803.09	-9236.67	-4235.56	-5162.88	-4441.35	-4188.39	-5117.81	-4322.78	-4540.86	-4647.21	-5744.66	-8606.31	-4132.47	-4769.96	-4805.31	-4331.16
		215.2	-6327.99	-5796.26	-7789.68	-9190.01	-4278.9	-5158.74	-4434.17	-4183.9	-5132.61	-4300.07	-4506.93	-4666.81	-5731.98	-8587.68	-4140.35	-4777.68	-4823.5	-4331.45
		215.1	-6307.39	-5789.85	-7758.23	-9147.66	-4257.18	-5160.29	-4413.58	-4163.54	-5115.16	-4291.6	-4454.61	-4615.76	-5733.86	-8564.33	-4144.38	-4753.31	-4832.02	-4338.41
		215	-6266.05	-5778.6	-7684.12	-9098.29	-4270.47	-5163.03	-4419.17	-4168.24	-5089.02	-4257.74	-4394.63	-4584.32	-5721.36	-8526.91	-4136.42	-4742.76	-4841.89	-4350.64
		214.9	-6279.37	-5760.79	-7615.16	-9066.03	-4246.5	-5132.82	-4381.94	-4145.28	-5075.59	-4253.63	-4384.66	-4556.2	-5735.82	-8516.7	-4148.54	-4734.4	-4862.8	-4358.75
		214.8	-6248.57	-5719.86	-7562.98	-9010.39	-4221.56	-5077.19	-4364.15	-4131.94	-5071.92	-4258.54	-4368.25	-4535.62	-5725.41	-8491.06	-4149.46	-4737.41	-4869.6	-4362.72
		214.7	-6287.59	-5684.13	-7476.78	-8952.76	-4166.57	-5060.18	-4354.01	-4097.13	-5067.3	-4236.8	-4315.53	-4484.17	-5728.4	-8454.57	-4144.44	-4725.74	-4867.44	-4380.32
		214.6	-6263.3	-5648.07	-7448.16	-8894.85	-4160.51	-5034.17	-4316.71	-4081.5	-5008.26	-4203.04	-4359.91	-4474.43	-5725.71	-8410.05	-4161.12	-4720.16	-4875.63	-4382.19
		214.5	-6260.89	-5640.67	-7427.15	-8820.2	-4145.27	-5020.26	-4319.72	-4044.1	-5043.6	-4205.53	-4315.65	-4445.88	-5727.81	-8388.09	-4133.51	-4688.67	-4910.67	-4377
		214.4	-6227.22	-5637	-7400.51	-8755.3	-4124.53	-5032.07	-4293.94	-4020.68	-5063.86	-4183.63	-4269.8	-4412.58	-5725.16	-8347.14	-4156.98	-4694.43	-4928.74	-4375.09
		214.3	-6212.14	-5637.77	-7347.81	-8694.25	-4130.26	-5027.28	-4270.53	-4006.8	-5055.2	-4157.12	-4234.15	-4386.72	-5726.95	-8307.12	-4165.63	-4663.91	-4931.62	-4371
		214.2	-6191.38	-5623.85	-7289.44	-8645.49	-4128.56	-5017.66	-4262.63	-3994.64	-5020.21	-4130.27	-4195.49	-4365.74	-5723.56	-8283.03	-4176.17	-4655.6	-4919.95	-4381.61
		214.1	-6129.78	-5615.13	-7239.28	-8603.04	-4135.27	-5012.15	-4250.04	-3970.51	-5006.24	-4120.41	-4154.09	-4348.61	-5723.24	-8272.88	-4178.47	-4649.31	-4930.49	-4389.48
		214	-6135.15	-5584.18	-7161.9	-8544.03	-4098.5	-5007.71	-4241.6	-3949.44	-4960.5	-4117.93	-4070.74	-4315.32	-5731.01	-8244.61	-4175.65	-4631.37	-4927.44	-4379.68
		213.9	-6080.6	-5583.46	-7110.81	-8497.36	-4112.39	-4980.71	-4217.54	-3941.6	-4995.94	-4113.27	-3983.36	-4300.23	-5723.46	-8229.09	-4182.43	-4618.22	-4963.1	-4383.91
		213.8	-6050.22	-5554.38	-7040.33	-8431.63	-4105.91	-4961.19	-4200.28	-3905.84	-4941.21	-4092.95	-3969.12	-4263.67	-5726.31	-8174.55	-4216.05	-4607.55	-4950.68	-4391.21
		213.7	-6003.91	-5541.94	-7000.45	-8369.77	-4071.28	-4951.3	-4164.96	-3892.36	-4918.93	-4082.07	-3934.79	-4237.69	-5722.39	-8148.74	-4229.59	-4599.51	-4956.9	-4398.02
		213.6	-6009.32	-5521.43	-6929.26	-8291.48	-3998.54	-4938.16	-4116.7	-3883.35	-4893.14	-4066.94	-3916.61	-4185.44	-5708.31	-8118.37	-4236.06	-4575.83	-4946.42	-4382.01
		213.5	-6023.27	-5527.27	-6842.67	-8245.21	-3984.8	-4904.82	-4102.92	-3837.2	-4880.48	-4053.73	-3850.33	-4132.63	-5687.7	-8084.42	-4232.89	-4543.82	-4965.35	-4393.38
		213.4	-5995.78	-5504.91	-6773.78	-8154.22	-4002.43	-4900.17	-4028.21	-3812.18	-4830.62	-4021	-3812.86	-4105.65	-5687.91	-8020.14	-4252.81	-4511.2	-4935.45	-4403.32
		213.3	-5965.45	-5461.19	-6724.68	-8086.25	-4012.31	-4880.24	-3997.42	-3798.22	-4862.51	-4001.02	-3792.42	-4078.27	-5685.07	-7975.43	-4269.68	-4503.83	-4966.08	-4409.38
		213.2	-5920.06	-5422.07	-6705.94	-7992.05	-3988.5	-4845.09	-3955.1	-3747.4	-4836.86	-3956.22	-3703.03	-4052.46	-5656.16	-7915.08	-4274.14	-4494.98	-4955.22	-4403.81
		213.1	-5888.73	-5379.24	-6694.15	-7918.96	-3971.29	-4800.08	-3886.85	-3699.39	-4842.9	-3952.77	-3618.05	-4016.47	-5633.41	-7880.12	-4281.64	-4478.72	-4966.23	-4397.13
		213	-5852.43	-5359.43	-6618.87	-7840.99	-3929.04	-4775.01	-3846.96	-3643.9	-4777.23	-3928.37	-3581.09	-3977.67	-5640.34	-7830.91	-4279.64	-4440.37	-4988.71	-4405.21
		212.9	-5843.34	-5322.99	-6540.84	-7719.53	-3895.79	-4754.53	-3787.66	-3618.32	-4786.55	-3899.97	-3568.73	-3909.82	-5651.37	-7768.42	-4325.35	-4422.81	-5018.7	-4385.86
		212.8	-5799.7	-5283.28	-6445.39	-7639.28	-3866.78	-4755.73	-3786.95	-3613.55	-4756.79	-3881.24	-3477.52	-3888.96	-5640.76	-7707.83	-4344.28	-4413.37	-5029.94	-4388.08
		212.7	-5793.42	-5256.04	-6334.82	-7566.82	-3836.64	-4756.67	-3747.93	-3563.52	-4667.64	-3867.69	-3421.21	-3828.59	-5640.08	-7660.03	-4367.64	-4390.15	-5020.73	-4388.4
		212.6	-5762.23	-5220.78	-6232.56	-7498.09	-3793.04	-4738.84	-3757.1	-3538.71	-4602.22	-3863.29	-3402.33	-3805.01	-5636.9	-7616.28	-4367.19	-4413.64	-5020.35	-4395.92
		212.5	-5735.64	-5210.35	-6177.93	-7400.37	-3747.73	-4687.09	-3731.9	-3492.8	-4581.8	-3847.6	-3325	-3766.04	-5630.71	-7556.06	-4382.19	-4393.57	-5004.61	-4394.09
		212.4	-5711.59	-5181.11	-6140.73	-7291.82	-3676.95	-4626	-3675.8	-3436.71	-4572.25	-3817.15	-3190.93	-3715.85	-5620.04	-7534.99	-4378.63	-4362.24	-5008.97	-4373.36
		212.3	-5650.93	-5151.8	-6080.56	-7194.97	-3685.27	-4598.98	-3648.51	-3388.88	-4523.37	-3777.03	-3130.75	-3660.57	-5599.86	-7474.35	-4384.28	-4351.49	-5006.57	-4382.48
		212.2	-5629	-5119.46	-6016.38	-7110.11	-3696.07	-4576.05	-3613.43	-3361.17	-4538.55	-3763.24	-3086.52	-3609.77	-5595.17	-7437.74	-4403.1	-4338.09	-5048.01	-4396.79
		212.1	-5591.9	-5109.99	-5966.22	-7048.71	-3722.11	-4537.1	-3596.33	-3351.1	-4514.3	-3737.01	-3024.38	-3571.39	-5572.92	-7385.91	-4422.78	-4322.25	-5053.84	-4405.86
		212	-5558.35	-5068.93	-5928.93	-6979.25	-3701.27	-4496.52	-3580.25	-3319.1	-4513.02	-3713.49	-2926.14	-3516.05	-5555.36	-7339.75	-4439	-4271.78	-5083.52	-4406.22
		211.9	-5517.19	-5037.02	-5835.56	-6892.31	-3693.98	-4469.63	-3518.05	-3292.63	-4431.2	-3675.55	-2880.01	-3495.32	-5554.58	-7289.26	-4433.9	-4266.91	-5057.18	-4413.56
		211.8	-5469.38	-5018.17	-5759.24	-6789.78	-3674.9	-4468.69	-3513.94	-3232.59	-4358.43	-3672.76	-2871.81	-3480.1	-5539.82	-7229.45	-4438.54	-4264.55	-5047.2	-4429.85
		211.7	-5438.27	-5016.85	-5736.6	-6697.01	-3680.92	-4420.78	-3476.62	-3170.64	-4352.62	-3660.98	-2825.84	-3443.1	-5546.72	-7181.65	-4436.4	-4278.63	-5053.02	-4429.09
		211.6	-5452.91	-5003.34	-5670.64	-6607.91	-3668.93	-4392.72	-3441.57	-3161.31	-4401.65	-3663.5	-2810.28	-3387.52	-5559.05	-7113.96	-4430.15	-4253.54	-5077.15	-4436.59
		211.5	-5458.88	-4970.25	-5580.72	-6487.98	-3619.72	-4372.73	-3368.73	-3076.13	-4344.52	-3649.69	-2744.9	-3336.55	-5570.21	-7020.33	-4430.91	-4203.02	-5085.82	-4416.85
		211.4	-5457.4	-4941.59	-5457.65	-6350.58	-3606.17	-4361.03	-3312.33	-3024.35	-4262.69	-3603.95	-2692.75	-3246.63	-5589.3	-6949.29	-4476.45	-4152.28	-5090.99	-4410.42
		211.3	-5441.97	-4912.04	-5341.23	-6237.73	-3548.57	-4341.19	-3272.38	-2990.51	-4177.93	-3567.94	-2605.8	-3169.35	-5581.05	-6883.82	-4483.32	-4122.39	-5099.64	-4390.44
		211.2	-5425.78	-4905.59	-5254.3	-6140.16	-3550.32	-4332.51	-3227.46	-2952.38	-4174.32	-3553.32	-2487.18	-3135.35	-5595.31	-6822.98	-4514.98	-4107.48	-5119.34	-4383.31
		211.1	-5345.06	-4848.86	-5187.89	-6041.86	-3594.95	-4313.22	-3148.09	-2897.78	-4154.4	-3529.09	-2374.73	-3038.96	-5557.22	-6721.4	-4541.26	-4091.81	-5114.28	-4377.81
		211	-5286.71	-4824.34	-5084.35	-5935.17	-3573.28	-4309.35	-3088.6	-2869.08	-4111.81	-3444.45	-2306.1	-2961.97	-5542.95	-6652.83	-4563.18	-4060.04	-5097.75	-4393.19
		210.9	-5263.47	-4785.87	-4955.62	-5854.25	-3519.21	-4300.05	-3021.59	-2819.52	-4120.45	-3415.85	-2191.92	-2916.92	-5552.61	-6575.95	-4587.73	-4043.81	-5106.19	-4403.73
		210.8	-5261.64	-4771.71	-4850.89	-5743.93	-3464.9	-4273.68	-2997.77	-2794.68	-4062.52	-3394.8	-2124.8	-2870.78	-5572.92	-6511.96	-4622.04	-4020.18	-5106.38	-4412.29
		210.7	-5266.23	-4762.33	-4775.34	-5653.43	-3406.25	-4229.15	-2969.37	-2707.43	-4041.35	-3359.3	-2028.18	-2812.38	-5575.27	-6445.88	-4642.06	-4008.77	-5146.13	-4410.11
		210.6	-5234	-4701.51	-4678.03	-5531.86	-3393.05	-4198.46	-2875.27	-2673.73	-3995.59	-3327.88	-2011.86	-2754.97	-5557.87	-6372.83	-4645.08	-4003.94	-5178.09	-4403.58
		210.5	-5209.63	-4678.51	-4534.55	-5411.7	-3399.5	-4174.78	-2829.06	-2629.11	-3933.2	-3287.94	-1958.82	-2679.91	-5525.89	-6301.51	-4672.78	-3986.78	-5168.31	-4407.94
		210.4	-5173.45	-4688.51	-4430.9	-5305.58	-3416.43	-4121.82	-2778.05	-2593.49	-3912.22	-3252.78	-1840.83	-2614.9	-5518.3	-6238.76	-4675.56	-3982.29	-5172.37	-4393.54
		210.3	-5134.38	-4662.28	-4338.42	-5209.38	-3440.97	-4060.93	-2702.26	-2529.57	-3870.42	-3215.95	-1768.11	-2539	-5524.64	-6194	-4705.66	-3950.76	-5153.19	-4354.33
		210.2	-5071.24	-4628.36	-4236.22	-5117.06	-3446.35	-4013.04	-2627.73	-2482.21	-3830.33	-3168.58	-1656.94	-2474.09	-5497.96	-6138.56	-4729.33	-3911.99	-5163.02	-4350.45
		210.1	-5014.73	-4570.53	-4164.16	-4992.41	-3397.04	-3959.78	-2577.09	-2426.6	-3819.37	-3133.83	-1591	-2435.78	-5490.05	-6081.16	-4723.57	-3862.16	-5156.08	-4339.59
		210	-5021.75	-4557.89	-4074.84	-4905.77	-3399.49	-3926.94	-2538.63	-2401.48	-3807.44	-3116.26	-1486.21	-2386.46	-5482.48	-6016.57	-4737.14	-3837.57	-5154.41	-4352.28
		209.9	-4993.59	-4556.14	-4015.61	-4799.17	-3401.84	-3889.93	-2480.73	-2316.02	-3786.51	-3068.42	-1394.39	-2323.41	-5470.58	-5975.9	-4750.42	-3808.2	-5181.06	-4347.98
		209.8	-4983.17	-4526.64	-3856.5	-4679.1	-3423.38	-3858.28	-2435.02	-2286.41	-3742.81	-3027.05	-1365.57	-2282.34	-5465.77	-5893.18	-4779.47	-3799.81	-5186.47	-4351.81
		209.7	-4949.44	-4508.07	-3764.32	-4597.96	-3424.37	-3835.36	-2402.29	-2258.48	-3734.38	-3013.24	-1282.57	-2235.24	-5453.87	-5842.52	-4820.5	-3778.15	-5223.03	-4368.84
		209.6	-4939.64	-4460.62	-3663.05	-4485.46	-3351.97	-3755.3	-2336.7	-2194.75	-3631.73	-2953.04	-1144.1	-2182.69	-5448.28	-5791.82	-4840.77	-3737.56	-5215.4	-4352.35
		209.5	-4901.37	-4415.48	-3599.5	-4355.92	-3287.12	-3730.99	-2314.92	-2119.72	-3602.21	-2871.06	-1045.85	-2100.9	-5467.55	-5719.02	-4847.02	-3686.76	-5224.02	-4329.45
		209.4	-4856.19	-4391.04	-3435.05	-4230.59	-3214.33	-3687.55	-2294.95	-2037.87	-3624.64	-2837.56	-887.708	-2046.02	-5472.24	-5637.48	-4889.33	-3700.9	-5252.64	-4323.9
		209.3	-4871.27	-4390.54	-3255.12	-4064.9	-3210.11	-3662.91	-2248.87	-1947.53	-3569.72	-2757.83	-779.995	-1944.92	-5474.4	-5544.46	-4905.8	-3672.46	-5255.3	-4336.54
		209.2	-4820.95	-4344.66	-3124.1	-3961.77	-3145.11	-3610.02	-2192.8	-1874.11	-3534.31	-2699.23	-703.616	-1828.02	-5462.3	-5492.17	-4906.47	-3614.52	-5269.48	-4317.29
		209.1	-4751.43	-4322.09	-3005.3	-3817.07	-3120.22	-3598.36	-2070.92	-1783.01	-3507.31	-2641.26	-582.631	-1691.31	-5423.77	-5399.44	-4961.42	-3541.38	-5283.21	-4311.6
		209	-4688.99	-4296.16	-2917.2	-3704.45	-3147.1	-3525.1	-2030.05	-1728.34	-3485.48	-2562.47	-529.89	-1616.1	-5418.85	-5333.89	-4981.83	-3504.58	-5262.53	-4316.65
		208.9	-4609.09	-4257.24	-2879.68	-3592.56	-3100.57	-3443.98	-1952.25	-1671.35	-3470.91	-2511.42	-418.351	-1528.3	-5401.06	-5265.82	-4989.65	-3490.61	-5276.72	-4308.36
		208.8	-4542.92	-4217.03	-2818.55	-3436.63	-3123.09	-3396.16	-1856.38	-1580.91	-3456.13	-2467.85	-361.848	-1425.6	-5387.49	-5203.33	-5022.29	-3471.17	-5304.78	-4291.32
		208.7	-4521.77	-4206.19	-2753.93	-3342.98	-3129.08	-3333.13	-1844.03	-1522.78	-3438.84	-2432.4	-270.938	-1353.43	-5393.68	-5152.37	-5044.08	-3443.54	-5317.38	-4300.31
		208.6	-4508.76	-4169.26	-2632.73	-3184.64	-3045.73	-3263.05	-1740.78	-1415.51	-3324.22	-2374.56	-133.829	-1241.6	-5379.81	-5056.05	-5049.82	-3395.05	-5322.08	-4301.25
		208.5	-4468.76	-4163.52	-2535.54	-3052.9	-3028.15	-3214.98	-1727.9	-1324.04	-3282.29	-2302.03	-92.6099	-1146.98	-5368.24	-4989.89	-5077.95	-3339.86	-5352.06	-4286.44
		208.4	-4507.27	-4146.52	-2451.67	-2953.85	-2975.58	-3201.36	-1685.58	-1258.75	-3308.55	-2289.18	59.3732	-1063.54	-5366.05	-4938.02	-5088.24	-3314.43	-5409.22	-4262.26
		208.3	-4477.32	-4111.37	-2368.82	-2830.97	-2950.63	-3145.34	-1650.6	-1175.11	-3252.76	-2231.44	149.442	-979.091	-5379.74	-4875.73	-5090.24	-3242.39	-5421.97	-4275.65
		208.2	-4416.05	-4104.9	-2221.58	-2689.84	-2923.64	-3122.33	-1531.64	-1122.21	-3237.85	-2171.4	242.248	-894.123	-5381.93	-4833.9	-5122.05	-3201.18	-5426.46	-4256.75
		208.1	-4368.52	-4078.09	-2101.05	-2546.25	-2913.03	-3066.31	-1477.87	-1068.61	-3182.28	-2107.32	323.818	-769.572	-5393.31	-4769.36	-5117.43	-3145.69	-5423.65	-4252.83
		208	-4358.13	-4040.45	-2136.51	-2455.37	-2886.65	-3049.24	-1415.47	-1049.61	-3208.08	-2042.7	368.821	-692.549	-5392.48	-4678.88	-5142.51	-3114.25	-5444.18	-4243.14
		207.9	-4327.95	-3991.24	-2082.23	-2320	-2862.21	-2985.15	-1341.58	-962.644	-3193.28	-2023.79	506.393	-606.521	-5395.1	-4598.42	-5149.61	-3061.93	-5496.33	-4242.73
		207.8	-4308.46	-3931.64	-1984.41	-2156.66	-2784.5	-2920.44	-1243.07	-880.181	-3148.31	-1935.92	609.256	-460.344	-5400.55	-4501.46	-5150.15	-3022.33	-5509.37	-4265.5
		207.7	-4263.93	-3888.5	-1918.24	-2024.92	-2719	-2819.8	-1162.71	-785.026	-3093.62	-1871.09	677.904	-380.797	-5394.47	-4443.19	-5160.98	-2980.35	-5507.6	-4262.88
		207.6	-4203.36	-3861.49	-1834.51	-1881.8	-2661.87	-2729.32	-1056.88	-690.284	-3079.15	-1807.25	769.6	-299.995	-5396.89	-4372.33	-5169.58	-2946.05	-5532.75	-4226.07
		207.5	-4127.35	-3841.57	-1698.57	-1751.92	-2607.45	-2666	-957.561	-586.712	-3004.9	-1781.37	885.882	-243.523	-5385.57	-4273.38	-5172.51	-2889.34	-5548.65	-4208.51
		207.4	-4085.59	-3794.86	-1604.5	-1604.31	-2554.57	-2604.46	-860.59	-481.542	-2930	-1727.48	1035.07	-118.774	-5381.28	-4172.69	-5160.35	-2811.12	-5528.21	-4192.73
		207.3	-4039.21	-3771.49	-1423.57	-1481.44	-2500.58	-2523.92	-768.073	-392.517	-2823.64	-1648.52	1135.81	3.19945	-5377.48	-4095.13	-5159.88	-2764.78	-5516.85	-4161.42
		207.2	-4008.76	-3729.62	-1331.15	-1365.99	-2457.96	-2468.11	-694.845	-267.703	-2751.13	-1608.8	1245.75	81.6064	-5391.09	-4006.04	-5198.23	-2730.61	-5491.92	-4148.18
		207.1	-3930.36	-3647.56	-1203.52	-1210.73	-2384.17	-2423.35	-566.723	-207.951	-2736.24	-1515.48	1384.96	166.318	-5372.01	-3899.05	-5198.65	-2683.59	-5492.47	-4134.51
		207	-3882.02	-3624.43	-1068.8	-1074.18	-2338	-2365.59	-442.257	-125.162	-2659.66	-1448.77	1473.28	261.758	-5370.28	-3815.74	-5221.65	-2649.73	-5496.78	-4112.37
		206.9	-3867.47	-3562.91	-972.635	-927.119	-2323.01	-2288.15	-366.939	-71.9909	-2621.16	-1421.25	1610.24	400.528	-5354.23	-3704.97	-5235.12	-2579.56	-5514.36	-4073.09
		206.8	-3861.63	-3525.46	-819.626	-779.89	-2250.08	-2233.88	-282.208	-11.3239	-2531.17	-1322.72	1667.65	462.932	-5338.48	-3641.86	-5234.45	-2506.97	-5514.31	-4071.14
		206.7	-3806.52	-3503.8	-794.356	-655.07	-2225.87	-2117.51	-246.262	103.372	-2500.07	-1253.15	1748.44	609.702	-5349.78	-3552.91	-5267.48	-2424.69	-5509.69	-4068.87
		206.6	-3758.54	-3471.08	-669.031	-450.411	-2157.87	-2046.62	-167.131	214.871	-2399.13	-1151.57	1978.76	749.331	-5347.42	-3456.27	-5259.23	-2379.03	-5535.11	-4059.24
		206.5	-3745.8	-3416.4	-510.311	-278.129	-2104.7	-1916.74	-54.7615	320.957	-2253.06	-1065.95	2178.59	863.911	-5320.13	-3368.37	-5233.85	-2324.19	-5538.36	-4076.79
		206.4	-3729.15	-3382.65	-364.189	-121.475	-2063.25	-1849.86	58.5566	358.5	-2179.47	-992.633	2287.76	953.765	-5308.39	-3279.24	-5235.73	-2281.29	-5528.12	-4051.96
		206.3	-3677.94	-3375.43	-188.843	28.0931	-2001.86	-1780.42	156.787	450.895	-2090.72	-923.349	2441.17	1083.96	-5306.61	-3207.42	-5248.64	-2229.3	-5494.08	-4009.96
		206.2	-3650.91	-3334.37	-37.7233	121.406	-1947.03	-1708.07	238.728	512.376	-2040.15	-856.934	2616.98	1169.06	-5314.28	-3146.78	-5264.36	-2182.68	-5490.64	-3980.09
		206.1	-3617.76	-3296.87	169.586	255.306	-1916.29	-1622.84	363.072	605.349	-1955.35	-752.086	2732.96	1291.7	-5325.65	-3063.91	-5267.36	-2094.46	-5487.43	-3984.4
		206	-3572.59	-3298.49	260.295	396.236	-1876.18	-1591.13	380.279	685.306	-1923.94	-719.271	2779.43	1401.24	-5321.56	-2988.26	-5283.85	-2049.56	-5514.74	-3991.03
		205.9	-3495.84	-3260.32	415.659	525.412	-1801.8	-1556.92	415.929	771.86	-1792.58	-685.465	2929.89	1514.72	-5321.67	-2882.78	-5307.03	-1989.31	-5510.75	-3976.27
		205.8	-3445.75	-3236.99	518.654	637.627	-1741.39	-1498.45	462.768	862.575	-1712.02	-661.74	3053.49	1603.29	-5313.72	-2800.55	-5308.01	-1987.13	-5485.79	-3957.77
		205.7	-3385.78	-3196.74	654.428	769.084	-1670.24	-1411.57	581.215	932.182	-1621	-583.727	3168.34	1694.9	-5288.46	-2698.87	-5296.46	-1969.1	-5458.95	-3972.23
		205.6	-3304.86	-3161.1	855.24	909.441	-1608.27	-1310.55	679.038	1008.02	-1440.01	-522.28	3274.69	1787.88	-5283.37	-2607.69	-5292.91	-1926.27	-5448.02	-3967.03
		205.5	-3256.73	-3148.15	912.331	1027.44	-1517.68	-1281.74	780.942	1050.31	-1412.85	-497.885	3464.77	1876.61	-5268.36	-2548.56	-5294.05	-1894.38	-5476.24	-3965.65
		205.4	-3198.77	-3124.74	1023.95	1162.1	-1443.25	-1164.56	814.335	1153.08	-1364.37	-455.261	3596.27	2016.92	-5258.33	-2456.22	-5301.36	-1817.32	-5484.39	-3977.6
		205.3	-3128.32	-3101.41	1166.39	1306.03	-1301.96	-1093.54	942.405	1171.8	-1274.22	-381.981	3714.55	2147.18	-5250.95	-2366.03	-5312.54	-1763.34	-5499.36	-3981.58
		205.2	-3035.85	-3030.76	1373.26	1429.53	-1237.84	-1016.52	1030.3	1233.58	-1127.92	-273.221	3864	2292.73	-5200.72	-2279.74	-5359.22	-1644.95	-5462.8	-3954.44
		205.1	-3056.97	-2969.47	1611.08	1561.47	-1183.92	-955.462	1150.23	1348.57	-1039.68	-196.544	4065.99	2426.38	-5187.38	-2226.2	-5348.02	-1624.21	-5445.98	-3902.93
		205	-3028.38	-2918.63	1803.73	1691.66	-1171.72	-928.232	1182.06	1419.92	-983.241	-125.509	4178.64	2555.48	-5178.82	-2167.12	-5339.75	-1572.16	-5447.37	-3878.51
		204.9	-3011.1	-2884.37	1919.94	1833.28	-1089.36	-836.835	1285.52	1565.82	-945.792	-70.3431	4408.74	2667.51	-5173.37	-2121.56	-5351.36	-1547.08	-5466.75	-3884.82
		204.8	-2943.6	-2860	2082.16	1964.41	-1026.77	-748.621	1330.91	1641.42	-858.029	-2.54294	4577.4	2762.96	-5143.68	-2002.21	-5340.56	-1476.83	-5444.67	-3914.16
		204.7	-2850.56	-2805.73	2203.2	2124.16	-965.094	-620.692	1385.17	1710.41	-756.832	79.03	4706.52	2913.27	-5134.51	-1921.97	-5328.85	-1431.29	-5462.1	-3902.9
		204.6	-2792.61	-2802.32	2341.06	2248.16	-874.705	-576.29	1474.9	1767.2	-655.212	161.007	4786.79	2999.9	-5156.04	-1879.47	-5300.11	-1404.05	-5492.89	-3878.42
		204.5	-2704.35	-2744	2514.63	2372.42	-828.35	-467.247	1466.08	1841.11	-530.047	233.956	5056.22	3095.41	-5143.97	-1807.65	-5305.51	-1376.88	-5484.23	-3827.58
		204.4	-2670.52	-2717.03	2668.11	2525.17	-746.134	-350.66	1530.11	1962.24	-429.471	349.619	5189.15	3267.52	-5132.97	-1745.4	-5276.3	-1286.03	-5488.14	-3808.85
		204.3	-2577.87	-2676.12	2809.31	2643.91	-647.966	-264.87	1637.87	2089.18	-361.329	428.588	5324.86	3389.98	-5113.89	-1679.1	-5286.65	-1266.24	-5492.24	-3801.11
		204.2	-2487.83	-2634.02	2891.09	2739.12	-638.381	-237.338	1756.86	2096.06	-302.422	517.376	5493.39	3452.11	-5116.21	-1632.85	-5282.09	-1229.02	-5501.99	-3750.95
		204.1	-2464.71	-2575.24	2953.77	2839.56	-477.235	-227.643	1819.26	2234.15	-280.402	584.711	5593.92	3580.07	-5130.58	-1572.74	-5274.42	-1186.29	-5530.82	-3734.57
		204	-2426.65	-2556.47	3106.48	2985.27	-434.451	-142.805	1888.36	2322.04	-203.028	705.148	5692.35	3640.86	-5127.03	-1524	-5269.44	-1142.2	-5524.02	-3705.63
		203.9	-2339.24	-2499.9	3243.76	3118.78	-363.578	-73.4538	1921.35	2386.79	-175.864	790.505	5792.12	3666.82	-5117.53	-1438.74	-5278	-1109.55	-5510.81	-3728.69
		203.8	-2263.84	-2432.14	3358.86	3206.44	-295.242	-104.983	2035.6	2486.63	-108.254	874.966	5951.43	3746.29	-5132.72	-1403.09	-5283	-1061.78	-5495.83	-3739.74
		203.7	-2182.56	-2401.69	3343.06	3305.09	-215.254	-47.0986	2021.61	2586.9	-36.4272	884.871	6084.96	3805.97	-5152.92	-1346.32	-5257.9	-1037.88	-5535.65	-3738.57
		203.6	-2214.12	-2374.69	3471.37	3427.5	-148.304	-32.31	2092.45	2633.79	39.0008	975.338	6154.74	3911.28	-5176.34	-1276.05	-5274.63	-980.834	-5567.21	-3747.81
		203.5	-2122.88	-2356.63	3556.24	3587.38	-117.508	44.0906	2133.13	2757.43	97.9252	1035.99	6226.85	4038.23	-5165.21	-1166.24	-5297.71	-929.191	-5585.1	-3711.14
		203.4	-2157.96	-2324.6	3653.03	3675.16	-32.3879	108.88	2230.26	2764.69	149.844	1060.78	6391.26	4060.08	-5194.19	-1085.15	-5294.76	-876.859	-5574.6	-3695.29
		203.3	-2143.5	-2286.28	3731.2	3764.8	-10.3488	126.268	2308.03	2842.95	203.682	1130.54	6455.32	4137.42	-5226.62	-1012.62	-5278.42	-792.455	-5567.63	-3656.71
		203.2	-2091.6	-2221.39	3820.89	3857.78	-9.99048	231.571	2323.88	2924.32	320.331	1189.87	6606.05	4284.92	-5229.97	-960.86	-5301.94	-774.152	-5570.28	-3655.74
		203.1	-2072.56	-2192.73	3842.53	3940.55	27.2558	357.185	2442.05	2933.8	400.08	1195.14	6733.06	4400.77	-5211.51	-915.516	-5281.84	-726.5	-5590.18	-3679.42
		203	-2053.6	-2194.96	3799.41	3989.92	24.6723	372.776	2467.26	2969.45	443.95	1264.51	6853.17	4489.23	-5240.23	-897.27	-5281.54	-695.184	-5610.98	-3661.4
		202.9	-1989.71	-2141.64	3887.72	4032.2	79.019	424.917	2537.97	3068.38	529.891	1296.75	6978.43	4586.05	-5249.73	-865.023	-5267.59	-643.797	-5560.42	-3683.62
		202.8	-1998.43	-2082.9	4059.21	4083.71	36.426	511.702	2568.78	3059.55	684.08	1379.47	7203.23	4668.15	-5278.07	-817.829	-5301.16	-635.749	-5552.25	-3691.5
		202.7	-1973.4	-2093.16	4157.42	4108.12	22.2865	575.695	2555.09	3119.53	749.018	1477.11	7422.14	4662.46	-5265.84	-752.18	-5276.06	-636.633	-5548.35	-3676.74
		202.6	-1932.61	-2058.9	4061.44	4181.5	2.57928	649.688	2543.51	3127.13	746.294	1555.71	7551.05	4736.26	-5300.63	-700.261	-5291.34	-576.719	-5616.36	-3661.26
		202.5	-1898.1	-2053.5	4053.21	4227.01	31.6025	675.611	2594.05	3137.87	799.472	1552.4	7634.03	4798.47	-5305.59	-668.44	-5320.47	-579.103	-5618.24	-3628.8
		202.4	-1921.7	-2041.01	4114.18	4274.39	30.3837	684.955	2564.83	3088.56	846.471	1569.37	7848.51	4888.44	-5330.11	-619.257	-5355.71	-520.427	-5617.43	-3669.66
		202.3	-1926.73	-2064.67	4196.48	4268.35	105.043	717.327	2589.77	3087.18	923.847	1594.89	7984.73	4954.55	-5328.68	-585.979	-5394.85	-528.464	-5591.48	-3725.93
		202.2	-1905.32	-2050.58	4123.92	4260.76	108.304	801.346	2524.95	3094.08	964.861	1644.42	8017.1	4903.85	-5343.76	-604.114	-5411.33	-478.166	-5639.98	-3739.13
		202.1	-1887.06	-2083.82	4200.1	4330.37	139.796	804.892	2597.29	3105.92	987.99	1675.32	8125.21	4918.62	-5359.79	-615.853	-5435.22	-394.204	-5596.28	-3712.45
		202	-1849.07	-2109.67	4198.01	4304.43	163.481	811.531	2655.38	3184.82	1068.38	1726.87	8260.72	4987.31	-5406.45	-606.95	-5437.86	-366.021	-5610.38	-3733.68
		201.9	-1879.08	-2070.88	4274.3	4317.32	190.471	862.824	2654.62	3171.28	1135.39	1753.39	8317.9	5036.36	-5427.64	-534.724	-5408.95	-369.33	-5574.43	-3730.79
		201.8	-1918.89	-2095.11	4248.98	4385.41	222.747	896.952	2721.37	3137.3	1194.79	1779.76	8358.22	5123.67	-5427.71	-479.919	-5446.53	-302.035	-5567.42	-3717.8
		201.7	-2041.09	-2029.66	4350.2	4487.69	202.433	1004.99	2745.47	3177.22	1284.34	1809.44	8355.93	5157.41	-5496.43	-416.87	-5417.26	-254.616	-5530.93	-3741.53
		201.6	-2046.09	-2090.53	4358.19	4517.16	188.37	1025.14	2766.09	3191.09	1444.62	1906.98	8433.03	5162.05	-5483.83	-479.647	-5387.14	-231.514	-5535.25	-3721.16
		201.5	-2081.29	-2098.24	4387.24	4532.11	98.2072	1128.68	2776.36	3218.24	1517.21	1941.29	8411.06	5235.19	-5548.59	-476.168	-5402.42	-194.391	-5535.97	-3671.31
		201.4	-2105.12	-2154.71	4504.62	4537.23	32.3457	1255.31	2722.61	3263.33	1611.06	2005.96	8457.17	5238.47	-5581.07	-451.232	-5398.18	-74.6127	-5472.96	-3710.9
		201.3	-2115.15	-2122.41	4422.44	4616.48	7.01586	1234.63	2681.61	3297.54	1726.99	2103.38	8364.86	5272.32	-5553.25	-414.591	-5423.13	-99.2227	-5441.73	-3793.54
		201.2	-2185.27	-2155.65	4491.44	4652.13	-47.3097	1282.69	2718.67	3278.85	1711.63	2281.61	8360.8	5292.99	-5534.39	-373.121	-5481.29	-148.624	-5434.88	-3798.23
		201.1	-2200.18	-2137.93	4473	4682.82	-118.431	1345.67	2854.01	3142.02	1870.87	2280.85	8441.17	5221.48	-5566.19	-400.04	-5501.17	-244.072	-5403.59	-3911.93
		201	-2218.69	-2130.43	4513.87	4608.29	-74.3605	1372.92	2904.47	3134.52	1900.99	2307.96	8427.64	5222.42	-5613.49	-390.463	-5506.06	-309.233	-5363.16	-3943.33
		200.9	-2166.05	-2066.29	4375.53	4521.04	-130.303	1391.72	2846.51	3094.82	1916.95	2322.44	8441.51	5297.26	-5629.18	-419.003	-5510.63	-266.611	-5369.5	-3972.28
		200.8	-2152.69	-2131.06	4315.27	4458.81	-181.346	1440.98	2872.84	2987.36	1884.58	2355.95	8583.83	5301.81	-5644.74	-429.234	-5466.33	-245.915	-5436.66	-3977.47
		200.7	-2103.6	-2173.1	4199.89	4408.56	-103.866	1458.89	2827.05	3024.35	1925.68	2355.09	8565.8	5353.44	-5624.14	-446.84	-5453.25	-198.418	-5472.57	-3960.21
		200.6	-2155.91	-2194.94	4277.91	4342.89	-81.7167	1406.38	2731.29	2992.97	2023.13	2442.3	8497.09	5282.51	-5616.17	-446.833	-5465.23	-181.808	-5420.75	-4017.62
		200.5	-2200.02	-2138.62	4280.94	4294.42	-47.0254	1451.4	2709.01	2944.23	1971.37	2511.41	8503.67	5217.76	-5688.56	-381.255	-5472.29	-242.873	-5415.12	-4014.58
		200.4	-2409.24	-2201.44	4221.02	4315.13	-9.97886	1479.21	2806.54	2961.9	2001.2	2539.61	8360.66	5232.7	-5758.14	-374.355	-5443.62	-133.841	-5395.49	-3965.64
		200.3	-2435.67	-2182.43	4125.8	4332.68	0.28541	1423.56	2813.31	2948.72	1951.31	2499.98	8307.15	5264.85	-5744.94	-305.327	-5367.48	-50.8178	-5482.09	-3865.39
		200.2	-2406.47	-2220.17	4104.28	4175.54	118.615	1441.32	2735.46	2943.63	2031.01	2545.88	8148.29	5262.71	-5720.05	-258.109	-5383.16	-63.6148	-5476.29	-3906.42
		200.1	-2489.13	-2199.9	3941.27	4190.09	131.977	1448.34	2693.17	2964.3	2099.11	2605.48	8104.16	5220.34	-5675.91	-301.194	-5371.63	-73.4447	-5490.24	-3887.09
		200	-2508.49	-2189.7	3901.13	4096.37	83.7981	1470.22	2644.05	2870.99	2069.86	2677.47	8093.57	5204.5	-5671.56	-283.961	-5427.91	-67.4225	-5499.86	-3804.32

## Sheet: Figure 2b
Figure 2b: NUV-CD data
	Wavelength [nm]	θMRW [deg cm^2 dmol^-1]
		P-CL		G-CL		P-LC		G-LC		P-LC G136V		G-LC V136G
		Replicate 1	Replicate 2	Replicate 1	Replicate 2	Replicate 1	Replicate 2	Replicate 1	Replicate 2	Replicate 1	Replicate 2	Replicate 1	Replicate 2
	320	-8.38574e-06	4.36059e-06	6.7086e-07	-1.00629e-06	4.69345e-06	3.44609e-06	-2.26216e-06	4.0592e-06	-2.09302e-06	-2.15645e-05	-3.91121e-06	1.05708e-06
	319.9	-0.08491	0.06237	0.40147	-0.0043	-0.06543	0.11719	0.51173	0.07812	0.31616	-0.09622	0.28076	0.42214
	319.8	0.02536	0.6738	1.13627	-0.03281	-0.30169	-0.29016	0.24048	0.00106	0.49442	0.00886	0.60158	0.16498
	319.7	0.44863	0.67537	1.81216	-0.02558	-0.26363	-0.14084	-0.20307	-0.12526	1.39953	0.14755	0.52219	0.28235
	319.6	0.52756	-0.04381	1.6457	0.16583	-0.79122	-0.07668	0.42346	-0.72991	1.34151	0.13402	0.66014	0.51189
	319.5	0.76771	-0.31834	1.89382	0.59633	-0.3278	0.36047	0.28552	-0.67547	1.53488	0.19617	0.65613	1.08975
	319.4	0.31781	-0.6654	2.42558	0.35744	-0.35222	0.83889	-0.11364	-0.33974	1.58465	0.04205	0.83065	1.39378
	319.3	0.44894	-0.90796	2.99728	0.6392	0.86301	0.86543	-0.67146	-0.27896	1.91721	0.02937	0.71691	1.56789
	319.2	0.34318	-1.06425	3.39256	0.74224	1.72622	0.81562	-0.58552	-0.14207	2.51011	0.06076	0.58795	1.56253
	319.1	0.21383	-1.02589	2.69759	1.00786	1.29726	1.06738	-0.07801	-0.3556	2.36581	-0.10277	0.65285	1.61269
	319	0.42379	-0.86844	2.44067	1.14298	1.75127	0.64123	0.12199	0.17622	1.74465	0.18402	0.7019	1.71321
	318.9	0.40114	-0.70188	2.49193	1.54245	1.56766	0.63334	-0.17125	0.65888	2.10384	0.66393	0.49334	1.77486
	318.8	0.91362	-1.0196	2.13197	1.75105	1.037	0.63524	0.63541	0.67485	2.44918	0.22186	0.37008	1.42413
	318.7	1.08794	-1.26163	2.91876	1.45419	1.09863	0.39499	0.92199	1.11575	2.63953	0.07852	0.74122	1.37553
	318.6	1.17725	-1.4067	3.48878	1.47044	0.8258	0.72649	0.94366	1.27273	2.77209	-0.24812	0.26945	1.72201
	318.5	1.32389	-1.64958	3.00598	1.29937	1.3463	0.78772	0.86829	1.35022	2.66093	-0.55615	-0.05497	2.07381
	318.4	1.14035	-1.83773	2.76405	1.59486	1.5111	1.20222	0.77029	1.3629	1.93186	-0.68385	0.10211	2.09254
	318.3	1.06498	-2.40545	3.15556	1.47358	2.16872	1.18026	1.20222	1.26417	1.95197	-0.58628	0.67663	2.13514
	318.2	0.79863	-2.01247	3.21803	1.68878	1.57781	1.15898	2.03382	1.15899	2.85756	-0.57211	0.14735	2.30801
	318.1	1.17431	-2.06939	2.8544	2.01604	1.32876	0.68621	2.75761	0.9054	2.70209	-0.46852	0.06025	2.61567
	318	0.59234	-2.48008	3.21803	1.69046	1.47485	0.84527	2.7186	1.29567	3.62825	-0.69495	-0.07411	2.76174
	317.9	0.04936	-2.39192	2.87212	1.51541	1.53605	0.91187	2.32843	1.29969	3.47058	-0.81006	-0.09398	2.66084
	317.8	0.32054	-2.17589	3.98281	0.97537	1.43573	1.27737	3.53615	0.82284	4.20197	-0.84199	-0.1536	2.72463
	317.7	0.23584	-2.19434	3.67883	1.19004	1.34726	1.4433	4.11883	0.92199	4.08128	-1.20446	0.24122	2.74225
	317.6	-0.10242	-2.23197	3.89036	1.10566	2.16438	1.509	4.48869	0.91723	3.80256	-1.32148	0.3815	2.85652
	317.5	0.14318	-2.48197	4.53574	0.96457	2.26406	1.85422	4.57961	0.7869	4.23535	-1.37634	0.73097	2.87351
	317.4	0.48532	-2.77893	4.36614	1.04874	2.1333	1.7114	4.4219	1.01893	4.64895	-1.35478	0.88921	2.58868
	317.3	0.4785	-2.42652	4.426	1.27568	1.98764	1.77231	4.74386	1.62664	5.21953	-1.46958	0.86088	2.82364
	317.2	0.87368	-2.72044	3.85587	1.41069	2.33024	2.19696	4.55146	1.6222	4.78546	-1.54875	1.44133	2.6826
	317.1	0.66771	-2.86341	3.15094	1.88449	2.45096	2.11069	4.89555	1.63362	4.59663	-1.63332	1.84587	2.98123
	317	0.10135	-2.53805	3.18554	1.94151	2.36195	1.79728	5.41892	1.8574	4.46651	-1.61186	2.05972	2.95972
	316.9	-0.20263	-2.44905	3.97222	2.19004	2.29821	1.71228	4.62854	2.0305	4.6186	-1.54495	2.08678	2.92464
	316.8	-0.82946	-2.42348	3.69686	2.03553	2.04905	2.01645	5.03824	2.20664	5.18093	-1.48004	2.26807	3.27282
	316.7	-0.4955	-1.95283	3.26604	1.83847	2.15772	2.51826	4.97419	2.55872	4.57011	-1.45457	2.363	3.42091
	316.6	-1.06112	-2.1609	3.48113	1.77432	1.15614	2.70256	5.4264	2.60549	4.52337	-1.57359	2.5464	3.63488
	316.5	-1.40745	-2.85891	3.01352	2.14853	1.05476	2.53307	5.01564	2.89708	4.32279	-1.51937	3.18171	3.83566
	316.4	-1.21384	-2.53847	2.97704	2.49727	1.60434	2.39261	5.26875	3.05296	4.41651	-1.31609	3.22283	3.64589
	316.3	-1.48449	-2.52893	3.33026	2.67369	1.82664	1.9323	5.45839	3.4025	5.48461	-1.37772	3.19809	3.89991
	316.2	-1.98303	-2.30503	2.99931	2.80409	1.91184	2.35373	5.55424	3.77738	5.27202	-1.25171	3.01258	3.84837
	316.1	-2.18712	-2.01823	3.32237	2.58344	2.34229	2.15988	5.38322	4.06203	4.79993	-1.48776	3.35105	3.5968
	316	-1.72118	-2.50775	2.77306	2.48281	2.61776	2.67722	5.41793	3.85603	4.61953	-1.61651	3.32959	3.1661
	315.9	-2.51992	-2.27211	2.4652	2.8022	2.44969	2.39831	5.65353	3.72796	4.71465	-1.82941	3.16976	2.77962
	315.8	-2.3934	-1.64255	2.99154	3.1349	2.64155	2.28557	6.27869	4.13407	5.25573	-1.60044	3.58414	2.79659
	315.7	-2.54424	-1.13029	3.14714	3.40409	1.67548	2.16297	5.86137	4.25026	5.59717	-1.28364	3.69207	3.0797
	315.6	-2.38198	-0.60723	2.33491	3.39843	1.13172	2.52906	5.72613	4.21392	5.15302	-1.00848	3.86585	3.37178
	315.5	-2.21437	-1.0523	2.56122	3.65073	2.09461	2.18195	5.97128	3.85026	4.92011	-1.21746	4.09154	3.50583
	315.4	-2.03995	-0.64517	3.18584	3.6327	2.18024	2.15995	5.75838	3.962	5.74696	-1.1644	4.27526	3.18139
	315.3	-1.98869	-0.47526	3.38954	3.53847	1.68161	2.35959	5.41872	4.08885	6.38211	-0.79484	4.3112	3.23844
	315.2	-2.32852	-0.32746	3.59862	3.63857	2.2536	2.48017	4.60932	3.77259	6.7559	-0.79484	3.53721	3.29332
	315.1	-2.0759	-1.04696	3.9952	3.88868	1.38891	2.73761	4.65364	4.08614	6.64502	-0.83057	3.91532	3.44461
	315	-1.72076	-1.05283	3.85587	4.14151	0.58626	2.70709	4.48781	3.98128	6.50267	-1.11989	4.36448	3.29349
	314.9	-2.42307	-0.72169	4.12239	3.93176	0.79789	2.65167	4.51188	3.59593	6.77972	-1.21514	4.52293	3.4709
	314.8	-2.45525	-0.63972	4.68189	4.1456	0.77749	2.63115	4.09667	3.52723	6.67165	-0.85901	4.81797	3.4266
	314.7	-2.64414	-0.43637	4.82828	3.82736	1.34736	2.59787	4.15696	3.4292	7.18486	-0.63163	4.63477	3.1639
	314.6	-2.78145	-0.55817	5.17178	3.63145	1.0906	2.26568	3.86586	3.55126	7.81777	-0.57507	5.19355	3.02793
	314.5	-1.97108	-0.16876	5.86954	3.61551	1.10561	2.08469	4.17376	3.75703	8.64958	-0.35087	5.57727	3.32962
	314.4	-1.8781	-0.21142	5.3463	4.00231	0.93214	2.41974	3.85303	3.84097	7.73717	-0.01619	5.43499	3.52165
	314.3	-1.53837	-0.44622	4.99392	4.23186	0.90476	2.33954	4.38834	4.02106	8.41511	0.01562	5.99598	3.20497
	314.2	-1.24068	-0.35073	5.53121	4.31384	0.83087	2.44865	3.86412	3.84999	8.26903	-0.17698	6.38435	3.34323
	314.1	-1.56081	-0.26257	5.81416	4.3847	0.92675	2.31802	3.75167	3.92851	8.92734	-0.11355	6.57209	3.29237
	314	-1.59906	-0.23836	5.97381	4.27191	1.31829	2.14447	3.81557	3.22152	8.58117	0.01784	6.75507	3.58322
	313.9	-1.62621	-0.35021	6.53896	4.37956	1.12654	2.15124	3.78677	3.04941	9.10985	-0.12814	7.05518	3.26643
	313.8	-1.44927	-0.32044	7.44047	4.36604	1.06132	2.06621	3.90686	3.25497	9.62722	-0.18575	7.04524	3.45096
	313.7	-1.50735	0.1674	7.89745	4.58092	0.62051	2.51949	3.95943	2.92098	9.49124	-0.13713	7.71298	4.13913
	313.6	-1.52013	0.2304	8.1297	5.07662	0.86924	1.94201	3.67519	3.08819	10.2899	0.0171	7.83721	4.01825
	313.5	-2.08953	0.5021	7.80002	5.29711	0.90688	1.67147	3.54202	3.00599	10.0632	-0.05013	8.21025	4.2167
	313.4	-1.90735	1.00451	7.29004	5.00645	-0.2556	1.24576	3.40327	3.37289	9.49116	-0.18004	8.37033	4.10627
	313.3	-1.51374	0.39309	6.68409	4.57254	-0.45856	1.4577	3.5356	3.17912	8.72002	-0.45541	8.49791	4.00906
	313.2	-1.65127	0.45608	6.85238	4.64892	-0.50105	1.37277	2.9661	3.27508	8.91124	-0.58343	8.19025	4.17056
	313.1	-1.49582	0.44707	6.92994	4.3328	-0.13128	1.31315	3.20417	3.83523	9.38344	-0.68755	8.08717	4.77828
	313	-1.85661	0.95587	7.1363	3.99193	0.10043	1.08516	2.71306	3.79575	9.48561	-0.66271	8.2265	4.79592
	312.9	-1.80777	1.4434	7.17508	4.26689	-0.23604	0.56616	2.1271	3.92857	9.43143	-0.86672	8.269	4.93938
	312.8	-1.67213	1.85912	6.99981	4.40886	-0.57579	0.2214	2.78748	3.93159	9.62607	-0.81979	8.73857	5.10166
	312.7	-0.95714	1.79099	7.23066	4.33305	-0.21775	0.27529	3.27529	4.00848	9.94471	-1.30721	8.80543	5.08732
	312.6	-0.93659	1.71866	6.83198	4.78223	0.12833	0.25302	3.18076	3.93714	9.6271	-1.45869	8.5748	5.39197
	312.5	-0.75598	1.11489	7.13409	5.26841	0.3759	0.12479	3.01416	3.7016	10.0139	-1.55901	8.53139	5.54526
	312.4	-0.01301	1.2391	7.52174	5.31548	0.52041	0.92849	2.6577	3.31619	10.1531	-1.76493	8.84299	5.76268
	312.3	0.07326	2.00787	7.01248	4.66319	0.64641	0.9752	2.40188	3.06314	9.43687	-1.35023	8.90283	6.04672
	312.2	-0.04456	2.30713	6.44852	4.59	0.14377	1.07016	2.59322	3.06645	9.97243	-1.48311	8.94881	6.83848
	312.1	-0.4324	1.95294	5.9512	4.40068	-0.53065	0.62696	2.22984	2.75456	9.51644	-1.50034	9.30333	7.07929
	312	-0.31028	2.21321	6.29334	5.0175	-0.44524	0.56199	2.12401	2.82832	9.8082	-1.33152	10.0851	6.73663
	311.9	-0.25902	2.60357	6.2425	4.65254	-0.23382	-0.22209	1.9484	2.8002	9.46981	-1.5478	9.93267	6.15734
	311.8	-0.2411	2.39351	6.70421	5.32125	-0.12336	-0.4671	1.69944	2.77374	9.85235	-1.35605	9.91966	6.08288
	311.7	0.14129	2.35262	7.60646	5.27914	-0.18604	-1.21794	2.15268	2.9134	10.3354	-1.23818	10.9407	5.74746
	311.6	-0.11206	2.60829	7.36624	5.4848	0.27495	-0.99661	2.3053	3.70145	9.89347	-1.73723	11.4227	5.72895
	311.5	-0.28292	2.92736	7.3251	5.99803	0.84165	-0.89199	2.5445	3.66675	10.1488	-1.62951	11.2751	5.6195
	311.4	0.56037	2.99434	6.75047	6.33117	0.73235	-0.94672	2.21973	3.29211	10.2392	-1.60245	11.536	6.05644
	311.3	0.28448	2.49508	6.55259	6.74179	0.30783	-1.17449	2.18385	3.24483	9.83554	-1.66884	11.6425	6.00023
	311.2	0.60628	2.83093	6.18199	7.03506	0.27929	-1.61503	2.79455	3.4804	9.61897	-1.7941	11.3502	6.27797
	311.1	0.45722	2.93344	5.65864	6.92226	0.15624	-1.85081	3.13157	3.27819	9.32853	-1.54114	11.1242	6.7194
	311	0.45901	3.05304	6.43757	6.76328	0.78034	-2.16278	3.08253	3.39933	9.27958	-1.55784	11.0047	6.90291
	310.9	0.62766	3.20357	6.69478	7.10277	0.8147	-2.32699	3.10679	3.47895	9.24467	-1.44833	10.9639	6.91546
	310.8	0.84171	3.21416	7.53984	7.24128	1.25762	-2.32437	2.60007	2.9221	9.54199	-1.33068	11.2462	7.08728
	310.7	0.24779	2.90556	8.33105	7.12998	1.54757	-2.4237	2.17141	2.44127	10.8639	-1.3088	11.4575	6.92138
	310.6	0.2872	3.10367	8.23492	6.72768	1.29261	-2.9458	2.27211	2.90999	10.3363	-1.25658	11.4725	7.20865
	310.5	0.17064	3.55933	8.42433	6.40835	0.84081	-2.74435	1.4972	3.1006	10.1128	-1.3534	11.1801	7.34333
	310.4	0.39957	3.47663	8.08238	6.08714	0.92263	-2.21707	1.47204	3.13986	9.53638	-0.78374	10.9873	7.88312
	310.3	0.3784	3.60304	7.60421	6.06287	0.96776	-1.89031	1.92974	2.95022	8.99956	-0.54653	10.761	7.76193
	310.2	0.8197	3.92894	7.72716	6.24166	1.03764	-2.01711	1.56444	2.4534	9.40861	-0.77264	10.4859	7.68284
	310.1	0.10345	3.77369	7.00709	6.92592	0.87009	-2.14948	1.58822	2.14991	8.29821	-0.93787	10.6277	7.34262
	310	0.32798	4.07904	7.80948	7.10738	0.42442	-2.36874	1.23239	2.13176	8.27202	-0.54283	10.6532	7.49587
	309.9	-0.45158	4.73826	7.81274	6.87458	0.46153	-2.77769	1.26669	2.11228	8.35761	-0.47698	10.067	7.7961
	309.8	-1.2586	4.4739	7.52968	6.81483	0.77707	-2.79123	0.94903	1.90398	8.60943	-0.69632	9.93543	8.0874
	309.7	-1.95473	4.57747	7.86051	6.86641	0.26184	-2.48983	1.53187	1.92081	9.01422	-0.77856	10.0087	8.17235
	309.6	-2.12034	4.64717	8.27843	6.90387	0.29546	-1.96007	1.3645	1.59157	9.29584	-1.04368	10.2232	8.39222
	309.5	-2.29487	5.09256	8.75787	7.09707	-0.19566	-1.82829	1.64406	1.96782	9.48152	-0.44167	9.93983	8.20825
	309.4	-3.15231	5.28543	9.60552	7.45569	-0.49133	-1.79887	2.11608	1.70512	9.7602	-0.45742	10.3826	8.61863
	309.3	-3.60074	5.77401	8.62042	7.6345	-0.64598	-1.57547	2.67056	1.95328	9.19521	-0.54992	10.7347	8.68225
	309.2	-3.65252	5.62212	8.81319	7.25102	-0.67378	-1.35377	2.43946	1.78208	9.25672	-0.78216	10.4621	8.62018
	309.1	-4.65693	5.18019	8.23156	7.65512	-1.11469	-1.42526	2.69271	1.70323	8.72757	-0.96419	10.5703	8.49026
	309	-4.77475	4.74309	8.22374	7.82803	-0.89386	-2.20792	2.40909	1.11938	9.24645	-1.37613	11.073	8.19981
	308.9	-4.45588	5.39812	7.84978	7.93428	-0.8705	-2.10025	3.12888	1.61125	8.57743	-1.41154	11.1213	7.9372
	308.8	-4.76322	5.18774	7.45827	7.7789	-0.57367	-2.1068	3.14586	1.73818	8.45831	-1.45245	11.6044	8.20407
	308.7	-5.46028	5.31112	6.92905	7.73848	0.03859	-2.35874	3.27949	1.71492	8.30768	-1.72349	12.0512	8.09345
	308.6	-5.36122	5.22076	6.07204	7.75145	0.22855	-2.53278	3.53544	1.73098	7.98215	-1.3551	12.3785	7.66931
	308.5	-6.18271	5.43952	5.62154	7.68953	0.01343	-2.95226	2.61683	1.7246	7.08484	-0.99104	12.2096	8.10804
	308.4	-6.27695	5.68585	5.9711	7.41397	-0.9816	-3.42161	2.26368	1.7664	7.60795	-0.40668	12.2688	8.07403
	308.3	-6.21898	5.26028	6.12837	7.63376	-1.03361	-3.89469	2.30664	1.865	7.88267	-0.68459	12.2287	8.31239
	308.2	-6.40839	5.10116	5.31267	7.26647	-0.84196	-3.65905	2.25701	2.04649	7.72	-0.61905	12.4233	8.20214
	308.1	-6.41196	5.01321	4.94693	7.72286	-0.51448	-4.12832	2.75413	2.03026	8.18707	-0.77127	12.9829	8.29425
	308	-7.06573	5.61489	4.82616	7.38738	0.03045	-4.38194	3.60919	1.90649	8.40534	-0.93575	13.3619	8.26478
	307.9	-6.83575	5.52432	4.25896	7.53989	0.12104	-4.24383	4.05138	1.90919	8.40961	-0.7626	14.035	8.64649
	307.8	-6.91626	5.38596	4.73851	7.31374	0.30962	-4.95119	4.72033	1.87694	9.29273	-1.02317	13.8477	9.01982
	307.7	-7.55494	5.33145	5.18169	7.41352	0.08404	-4.95598	4.61599	1.9866	9.52643	-0.86049	13.8126	8.9373
	307.6	-7.99278	5.64466	5.01876	7.61096	-0.44894	-4.88318	5.20054	2.15867	9.35643	-0.783	13.8014	8.90941
	307.5	-8.90535	5.81185	4.95845	7.91802	-0.42431	-4.91898	5.72956	2.34231	8.80516	-0.53099	13.8794	8.95045
	307.4	-9.36322	5.97715	4.53724	8.04046	-0.09175	-4.20079	7.1595	2.69079	8.02116	-0.48543	13.9573	8.85036
	307.3	-9.53523	6.23564	4.3759	8.31117	-1.0056	-4.26759	7.19473	3.34407	8.13825	-0.26113	13.5539	8.97361
	307.2	-8.93596	5.86353	4.74071	8.66454	-0.53942	-3.99801	6.79166	3.22226	8.04475	-0.45848	13.5886	9.58585
	307.1	-9.17171	5.3955	4.55127	8.67497	-0.32959	-3.92511	6.35842	3.41051	7.86232	-0.56747	13.7868	10.1667
	307	-9.60336	5.33355	4.03525	8.14257	-0.31183	-4.13177	6.62663	3.09964	7.32666	-0.34801	13.6443	10.5148
	306.9	-9.00315	4.97118	3.38469	7.88551	0.51903	-4.11504	7.55448	3.20324	6.63085	-0.00852	13.4669	10.18
	306.8	-9.1521	5.41678	2.97907	7.99921	0.54673	-4.26776	7.52497	3.31248	6.5637	-0.38221	13.5161	10.5206
	306.7	-9.2521	5.50221	3.70001	8.19193	0.48214	-4.18096	7.84472	3.36361	7.7485	-0.2496	13.3275	10.4163
	306.6	-9.06458	5.902	3.58675	7.97107	0.54948	-3.90125	8.18798	3.57983	7.47863	0.08268	13.3793	10.761
	306.5	-9.07286	5.70797	3.13837	7.95027	0.70402	-4.12745	8.20383	3.83564	7.37985	0.42317	14.0016	10.7182
	306.4	-8.78921	5.75954	3.65469	8.56489	0.85497	-4.47679	8.32871	3.76292	8.03971	0.13772	14.4283	10.7879
	306.3	-8.78355	5.34057	3.76453	8.45935	0.83531	-4.04068	8.26765	3.46128	8.38417	0.03791	14.1021	11.3633
	306.2	-8.82013	4.94068	4.94484	7.76998	0.84007	-3.78133	8.28233	3.35888	9.32582	-0.06696	14.0626	11.0695
	306.1	-8.76479	5.2478	4.71369	8.04843	0.55159	-3.31294	8.59152	3.67281	7.72163	-0.22974	14.0429	11.5785
	306	-8.67391	5.27673	4.83958	7.81318	-0.23932	-3.41565	8.75387	3.94758	8.05649	0.39522	14.6365	11.8282
	305.9	-8.83649	5.41174	5.30279	7.66091	-0.27008	-3.22013	7.7462	3.93727	8.32537	0.4586	14.742	12.1852
	305.8	-8.85179	5.45891	6.09422	7.76955	-0.09217	-3.13184	8.13788	4.10368	10.0359	0.71938	15.0494	12.1997
	305.7	-8.45284	5.20462	5.17256	7.90543	0.04715	-4.02784	7.3281	3.92273	9.41745	0.52992	14.7757	12.0873
	305.6	-8.25535	5.18816	4.62302	8.01477	0.3869	-3.8689	7.72447	4.05532	8.65081	0.59106	15.527	12.0609
	305.5	-7.94026	5.59959	5.21968	8.07579	0.2814	-3.97239	8.61219	4.08231	8.26571	0.84119	15.7325	11.0675
	305.4	-7.94319	5.45996	4.38985	8.29393	0.26787	-3.46347	9.31514	4.5468	8.17385	1.47213	16.085	10.9296
	305.3	-7.93229	5.4542	5.02557	8.30522	0.15339	-3.28005	9.18804	5.05236	8.25885	1.66851	15.8266	11.5314
	305.2	-7.74068	4.98564	4.97946	8.21356	0.49303	-3.06385	9.30836	5.18691	8.29132	1.9813	16.4032	11.8652
	305.1	-7.51909	5.46342	4.49061	8.1154	0.38436	-2.61485	9.56565	5.50431	7.46591	1.42101	16.8193	12.1272
	305	-7.60892	5.21059	4.46442	7.65886	1.36206	-2.44379	9.5471	5.99531	7.16102	1.40896	16.616	12.4408
	304.9	-6.8477	4.98596	4.57556	7.14785	1.86142	-1.88962	9.23761	5.90774	7.47429	1.73693	16.6814	12.4215
	304.8	-6.84728	4.46982	4.94413	6.93109	2.19514	-1.92432	8.93349	6.3636	7.97282	1.85897	16.8639	12.5769
	304.7	-6.78313	4.01982	5.20216	6.82213	1.76554	-1.84372	7.42842	6.76035	8.92293	2.30016	17.6871	12.1936
	304.6	-7.28659	3.93198	5.3197	6.85107	1.98013	-1.48896	7.80397	7.12454	10.192	2.66802	17.9215	12.434
	304.5	-8.0629	3.74885	4.51228	7.18256	1.03711	-0.75748	8.36207	7.10678	10.13	2.83918	18.4154	12.5095
	304.4	-7.79152	3.79634	4.44961	7.74051	0.87844	-0.70002	8.86984	7.58861	9.86867	3.17394	18.2245	13.0281
	304.3	-7.72338	3.41992	4.89707	8.11984	0.98087	-1.34081	8.71864	7.83504	10.2273	3.09221	18.4562	13.2784
	304.2	-7.7455	3.17516	4.74198	7.66021	1.08172	-1.34668	8.19088	8.21911	9.65492	3.56324	18.5556	13.9789
	304.1	-7.4215	3.1259	4.14191	7.67481	0.66375	-1.39381	9.21212	8.48989	9.39096	3.53357	18.4421	14.1573
	304	-7.2867	3.81311	3.59142	7.47455	0.40582	-1.62514	9.84015	8.86027	8.75614	3.76605	18.7846	14.4088
	303.9	-6.88397	3.85325	3.06216	8.08261	1.01819	-1.44288	8.8688	8.68777	8.19901	3.55994	19.1971	14.6652
	303.8	-6.87013	3.48732	3.00202	8.44596	0.9055	-1.34004	8.86829	8.77758	7.56907	3.6544	19.3356	14.9714
	303.7	-7.42118	3.79277	2.479	8.16702	0.86428	-1.64753	8.41388	9.46525	6.95716	3.67533	19.6838	15.2555
	303.6	-7.85986	4.02663	1.86474	8.07894	1.04715	-2.14609	8.51824	9.62091	5.89796	3.44694	19.7898	15.2842
	303.5	-8.05462	3.37673	1.40078	8.21597	0.61861	-2.12149	9.28088	9.93927	5.51468	3.41145	20.5626	15.4627
	303.4	-8.48575	3.28229	1.3769	7.7846	0.35804	-2.0992	9.78418	9.96747	5.9586	3.54638	20.8748	16.1135
	303.3	-8.21521	2.96374	2.14501	7.46929	0.93013	-1.86113	11.2011	10.488	6.24714	3.32207	20.6373	15.8934
	303.2	-8.776	2.46573	1.9387	7.73349	1.43848	-1.37104	11.8651	10.8287	5.54621	3.59388	21.2104	15.9641
	303.1	-8.95452	2.59571	1.46883	7.6163	1.12717	-1.20832	12.0158	11.2247	4.89618	3.33525	21.6734	16.1321
	303	-8.99477	2.74172	1.03753	7.75235	0.96258	-1.61464	12.6804	11.0984	5.52135	3.6276	22.1169	16.8847
	302.9	-10.274	2.88921	1.66641	7.94309	1.22146	-1.80673	12.3906	11.6625	7.07611	3.84484	22.52	16.8322
	302.8	-11.1544	2.3043	1.72434	7.96785	1.0554	-1.99911	12.2138	11.7391	6.63297	3.94575	22.9071	16.9524
	302.7	-11.2041	1.96321	2.76818	8.26997	0.09863	-2.07227	11.7689	11.7279	6.63657	4.01289	22.9694	17.5633
	302.6	-10.8343	1.59088	2.08117	8.14438	0.39916	-2.37714	11.8158	11.754	6.09259	4.02731	22.7148	17.9455
	302.5	-11.8878	1.4261	2.26584	8.68974	-0.25063	-2.30445	11.8042	12.1477	5.81451	4.17605	23.4428	18.5215
	302.4	-11.6884	1.03082	3.09253	8.44678	0.30645	-2.81545	12.6904	12.4014	7.38934	4.01611	23.4219	19.1176
	302.3	-12.1687	1.69592	3.3561	8.42915	0.61967	-3.16817	12.1613	12.6439	7.40497	4.3385	23.7273	18.4607
	302.2	-13.3683	1.57202	3.40667	8.19702	0.49261	-3.04072	11.6554	12.8813	6.83871	4.79916	23.7001	18.6734
	302.1	-13.3255	1.8847	3.68639	8.63119	0.29461	-3.46118	11.837	12.9346	6.94909	4.86267	23.8543	19.2139
	302	-12.9341	2.03575	3.85631	8.92153	0.67241	-3.87436	12.3361	13.8853	6.34794	4.54746	24.2015	19.2177
	301.9	-12.1105	2.27034	4.0232	9.32902	0.83986	-3.80745	12	14.2039	6.1144	4.35113	24.8205	19.5605
	301.8	-11.9678	2.38753	3.64585	9.39229	1.34144	-3.26549	12.0537	14.4862	5.59949	4.10576	25.6464	19.6896
	301.7	-12.1573	2.2391	4.59175	9.97214	1.3833	-2.78783	12.0795	14.7762	6.61293	3.7433	26.1645	19.819
	301.6	-12.2872	2.63208	5.22793	10.2577	1.42971	-2.3311	11.9441	15.3066	7.34672	3.9329	26.694	19.9408
	301.5	-13.2338	2.35346	5.63412	10.7215	1.32411	-2.64977	11.9342	15.0909	7.11353	3.70702	27.2132	20.0733
	301.4	-13.7938	2.53764	5.76141	11.0023	2.42812	-2.35631	11.9902	15.0888	6.84847	3.80539	27.1528	20.7996
	301.3	-14.7055	2.33302	6.36042	11.7506	2.60455	-1.41842	12.0691	15.4156	7.04432	4.12022	27.0402	21.3247
	301.2	-15.2837	1.87579	7.79407	12.1628	2.34271	-1.84117	13.2375	16.0533	8.41494	3.73729	26.8161	21.3459
	301.1	-15.7938	1.54917	8.12108	12.1834	2.27992	-1.44195	13.6375	15.9376	8.38494	4.0477	27.0831	21.03
	301	-15.6809	1.86311	8.8025	12.415	2.20825	-0.92402	14.3117	16.2534	9.0743	3.70591	27.5764	21.4056
	300.9	-15.9748	2.08218	8.63142	11.9712	1.83055	-0.9586	14.3471	16.2758	8.78721	3.58335	28.5457	22.1783
	300.8	-15.0142	2.30147	8.07187	11.8437	2.46988	-0.88339	14.0155	16.7115	8.67409	3.27309	28.8947	22.3192
	300.7	-14.9325	2.03743	8.85337	12.0484	3.01121	-1.22731	14.4122	17.3749	8.58118	3.28657	28.8431	22.9464
	300.6	-14.6826	1.94728	9.14773	11.7237	2.87833	-1.4502	13.5892	17.4616	8.71404	2.6468	29.658	23.0858
	300.5	-14.0028	2.75095	9.82415	12.1822	2.00127	-1.15028	13.4162	17.6383	9.72229	2.62624	29.9132	23.226
	300.4	-14.0147	3.07527	10.09	12.4582	2.43965	-0.95408	13.9792	17.8677	9.81527	2.80608	30.1282	23.4179
	300.3	-13.9657	3.05346	10.8547	12.9099	3.17136	-0.69976	14.2342	18.1807	8.69203	2.47996	30.9086	23.2661
	300.2	-13.3657	3.16636	10.6603	13.0006	2.96988	-0.46767	14.4202	18.096	7.06121	2.76877	31.6256	23.9689
	300.1	-12.3945	2.8868	11.1955	13.0713	3.5888	-0.44075	14.6084	18.8509	7.71981	3.24965	31.6925	24.2061
	300	-11.777	2.90745	11.1115	13.0371	3.9591	0.27937	14.5156	18.9854	7.8606	3.34762	32.4117	24.7853
	299.9	-12.0094	2.9674	11.8169	13.1872	3.74377	-0.31604	14.2955	18.9526	8.91093	3.42734	32.9029	24.9759
	299.8	-12.1048	3.25105	11.238	13.1677	4.51977	-0.29778	14.7484	18.7367	9.08871	2.88755	32.7196	25.1783
	299.7	-12.0382	2.76615	11.2965	13.041	3.68595	0.43665	15.0711	18.4708	8.49547	3.05076	32.7171	24.8345
	299.6	-12.274	2.87401	11.4023	12.8843	3.89905	0.51815	15.7988	18.6133	8.19028	3.07396	32.6724	24.0029
	299.5	-11.3585	2.75608	11.4148	13.3914	3.86512	0.29405	17.7499	18.9578	9.29414	3.27157	33.3263	24.4393
	299.4	-10.8451	2.56562	11.8411	13.0399	4.85571	-0.08403	17.3802	18.7372	10.1852	3.26151	33.7369	25.1762
	299.3	-10.7655	2.08826	12.1084	13.1857	5.04292	-0.22547	18.6765	18.3787	10.1988	3.21138	34.0321	25.5068
	299.2	-11.7934	2.14655	11.1955	13.2102	4.97897	-0.14358	19.1263	18.4994	9.82706	3.56281	34.4913	25.3331
	299.1	-11.3569	2.41908	11.2762	12.8652	5.06174	-0.04643	19.0719	18.6029	10.3063	3.46411	34.8937	25.7508
	299	-11.7896	2.59822	11.1352	12.2587	5.00127	0.15716	20.3384	18.5714	10.0995	3.58427	35.5659	25.8408
	298.9	-11.04	2.31489	9.97384	12.4816	5.37189	-0.22096	20.873	18.4505	9.11654	3.14349	35.5053	26.4973
	298.8	-10.8212	2.0108	10.5176	12.4325	4.83447	0.32978	21.3761	18.658	9.62086	3.07455	35.5281	26.9114
	298.7	-10.5935	2.00556	10.7008	11.8011	5.46576	0.28338	21.4116	18.8087	9.77192	2.82042	35.5535	27.463
	298.6	-10.3635	1.42369	10.5424	11.5024	5.01512	0.50209	21.119	18.8022	10.2403	2.49778	35.3715	27.5921
	298.5	-9.85573	1.47474	9.47431	11.6259	4.96702	0.31001	21.0879	18.8926	9.14972	2.2921	35.5576	28.0231
	298.4	-9.74666	0.82128	9.95636	11.4138	4.99535	0.43221	20.5073	19.0873	9.48414	2.18352	34.5951	28.2895
	298.3	-9.80101	1.06237	9.26434	11.2973	5.2462	0.23052	21.3963	18.8063	9.32724	2.0847	35.2777	28.8001
	298.2	-9.82098	0.5846	9.57042	11.1111	5.4147	-0.86588	20.5089	18.6034	9.98282	1.70496	35.8172	28.8376
	298.1	-10.3456	0.82736	9.47514	10.5522	5.23795	-0.28629	19.9081	18.23	9.22599	1.63962	36.3522	28.8971
	298	-10.7313	1.23858	9.39431	10.057	4.75529	-0.25922	19.7814	18.0912	9.80064	1.17996	35.9943	29.6299
	297.9	-10.8196	0.97642	8.67581	9.63555	4.59187	-1.03322	19.8727	18.0208	9.46803	0.96528	36.0434	29.6951
	297.8	-11.5403	0.69906	8.2178	9.16439	5.27125	-1.49749	18.6677	17.8688	9.22487	0.82504	36.4647	29.1979
	297.7	-11.2923	0.44675	8.15485	8.64178	5.52918	-1.49094	18.3793	17.8161	9.0737	0.2712	36.9357	28.8353
	297.6	-11.7989	0.39309	7.76969	8.29791	4.56829	-1.23364	18.3139	17.7849	9.68928	0.26715	37.0896	28.7812
	297.5	-12.3168	0.44162	7.08904	7.9326	4.60984	-1.50119	18.4902	17.2218	10.6811	-0.47059	37.1456	28.6139
	297.4	-12.7415	0.32894	7.10158	7.63473	4.83584	-1.21504	18.7803	17.2898	9.76135	-0.90108	37.7239	28.4794
	297.3	-13.4183	-0.2284	6.35642	6.80754	4.34197	-1.01895	19.3452	17.4743	9.55906	-1.52548	37.2636	29.0172
	297.2	-13.415	-0.65922	6.08621	6.32057	4.58943	-1.45479	19.4442	17.2246	8.76354	-1.52811	37.1345	28.7464
	297.1	-13.6482	-0.72393	5.55032	6.11837	4.17389	-1.68977	18.9207	16.8054	8.59914	-1.90232	37.3513	28.3067
	297	-14.1283	-1.30106	4.56003	5.52618	4.69842	-1.46758	18.5804	16.7739	7.84829	-2.34982	37.7105	28.0343
	296.9	-14.0896	-1.69754	4.29112	5.00858	4.90074	-1.46641	18.0509	16.8202	7.85894	-2.24347	37.7512	27.8707
	296.8	-14.1283	-1.84778	3.22933	3.76259	5.85392	-1.28576	17.6242	16.6542	6.3019	-2.20319	37.3419	27.5548
	296.7	-14.5391	-2.61579	2.86801	3.59256	4.8481	-1.605	18.3475	16.2107	5.27094	-2.16317	37.4059	27.9351
	296.6	-14.6752	-2.6262	1.83719	3.18239	4.38256	-2.44939	17.6591	15.6244	5.52163	-2.58263	37.5445	27.7504
	296.5	-15.1363	-2.53517	2.52636	2.58264	4.38965	-2.77476	16.5369	15.2414	5.76281	-2.93077	37.6216	27.5398
	296.4	-15.1977	-2.9432	1.90176	1.73277	3.89789	-2.6958	16.6596	15.1723	4.50764	-2.94371	37.2777	27.3501
	296.3	-15.5954	-3.37983	0.89059	0.40473	4.22294	-2.74791	15.1228	15.0784	3.28928	-3.04923	37.3113	26.5508
	296.2	-16.7553	-3.73529	0.60275	-0.69035	4.68013	-3.35235	14.6801	14.6328	2.81436	-3.90652	36.7738	25.7955
	296.1	-16.4871	-3.98865	-0.12026	-1.48214	3.9925	-3.49062	13.7096	14.2685	3.0946	-4.31334	36.3865	25.4862
	296	-17.1211	-4.81876	-1.2044	-2.80293	2.54863	-3.77772	12.9292	13.725	2.26923	-4.83903	36.0647	24.7865
	295.9	-17.3003	-4.7555	-1.5791	-3.69165	2.94609	-3.41483	12.8712	13.0368	1.67358	-4.98696	35.9524	24.4987
	295.8	-17.5189	-4.88709	-2.06879	-5.17662	2.9203	-4.13808	12.3466	12.2187	2.47264	-5.05152	35.1919	23.5102
	295.7	-18.3434	-5.43399	-3.70247	-6.35514	2.02305	-4.09125	11.333	11.743	1.105	-5.16067	35.1305	22.7565
	295.6	-18.4007	-6.16174	-4.57385	-7.75514	1.5128	-3.77688	10.7936	11.6298	0.53421	-5.86094	35.4531	22.8295
	295.5	-19.4311	-6.11805	-4.99968	-8.80367	0.10656	-4.17106	11.8142	11.1894	0.94267	-6.37087	35.0478	22.0152
	295.4	-20.3932	-6.83296	-6.28563	-10.0346	-0.98488	-4.77128	11.4785	10.0632	0.8742	-6.80584	34.6253	21.4243
	295.3	-21.5537	-7.7023	-7.17865	-11.1743	-1.6926	-4.55235	11.3118	9.65143	1.12671	-7.33085	34.1952	21.1692
	295.2	-22.1416	-8.25354	-8.02546	-12.4671	-2.17484	-4.98216	10.7493	9.25483	0.76292	-8.20469	33.9042	20.8325
	295.1	-22.5292	-8.38974	-8.37217	-13.9499	-2.74704	-5.74305	9.97179	8.63429	0.64029	-7.76549	33.2672	20.6799
	295	-23.9827	-9.49891	-9.56282	-15.2627	-4.00306	-6.85193	9.17021	8.53902	-0.56783	-8.41383	32.8921	20.8253
	294.9	-24.1944	-9.55236	-10.2035	-16.4641	-4.42071	-6.60003	7.7584	7.84382	-1.7624	-8.79403	32.5917	19.8757
	294.8	-25.0982	-10.2965	-11.66	-17.6851	-5.17357	-6.42011	6.63432	7.81416	-1.58621	-8.97957	31.6392	19.2068
	294.7	-26.0825	-10.5579	-12.8519	-19.4464	-6.38329	-6.96292	4.83233	7.64835	-2.33373	-9.423	31.3938	18.2555
	294.6	-26.6406	-10.8962	-14.0005	-20.3986	-6.88625	-7.22878	4.06799	6.97358	-3.04832	-9.7697	31.1357	17.988
	294.5	-27.6904	-10.8643	-15.4019	-21.6735	-8.20972	-7.40679	2.81872	6.3608	-4.17236	-10.2505	30.9829	17.8871
	294.4	-28.5977	-11.4458	-15.8651	-22.4987	-8.55243	-7.85468	1.5584	5.70477	-4.23246	-10.7007	30.9577	17.3813
	294.3	-29.2368	-12.2445	-16.843	-23.5452	-10.6881	-8.27889	0.34804	4.94481	-4.3824	-10.8356	30.3788	16.464
	294.2	-31.2658	-12.4646	-18.0509	-24.5305	-11.849	-9.08724	-0.07979	4.44221	-4.16285	-10.9399	29.2813	15.2794
	294.1	-32.6722	-12.2308	-19.5317	-25.405	-12.4094	-9.56715	-1.38274	3.92164	-4.04572	-11.2765	28.8863	14.5598
	294	-34.2443	-11.9756	-20.6742	-26.5672	-13.6648	-9.88216	-2.15626	2.78603	-4.19547	-11.5357	28.5394	13.1993
	293.9	-35.1283	-12.157	-22.8289	-27.0603	-14.5999	-10.08	-3.78497	2.1566	-5.57892	-11.5488	27.7462	13.299
	293.8	-35.0795	-12.8666	-23.5397	-28.8622	-15.7434	-10.4678	-4.89077	1.9843	-5.62116	-11.2551	27.2788	12.2403
	293.7	-36.9431	-12.9579	-24.0228	-29.2377	-17.0447	-10.9877	-6.15735	1.75242	-4.44837	-11.5821	27.0441	11.3124
	293.6	-37.8312	-13.2307	-25.7786	-30.1107	-18.435	-11.6222	-7.90014	1.2503	-5.00023	-11.4091	26.4166	10.8153
	293.5	-38.3851	-13.8042	-27.6746	-31.2371	-20.2951	-11.905	-8.88052	1.34418	-6.25412	-12.0527	25.5902	9.71127
	293.4	-39.7461	-13.5679	-29.2018	-31.6602	-20.8706	-12.1745	-9.35074	0.64345	-7.1853	-12.9653	25.2141	9.51254
	293.3	-39.4635	-14.1153	-30.4746	-31.8152	-22.5188	-12.7448	-10.2897	0.69908	-7.66422	-13.4693	24.9276	9.08601
	293.2	-40.669	-14.4914	-33.0451	-32.1333	-23.6515	-12.6924	-11.0392	0.6036	-8.61015	-13.9157	25.2636	8.65578
	293.1	-41.8898	-15.2206	-34.5769	-32.5658	-25.1617	-13.099	-12.2449	1.14808	-8.66177	-14.321	25.6479	8.37829
	293	-43.5809	-15.261	-35.8929	-33.3883	-25.4672	-13.481	-11.5074	1.07244	-9.58887	-14.5771	25.6799	8.23611
	292.9	-43.1048	-15.5945	-36.9631	-33.5526	-26.1673	-13.9375	-12.688	1.41716	-10.7134	-14.6626	25.4587	7.90768
	292.8	-43.9317	-16.0205	-38.4314	-33.6298	-26.007	-14.3257	-14.9531	0.95035	-11.7249	-14.8619	25.5178	7.16888
	292.7	-44.0167	-15.6721	-39.2766	-33.3224	-26.6407	-13.956	-15.906	0.55756	-11.9273	-15.2264	24.7063	6.3247
	292.6	-44.9071	-15.3582	-39.5612	-33.6265	-26.7131	-14.6932	-17.1061	0.61783	-12.6158	-15.3048	24.7048	5.69309
	292.5	-45.8935	-15.3755	-39.4085	-33.9266	-27.0079	-15.5459	-17.0646	0.07413	-12.02	-16.2265	24.5066	4.90789
	292.4	-46.6598	-15.73	-41.3977	-33.794	-27.5152	-15.7727	-17.0587	0.50079	-12.8845	-16.482	23.9063	4.79964
	292.3	-46.4074	-16.408	-41.8233	-34.1891	-27.6942	-15.7874	-16.8805	0.70807	-12.3868	-16.5145	23.7924	3.43601
	292.2	-47.3507	-16.3171	-41.8856	-33.9674	-27.803	-16.6595	-16.47	0.73155	-12.3207	-16.7525	23.4618	3.48326
	292.1	-48.0263	-16.5635	-42.5142	-33.937	-28.1277	-17.2991	-16.5861	0.22176	-13.8387	-16.7916	23.4849	2.75324
	292	-48.7212	-16.656	-42.1765	-33.6311	-28.2549	-17.7314	-17.0694	-0.28908	-13.5422	-17.2103	23.8534	2.25112
	291.9	-49.1496	-16.1779	-42.3219	-33.7058	-28.6273	-17.9841	-17.0443	-0.44567	-13.6407	-17.8754	23.8098	1.83241
	291.8	-48.8652	-15.5717	-42.4447	-34.194	-27.9348	-18.2445	-16.3102	-0.07883	-13.4778	-18.0862	24.6323	0.98738
	291.7	-49.1522	-15.0236	-42.2243	-33.8285	-28.1839	-18.49	-16.7573	-0.64741	-13.7527	-18.4383	24.083	0.38062
	291.6	-49.017	-14.8976	-42.6892	-34.1352	-28.5356	-18.875	-15.9998	-0.25095	-14.1607	-17.9507	23.9649	0.25715
	291.5	-48.4502	-15.0957	-42.9748	-34.0176	-27.9579	-19.1665	-16.6669	0.28791	-15.159	-18.4157	23.5694	0.26064
	291.4	-48.3409	-14.8409	-42.4078	-33.7907	-29.2268	-19.0899	-17.1297	0.01755	-14.5036	-18.2239	23.268	-0.18334
	291.3	-48.2964	-15.1392	-41.6775	-33.7106	-28.746	-18.8365	-16.6987	-0.41649	-14.0723	-18.5173	22.6661	-0.27287
	291.2	-48.4522	-14.6693	-40.0926	-33.8694	-28.0201	-19.4996	-16.0597	-0.2852	-13.9316	-18.8651	22.3498	-0.35469
	291.1	-48.484	-15.0927	-40.1242	-33.7064	-27.0273	-19.4351	-15.2618	-0.53594	-14.1482	-18.6263	21.956	-1.03963
	291	-47.3152	-15.0838	-39.8559	-34.0639	-27.0338	-20.4635	-14.7107	-1.34418	-13.9269	-18.7549	21.7223	-1.08654
	290.9	-46.9127	-15.3499	-38.2981	-34.0068	-26.7264	-20.2366	-13.1601	-1.23943	-12.9285	-19.1478	21.7759	-2.07771
	290.8	-46.0389	-15.1299	-36.4386	-34.2585	-26.5211	-20.5347	-13.3209	-1.19133	-12.7056	-19.0099	21.4595	-2.22832
	290.7	-45.7003	-14.9316	-35.6228	-34.1305	-25.9242	-21.1912	-13.0905	-1.6093	-12.5884	-18.8004	21.6974	-3.59419
	290.6	-45.6052	-15.1171	-33.8324	-34.0012	-25.0235	-20.9825	-12.0014	-1.71067	-11.949	-18.9122	20.9992	-3.59688
	290.5	-45.198	-14.8791	-31.4868	-33.898	-24.612	-21.7445	-11.4693	-2.20792	-11.8518	-18.7619	20.7168	-3.86329
	290.4	-44.1566	-14.5941	-29.8656	-33.3082	-24.0171	-22.3314	-10.3882	-2.91141	-12.0707	-18.8371	20.6049	-4.14935
	290.3	-43.7216	-15.0261	-27.9258	-32.7486	-23.4392	-22.8274	-10.5598	-2.83044	-10.6965	-18.9558	20.6049	-4.04601
	290.2	-42.894	-15.4006	-26.9965	-32.2151	-22.9375	-23.318	-9.21219	-3.29788	-9.40275	-19.1227	20.078	-4.4673
	290.1	-42.585	-14.9177	-25.1935	-32.0061	-22.6767	-23.5047	-7.69441	-3.04492	-8.94055	-19.6502	20.0832	-5.50735
	290	-41.5789	-14.7809	-24.0047	-31.9875	-22.2313	-23.6737	-6.97048	-2.57135	-8.25979	-19.7203	19.5894	-5.73582
	289.9	-40.6234	-14.3802	-23.1438	-32.1059	-21.6838	-23.4813	-5.56553	-2.33129	-8.13212	-19.8719	19.1324	-5.82187
	289.8	-40.6198	-14.4317	-21.8761	-31.9737	-21.7867	-24.1792	-4.18937	-2.76162	-7.91092	-19.8352	19.4319	-6.76867
	289.7	-39.0922	-14.3894	-19.2634	-31.1395	-21.5727	-24.572	-3.09471	-2.9797	-8.65706	-20.5033	18.9366	-6.85883
	289.6	-38.7327	-14.2766	-17.6896	-30.8616	-21.566	-25.0091	-3.08994	-3.13795	-7.2411	-20.183	18.8306	-6.49745
	289.5	-36.8562	-13.89	-16.6963	-30.9732	-21.3846	-25.1324	-3.02402	-2.85126	-6.02348	-20.006	18.5767	-6.23034
	289.4	-35.8849	-13.6557	-15.7337	-30.2896	-21.1704	-25.3704	-1.50106	-2.59249	-5.67912	-19.9915	18.4748	-6.84971
	289.3	-35.913	-13.8538	-14.4752	-30.7327	-20.5659	-25.8378	-0.53479	-2.21088	-4.85187	-20.6249	17.4888	-7.12023
	289.2	-35.9782	-13.7656	-12.3607	-30.1032	-20.9055	-26.5018	-1.15877	-2.62124	-3.84216	-20.5177	17.4111	-7.25334
	289.1	-35.3368	-13.862	-11.1376	-29.7148	-21.6501	-26.9456	0.47315	-2.94175	-2.55639	-21.1971	17.0872	-7.36798
	289	-34.9954	-14.1815	-9.70608	-29.4163	-20.9043	-27.4278	0.07985	-3.52505	-2.73454	-21.33	16.0285	-7.40526
	288.9	-34.5879	-14.8896	-9.44623	-29.4091	-21.7479	-27.5339	0.72692	-3.90507	-2.76689	-21.8755	15.8818	-7.38234
	288.8	-34.0927	-15.0195	-9.38711	-29.8875	-20.7922	-27.5252	1.19447	-3.60137	-4.04527	-21.9364	14.8575	-8.30805
	288.7	-32.7392	-14.5914	-8.01792	-29.6136	-20.8086	-28.1903	1.64582	-3.90581	-3.56446	-21.8101	13.6932	-8.66124
	288.6	-32.7844	-14.7597	-7.21541	-29.5133	-21.4849	-29.6458	2.00484	-3.92336	-3.78598	-21.453	12.7379	-9.07937
	288.5	-33.4548	-15.2589	-6.35524	-29.1194	-22.2831	-29.528	2.15945	-4.13752	-3.1984	-22.1711	12.7758	-9.74838
	288.4	-33.6211	-14.7135	-6.0804	-28.8365	-21.9944	-30.1139	1.64956	-4.57537	-4.24129	-22.073	11.8659	-10.1166
	288.3	-33.9991	-15.6315	-6.88291	-29.0197	-23.0273	-30.5843	1.44422	-5.4204	-4.24908	-22.0796	11.4851	-9.76335
	288.2	-34.293	-15.7105	-8.01782	-29.0066	-24.071	-31.3909	1.76165	-5.73097	-5.41625	-21.7137	11.8599	-10.3198
	288.1	-35.6058	-16.3503	-8.40252	-28.9316	-25.5745	-31.6421	2.04016	-6.59978	-5.74622	-22.2832	11.0469	-10.8172
	288	-35.4949	-16.7937	-8.48417	-29.5796	-26.9101	-32.5546	1.74122	-6.34492	-6.51921	-22.1813	10.4882	-11.2832
	287.9	-36.0277	-17.679	-8.93669	-30.0203	-27.0454	-33.29	1.1548	-6.72103	-6.27534	-22.1492	9.73525	-11.8697
	287.8	-36.1335	-17.9718	-9.99004	-30.0677	-27.618	-34.2328	-0.31716	-6.60613	-7.14926	-22.4252	8.98333	-12.799
	287.7	-35.6755	-18.3846	-10.095	-30.3876	-28.1902	-34.7777	0.25393	-6.99545	-7.87837	-22.9509	8.47649	-13.8764
	287.6	-35.9409	-19.5285	-11.0487	-30.0875	-29.5004	-34.952	-0.83149	-7.32589	-9.42557	-23.0893	7.29769	-14.2096
	287.5	-36.7654	-20.3322	-13.4255	-30.3632	-31.0911	-35.2394	-1.02568	-7.68847	-11.5894	-23.979	8.16862	-14.6216
	287.4	-37.141	-20.908	-14.6911	-30.9344	-32.3956	-36.1087	-1.59713	-7.85528	-13.5727	-24.3304	7.87974	-15.1765
	287.3	-37.7473	-21.6083	-15.0344	-31.078	-33.8907	-36.7311	-2.20035	-8.18594	-13.555	-24.7292	7.66279	-15.9952
	287.2	-38.2076	-22.4076	-16.1247	-31.3199	-34.7616	-37.3006	-3.98322	-8.87928	-14.445	-25.2561	7.14038	-16.308
	287.1	-38.5429	-22.2742	-18.5217	-32.1945	-35.4164	-37.8407	-4.56702	-9.14735	-14.921	-26.4625	6.1416	-17.1894
	287	-39.1565	-22.08	-19.7375	-32.8622	-36.9111	-39.4292	-6.25412	-9.66701	-16.2904	-26.8179	5.94519	-17.7923
	286.9	-41.031	-22.9669	-20.0747	-33.3978	-38.3778	-40.4879	-7.68605	-10.5453	-16.4075	-27.1024	5.11382	-18.3417
	286.8	-42.2284	-24.0289	-21.9915	-34.2544	-40.3467	-41.3074	-8.69503	-11.348	-18.0917	-27.4336	4.81446	-19.9079
	286.7	-43.7054	-24.8306	-23.4194	-35.3594	-41.2253	-42.0325	-9.01142	-11.8451	-19.2884	-27.6994	3.82524	-19.8661
	286.6	-44.5623	-24.6967	-24.884	-35.8721	-42.7355	-42.4581	-10.0843	-12.5137	-21.8883	-28.1245	2.83598	-21.2383
	286.5	-45.9674	-24.9494	-26.6816	-36.4623	-43.6001	-43.2565	-11.7425	-13.7529	-22.0996	-28.8384	1.78899	-21.8797
	286.4	-47.5896	-25.4196	-27.9814	-36.2922	-44.962	-43.8212	-13.5301	-14.3747	-22.3936	-29.2159	0.79287	-22.3213
	286.3	-48.7854	-25.3311	-29.9563	-37.3858	-47.0085	-44.5986	-14.5836	-14.8364	-24.5339	-29.5343	-0.17245	-23.2401
	286.2	-50.3948	-25.574	-30.1156	-39.2114	-48.9764	-45.2469	-16.3204	-14.9837	-25.2701	-29.9557	-0.96921	-24.4331
	286.1	-52.241	-26.3076	-31.8017	-39.9134	-51.3058	-45.841	-18.895	-15.8784	-26.8643	-30.5787	-1.91865	-25.1081
	286	-54.2244	-26.2285	-33.3299	-40.5	-52.215	-46.5144	-19.8451	-15.7746	-28.3683	-30.7752	-2.47093	-25.9397
	285.9	-55.1807	-27.0147	-35.1696	-41.789	-53.1096	-46.8786	-21.5377	-16.9086	-29.1879	-31.2765	-3.55127	-26.4291
	285.8	-56.0998	-27.5611	-36.6509	-42.6736	-54.0008	-47.6946	-21.9042	-17.6018	-30.813	-31.5354	-4.94398	-27.3066
	285.7	-56.891	-27.4365	-37.6407	-43.324	-55.2739	-48.247	-23.4588	-18.3124	-32.3479	-32.8222	-5.5981	-28.277
	285.6	-57.7021	-28.3135	-37.9486	-44.2524	-55.22	-49.2766	-24.8166	-19.4926	-33.0498	-33.323	-6.67368	-29.4925
	285.5	-58.1945	-28.6561	-37.9739	-45.1394	-55.5934	-50.1944	-25.8416	-20.5315	-32.9776	-33.8695	-7.82442	-30.3168
	285.4	-58.9727	-29.1876	-39.4901	-46.5097	-55.9712	-50.6704	-26.9969	-21.4887	-32.7822	-34.3098	-9.29017	-31.4363
	285.3	-60.5729	-30.436	-40.2419	-47.4673	-56.8218	-51.9806	-28.968	-21.5285	-33.1259	-34.683	-9.93256	-31.8726
	285.2	-62.4248	-31.2046	-41.3738	-48.5998	-57.7589	-53.2141	-29.6342	-22.154	-33.0126	-34.5901	-11.7154	-32.9087
	285.1	-63.4973	-32.3682	-41.9427	-49.4639	-59.8735	-53.69	-30.8845	-22.8252	-33.7754	-35.0359	-12.4722	-34.2152
	285	-65.4973	-32.6628	-41.2677	-50.0879	-60.9316	-54.4455	-33.2531	-24.0166	-34.0397	-35.9112	-13.7698	-36.2353
	284.9	-66.0362	-33.2164	-41.1823	-50.9682	-61.2122	-55.206	-35.3907	-25.2196	-34.2487	-36.8421	-14.3011	-36.8491
	284.8	-66.9096	-34.6159	-42.5274	-51.2931	-62.2725	-55.6268	-36.2484	-25.6874	-34.5922	-38.0853	-15.2766	-37.8276
	284.7	-67.5113	-34.3516	-43.9136	-52.2518	-63.2964	-56.263	-37.2052	-26.2813	-34.8187	-38.7699	-15.737	-39.0976
	284.6	-68.5125	-34.2997	-45.1016	-52.9028	-64.1488	-56.7276	-37.6667	-26.7647	-36.7118	-39.0731	-16.3877	-40.0878
	284.5	-70.2846	-34.9417	-45.5389	-54.0677	-65.9142	-57.8225	-39.0727	-27.2879	-36.6098	-39.5065	-16.8095	-40.8253
	284.4	-71.7192	-35.1343	-46.7983	-53.9389	-66.7912	-58.0154	-40.2981	-28.1811	-36.5244	-40.7644	-17.9869	-42.2333
	284.3	-71.2465	-35.0287	-48.3041	-54.9288	-67.6286	-58.9971	-41.1999	-29.1272	-39.0174	-41.1812	-19.1675	-42.8621
	284.2	-72.2368	-36.2279	-47.8438	-54.8839	-67.7582	-58.9544	-42.8993	-30.1142	-39.483	-41.7693	-19.4987	-43.6134
	284.1	-72.5596	-35.9775	-48.181	-55.3254	-69.5175	-59.9512	-44.4154	-30.1187	-40.2041	-42.1462	-20.4654	-44.0439
	284	-73.2523	-35.9309	-48.7065	-55.4443	-69.9777	-60.3502	-45.3497	-30.8086	-40.3627	-42.2472	-20.9977	-44.4282
	283.9	-73.6626	-36.8277	-49.0598	-56.3399	-70.1937	-60.818	-47.065	-31.4483	-41.6541	-43.0943	-21.0283	-45.1211
	283.8	-74.0522	-37.6599	-48.8942	-57.3242	-70.6913	-61.4033	-46.6399	-31.292	-43.4665	-43.7073	-22.1025	-45.3457
	283.7	-73.5735	-37.8647	-49.2928	-58.6241	-71.4304	-61.6279	-46.7998	-32.082	-43.1935	-44.2463	-22.8946	-46.8386
	283.6	-73.8849	-37.6221	-50.5584	-58.9957	-71.4097	-61.5483	-47.7217	-32.9235	-43.8915	-44.7007	-23.0509	-47.0594
	283.5	-73.9674	-38.5594	-50.7659	-59.86	-72.0672	-61.7388	-48.358	-33.3904	-43.8361	-44.9429	-24.1204	-48.6769
	283.4	-72.9029	-39.751	-50.4308	-60.5066	-73.2705	-62.0102	-48.1462	-34.4926	-44.3426	-45.2797	-24.5761	-49.5776
	283.3	-72.8348	-39.9445	-50.6061	-60.3895	-74.4866	-63.2175	-48.2951	-35.8958	-44.7876	-45.5646	-25.4296	-50.7364
	283.2	-73.1702	-39.9875	-50.6469	-61.0404	-75.483	-64.2978	-49.8879	-35.5469	-44.512	-46.2297	-26.3221	-52.4021
	283.1	-72.7348	-40.9854	-50.0756	-61.3388	-75.0193	-64.6946	-50.2198	-35.4501	-44.7462	-46.7909	-27.3771	-53.0035
	283	-72.2287	-41.4513	-49.2549	-62.0834	-76.2077	-64.901	-50.5284	-36.2753	-42.938	-46.9928	-27.6764	-54.1571
	282.9	-72.9821	-41.7777	-48.6569	-62.3586	-77.1089	-65.3756	-50.9371	-36.4175	-42.7674	-47.4235	-28.1307	-54.9541
	282.8	-73.9031	-42.0888	-49.4638	-61.9402	-76.7327	-65.6101	-50.9922	-37.014	-43.3827	-48.2382	-28.095	-55.7039
	282.7	-73.4345	-42.3443	-47.9267	-61.7528	-77.2845	-65.2577	-51.2212	-37.6021	-44.2702	-48.2668	-28.2696	-56.0359
	282.6	-73.0182	-42.4272	-47.3918	-61.5829	-77.5403	-64.8895	-51.3283	-37.7928	-44.5356	-48.7244	-27.8474	-56.6387
	282.5	-72.434	-43.0319	-47.3772	-61.5525	-77.6095	-65.1981	-51.692	-37.855	-45.6585	-48.8533	-28.6157	-57.1997
	282.4	-72.6996	-43.2991	-47.2536	-61.6812	-77.2315	-65.2289	-50.8408	-38.3245	-44.8935	-48.632	-28.9569	-57.7804
	282.3	-71.6355	-42.8286	-47.1995	-61.3862	-78.7858	-65.6151	-50.6183	-37.6753	-44.7545	-48.7437	-29.4214	-58.8175
	282.2	-71.8983	-42.8222	-46.1725	-61.5364	-79.1706	-66.3317	-49.8732	-37.9614	-44.6168	-48.8361	-29.2615	-58.857
	282.1	-71.103	-43.3738	-45.4548	-61.7241	-78.1561	-66.9389	-49.3258	-38.5029	-45.274	-48.8816	-29.5643	-58.3888
	282	-71.2041	-43.3668	-45.1115	-61.9433	-78.7678	-66.638	-50.583	-38.8914	-46.0293	-49.2024	-29.2273	-58.2416
	281.9	-70.7394	-43.7825	-45.4679	-62.0872	-79.0313	-66.8375	-50.6587	-38.6401	-46.9427	-49.7732	-29.1712	-58.6713
	281.8	-69.5658	-43.9802	-44.5744	-62.6955	-79.3313	-67.6022	-50.3018	-38.7372	-46.2855	-49.8835	-29.2028	-58.643
	281.7	-68.5314	-44.4636	-43.943	-62.9751	-79.8154	-67.7752	-50.2387	-38.9397	-46.8728	-50.1792	-29.5224	-58.6003
	281.6	-68.6969	-43.951	-43.7655	-63.0471	-80.3755	-68.4449	-49.3849	-38.8276	-46.5478	-50.0568	-29.8109	-59.0413
	281.5	-67.7055	-44.6184	-44.0691	-62.8977	-80.3878	-68.7745	-48.0887	-38.8544	-47.8336	-50.6878	-30.0532	-59.2085
	281.4	-67.425	-44.6364	-43.6424	-62.7238	-79.8171	-68.838	-48.6731	-39.0675	-46.8169	-50.1751	-29.6966	-59.5015
	281.3	-66.9616	-44.555	-42.5042	-62.1274	-78.9559	-69.1566	-48.0798	-39.0989	-46.8674	-50.374	-29.6996	-59.4807
	281.2	-66.1689	-44.3211	-42.6928	-61.5358	-79.5882	-69.1396	-48.4154	-38.8342	-46.3671	-50.722	-30.2293	-59.1501
	281.1	-66.8905	-43.6968	-42.6616	-61.4104	-78.7588	-69.0728	-48.3828	-39.2764	-45.932	-51.1116	-30.3315	-58.8437
	281	-67.7688	-43.5927	-41.3605	-61.0386	-78.2847	-69.2122	-48.9699	-39.5941	-45.8671	-51.3712	-30.6904	-58.8296
	280.9	-67.0695	-43.4344	-40.0406	-61.0937	-78.1441	-69.9563	-48.5423	-39.2051	-45.5879	-51.3213	-30.4766	-58.5554
	280.8	-66.8934	-43.0101	-41.0002	-60.915	-76.6345	-69.7176	-47.5856	-39.0552	-46.3501	-51.1442	-31.4858	-58.6876
	280.7	-67.5911	-43.0436	-40.7173	-60.6771	-75.9475	-69.5087	-46.4163	-38.745	-45.5671	-51.0017	-31.6666	-58.9313
	280.6	-66.8147	-42.9153	-40.942	-61.0245	-74.6366	-70.0842	-46.6346	-38.589	-45.5451	-51.0245	-32.0039	-59.1936
	280.5	-66.7302	-42.7332	-41.1292	-61.7169	-74.8559	-70.13	-46.0084	-39.0717	-46.689	-50.951	-32.1121	-59.2966
	280.4	-67.5219	-43.7842	-41.2895	-61.2762	-75.3896	-70.1961	-45.1227	-39.5155	-47.4577	-50.2953	-31.7894	-59.5731
	280.3	-67.0532	-43.9049	-41.0019	-60.8078	-74.8541	-69.666	-44.7829	-39.9784	-47.8546	-50.2341	-31.8781	-59.6659
	280.2	-66.8516	-44.5633	-40.7147	-61.0739	-73.5487	-69.571	-44.1163	-39.251	-47.8685	-50.418	-31.9349	-59.2443
	280.1	-66.0024	-44.5269	-40.0959	-60.9387	-74.3714	-69.887	-43.5718	-39.358	-48.5473	-50.3568	-32.3227	-59.6037
	280	-66.3513	-44.202	-40.7816	-60.4871	-72.9045	-70.3414	-42.0988	-39.6239	-49.8098	-50.6004	-32.7644	-60.197
	279.9	-65.3078	-44.6262	-40.8272	-60.1461	-73.3909	-70.6961	-42.5253	-40.1282	-50.0507	-51.0888	-33.6586	-60.018
	279.8	-66.0252	-45.2105	-40.7702	-61.2367	-73.0755	-71.2491	-42.2092	-40.0779	-49.3759	-50.5499	-33.754	-60.232
	279.7	-65.8043	-45.0552	-40.7668	-60.7667	-72.4474	-71.6325	-42.6037	-40.72	-49.4744	-50.4144	-33.7964	-60.9215
	279.6	-66.6026	-45.9365	-41.3344	-60.8828	-71.1381	-71.8527	-43.0769	-40.5688	-51.5645	-50.4768	-33.929	-61.3275
	279.5	-66.5065	-47.3444	-42.1959	-60.2973	-70.7808	-71.9002	-43.7714	-40.7328	-52.2829	-51.0671	-33.7252	-61.2133
	279.4	-66.4689	-47.2888	-42.3928	-59.9969	-71.4959	-71.7179	-44.9791	-41.2214	-52.0585	-50.9186	-33.8502	-61.7006
	279.3	-67.1104	-46.9165	-42.7036	-60.0882	-71.4032	-71.8565	-44.0594	-41.4684	-52.598	-50.6228	-33.6419	-61.9466
	279.2	-66.4037	-47.6801	-42.4123	-59.4421	-70.486	-71.8057	-44.5613	-40.8041	-52.6684	-50.6526	-34.232	-62.325
	279.1	-66.8064	-47.9973	-41.4791	-59.4906	-70.6624	-71.9798	-44.1488	-41.0878	-52.6109	-51.1281	-34.2784	-63.2181
	279	-67.7481	-48.4642	-41.2248	-59.4015	-70.5811	-71.2234	-43.9568	-40.9071	-52.537	-50.6418	-35.2897	-63.7333
	278.9	-67.871	-48.6486	-39.661	-59.8472	-70.2582	-71.8491	-44.2851	-41.2692	-52.1086	-50.3331	-35.161	-64.2355
	278.8	-68.6012	-48.0554	-39.4234	-59.9522	-71.072	-72.5215	-44.4441	-40.9646	-51.1498	-50.87	-35.199	-63.9801
	278.7	-68.9303	-47.716	-38.5241	-59.7218	-71.3517	-72.7736	-43.3617	-41.0294	-50.9583	-50.5249	-34.8594	-63.4148
	278.6	-68.4935	-47.5559	-39.9451	-59.3255	-72.4232	-71.4155	-43.9173	-41.5698	-51.7077	-51.1716	-34.8278	-64.4875
	278.5	-69.6794	-47.9079	-40.2198	-59.3457	-72.5219	-71.3778	-42.4945	-42.4003	-53.5321	-51.4459	-34.3254	-64.5398
	278.4	-69.5783	-47.9847	-40.1071	-59.2661	-73.2391	-71.1804	-42.5154	-43.2886	-53.4267	-51.7518	-34.291	-64.1969
	278.3	-69.4341	-47.9913	-39.898	-60.1595	-73.2524	-71.8004	-42.5971	-43.5581	-52.8864	-52.556	-34.5798	-64.9084
	278.2	-70.1401	-48.1648	-40.2039	-60.0219	-74.3014	-72.1074	-42.48	-43.9338	-53.5504	-52.4219	-35.3399	-64.7822
	278.1	-70.1955	-47.8655	-39.0419	-60.4279	-75.3847	-72.7724	-44.3344	-43.5041	-53.9036	-52.1637	-35.3436	-65.5499
	278	-70.4211	-48.0638	-39.6258	-60.7479	-75.1911	-72.6419	-44.3631	-43.1576	-54.1694	-51.7072	-36.3016	-65.3278
	277.9	-70.8675	-48.6763	-40.3511	-60.5704	-76.4167	-72.4232	-45.1044	-43.363	-54.6026	-51.4389	-36.4323	-65.7628
	277.8	-71.2002	-49.368	-40.6339	-60.4006	-76.7416	-72.4292	-45.7683	-44.0642	-55.0036	-51.4167	-37.2035	-66.1274
	277.7	-70.8848	-49.2256	-42.6851	-61.0439	-77.4505	-71.7118	-46.0602	-44.7756	-57.1727	-51.2406	-37.5704	-65.555
	277.6	-71.8561	-49.644	-43.6522	-61.4318	-77.3412	-71.7437	-47.1962	-44.9562	-58.7658	-50.9645	-37.0243	-65.1091
	277.5	-72.2206	-49.5381	-44.6222	-61.4608	-77.4543	-71.762	-48.2683	-45.7008	-59.9871	-50.9755	-37.208	-65.1157
	277.4	-73.8198	-49.2889	-45.1137	-61.5023	-77.6411	-72.2137	-49.6675	-46.0598	-59.9441	-51.173	-37.6882	-64.753
	277.3	-73.1595	-49.9772	-46.4198	-62.5119	-78.4917	-72.4255	-50.7091	-46.0247	-60.1792	-50.9565	-37.15	-65.0559
	277.2	-72.8267	-49.7651	-46.6085	-63.0218	-77.4394	-72.2955	-50.3231	-45.4393	-59.6528	-51.0951	-37.3394	-65.5236
	277.1	-72.6809	-49.5974	-47.7993	-62.5902	-78.5353	-71.9421	-49.0188	-46.061	-61.4111	-51.7713	-37.0755	-65.2969
	277	-72.0448	-50.1249	-48.1317	-62.7339	-78.3106	-72.2641	-49.0999	-46.0226	-60.5071	-51.8391	-36.9942	-65.2599
	276.9	-72.5893	-50.0792	-49.1002	-63.0993	-77.431	-72.8487	-50.5859	-46.1442	-61.0659	-52.1537	-37.6131	-65.3926
	276.8	-72.8886	-50.3689	-49.6222	-62.8764	-78.1111	-73.1665	-49.8301	-46.199	-61.6238	-52.108	-37.2726	-63.8524
	276.7	-73.4197	-49.8105	-49.4755	-62.8192	-78.6527	-73.2569	-50.5959	-45.8111	-62.6179	-52.3364	-37.3652	-63.5558
	276.6	-73.1806	-49.8953	-49.3972	-63.3722	-79.3365	-72.1877	-50.4214	-45.7129	-63.2837	-52.4926	-37.6309	-62.2771
	276.5	-73.9595	-50.0145	-50.6182	-63.4088	-80.3978	-71.5768	-50.9014	-46.1846	-64.3046	-52.6168	-37.0615	-61.9562
	276.4	-74.219	-49.4036	-51.2651	-63.741	-80.1823	-72.0236	-50.9223	-46.5895	-65.7191	-52.9384	-36.4135	-62.1288
	276.3	-74.397	-49.7222	-52.3622	-63.4957	-79.7643	-71.7954	-51.602	-46.4746	-64.8063	-52.8641	-36.4882	-61.8791
	276.2	-74.6697	-49.2846	-53.7432	-63.1361	-78.932	-71.5557	-51.2887	-46.6271	-65.7959	-53.2778	-36.8039	-62.5936
	276.1	-74.4378	-49.2139	-53.4583	-63.4091	-78.5149	-71.8445	-52.1714	-46.8079	-66.0319	-53.1193	-37.1571	-61.8942
	276	-73.8391	-49.793	-54.01	-63.9173	-78.8854	-71.5983	-52.4978	-47.2125	-64.9327	-53.205	-36.7682	-61.9708
	275.9	-73.7339	-49.4551	-53.4308	-64.4723	-78.0135	-72.2066	-52.7932	-46.6061	-65.4869	-52.8952	-37.1051	-62.23
	275.8	-72.9693	-49.5261	-53.8974	-64.9781	-77.6407	-72.6938	-54.9187	-46.7812	-65.2421	-52.9908	-37.2006	-62.2656
	275.7	-71.6946	-49.469	-54.8653	-65.0777	-77.3268	-72.3265	-54.8158	-46.8058	-66.1516	-53.7789	-37.3166	-62.0122
	275.6	-72.256	-48.4242	-55.2493	-65.5523	-76.7177	-72.3889	-53.7868	-47.1108	-66.6788	-54.2982	-37.0617	-61.4957
	275.5	-71.6645	-48.8685	-55.6598	-65.1596	-76.7276	-72.2178	-53.5351	-47.3742	-67.2355	-54.3003	-36.8328	-60.9342
	275.4	-71.4616	-48.6804	-55.5076	-65.2776	-76.6462	-71.7197	-52.4267	-47.3933	-65.9633	-54.1935	-37.3126	-60.8148
	275.3	-70.7884	-48.4191	-54.7092	-64.3147	-76.1649	-71.5159	-53.0973	-47.1884	-65.2956	-53.9309	-36.9851	-61.7041
	275.2	-70.7177	-49.0997	-54.3595	-65.2136	-77.4061	-70.4714	-52.455	-47.726	-65.9264	-53.7511	-37.4326	-61.8775
	275.1	-70.3748	-48.6471	-53.1327	-64.6696	-77.5052	-69.9459	-51.1374	-47.7486	-64.2051	-53.262	-37.5235	-62.4185
	275	-70.5763	-48.3364	-52.6596	-64.3576	-76.3866	-68.9263	-51.3813	-47.5058	-62.944	-53.3512	-37.6289	-62.8967
	274.9	-70.7173	-48.2422	-52.3055	-64.58	-77.2685	-69.0208	-51.0594	-47.0692	-60.3685	-53.84	-37.7638	-62.5829
	274.8	-69.888	-47.4916	-52.7644	-64.8781	-77.3135	-68.2477	-49.8371	-47.288	-60.7613	-53.849	-38.4502	-62.4419
	274.7	-69.0537	-47.0868	-51.7757	-64.5109	-77.1415	-67.8565	-50.2896	-47.0774	-61.2194	-54.2353	-38.9739	-62.6869
	274.6	-70.1838	-47.2349	-51.8688	-64.3187	-77.1364	-67.4318	-49.6399	-47.8037	-62.1171	-54.8946	-39.0309	-62.6363
	274.5	-69.6958	-46.7282	-53.0068	-64.7124	-78.9139	-66.7872	-49.3069	-48.137	-64.852	-54.9714	-38.4834	-62.6379
	274.4	-69.7717	-47.1349	-52.7169	-64.2815	-77.1845	-65.9285	-51.0973	-48.6486	-64.8254	-54.5462	-37.6627	-62.3051
	274.3	-69.3966	-47.0072	-51.7412	-64.2885	-78.3925	-66.0404	-51.7476	-48.5932	-64.4406	-54.6901	-38.0023	-62.3572
	274.2	-68.4103	-46.7985	-50.2927	-64.367	-79.4993	-66.1348	-50.712	-49.0635	-62.5512	-54.7359	-37.3131	-62.8128
	274.1	-68.3261	-46.8145	-49.9995	-64.7137	-78.1871	-65.6406	-50.54	-49.0552	-61.9844	-55.2041	-38.1687	-62.9236
	274	-67.26	-46.1107	-49.2825	-64.7691	-77.2797	-65.8314	-49.4569	-49.5723	-59.9369	-55.4392	-37.2537	-63.022
	273.9	-67.0734	-46.7774	-48.9319	-63.8289	-76.6712	-65.6879	-48.1874	-49.5606	-59.4034	-55.9718	-36.9429	-63.1173
	273.8	-66.012	-46.9591	-49.301	-63.5716	-76.8951	-65.4324	-48.4075	-49.4076	-59.1049	-55.5551	-36.4411	-63.1592
	273.7	-64.8026	-45.9173	-48.4961	-63.4689	-76.3857	-65.516	-49.1527	-48.1336	-57.3379	-55.1823	-37.5825	-62.1763
	273.6	-64.0507	-45.5532	-48.1294	-63.5722	-75.3582	-65.5071	-48.9317	-48.0165	-58.2218	-55.6199	-37.5226	-62.208
	273.5	-63.9565	-45.2397	-47.6505	-63.3594	-75.199	-65.2026	-49.4398	-47.6928	-58.167	-55.8102	-38.2522	-62.8297
	273.4	-63.7165	-43.6752	-47.0869	-62.5929	-75.4735	-64.2357	-49.7979	-47.7055	-58.5528	-55.7075	-38.4894	-62.9132
	273.3	-62.8846	-42.8221	-47.1426	-62.019	-74.0424	-63.2955	-49.0695	-47.6091	-60.5352	-55.0845	-38.0849	-62.0902
	273.2	-62.6487	-42.5688	-47.2916	-62.349	-73.6818	-62.6254	-49.1711	-46.3047	-60.1638	-54.1264	-38.6754	-62.1901
	273.1	-61.98	-42.5023	-47.0114	-61.5153	-74.1964	-62.6267	-46.3264	-46.5351	-60.5019	-54.4524	-38.6591	-61.8321
	273	-62.6748	-42.1083	-47.3595	-61.0561	-73.9684	-61.724	-47.2167	-45.9961	-60.5472	-54.8748	-38.7557	-60.9106
	272.9	-61.575	-42.2115	-47.3889	-60.6531	-74.1195	-61.0614	-47.5199	-46.4462	-61.2272	-54.9994	-37.9053	-59.9834
	272.8	-61.3357	-40.9266	-47.659	-60.8815	-74.2698	-60.1596	-47.6275	-46.122	-60.9505	-53.9866	-37.5332	-59.2548
	272.7	-60.537	-40.701	-48.228	-60.5883	-73.5203	-58.9052	-48.7627	-45.5177	-61.9535	-53.5264	-37.7202	-58.6073
	272.6	-59.3349	-40.6099	-49.2623	-60.4684	-73.3535	-58.5072	-48.9497	-45.4396	-63.4536	-54.1834	-38.5338	-57.5841
	272.5	-58.7109	-40.2391	-48.282	-60.7751	-71.4335	-58.0603	-48.8163	-46.1621	-63.1194	-54.2019	-37.397	-57.0454
	272.4	-58.7207	-38.8665	-49.048	-60.3691	-70.8265	-57.3988	-48.9265	-45.7184	-62.9417	-53.918	-36.6345	-56.0116
	272.3	-57.76	-38.2558	-48.7215	-60.1875	-71.7076	-57.9332	-46.9942	-45.7457	-62.4855	-53.5106	-36.0545	-55.5533
	272.2	-56.1441	-38.1649	-47.4704	-59.8039	-70.9194	-55.8898	-47.3549	-44.7394	-63.1474	-53.8582	-35.131	-54.0904
	272.1	-55.2671	-38.0651	-45.8935	-59.5493	-70.2788	-54.7895	-47.4908	-44.526	-61.533	-53.7522	-34.902	-54.3207
	272	-55.0393	-37.6724	-47.0602	-59.2117	-69.3208	-54.9932	-47.1977	-44.4276	-60.5809	-53.5698	-35.007	-54.5889
	271.9	-54.0037	-37.0616	-45.8786	-59.0731	-69.7298	-55.3927	-46.1199	-44.1612	-59.137	-53.0621	-34.9504	-53.6733
	271.8	-53.9252	-37.0371	-43.8648	-58.4241	-66.9116	-54.8364	-46.3037	-42.8949	-57.0008	-53.4982	-35.2279	-53.3384
	271.7	-53.475	-36.9689	-42.7086	-58.5603	-67.5853	-54.848	-45.1638	-42.0556	-56.4124	-53.0758	-35.1394	-53.4287
	271.6	-53.1044	-37.1281	-42.4098	-57.6431	-65.8036	-54.56	-43.3325	-41.3627	-55.8964	-52.5739	-34.7756	-51.8322
	271.5	-53.1665	-37.1337	-42.974	-57.2044	-65.8394	-53.7478	-43.4267	-40.6542	-56.1005	-52.6554	-34.1919	-51.8326
	271.4	-52.0961	-36.914	-42.7699	-56.6307	-65.8787	-53.4324	-43.0629	-40.6027	-57.6628	-52.5794	-34.3528	-51.9048
	271.3	-51.0808	-36.0623	-42.7972	-56.4366	-66.5657	-54.0151	-42.666	-40.6084	-59.4433	-52.6763	-34.0235	-51.8148
	271.2	-51.1614	-35.841	-42.5519	-56.4826	-66.6503	-55.0304	-42.9918	-40.5684	-59.5693	-52.8246	-34.1132	-51.8913
	271.1	-50.5425	-35.505	-41.624	-56.6637	-66.0686	-54.9231	-41.8625	-40.4951	-59.8729	-53.0245	-33.4198	-51.1388
	271	-50.4361	-34.8763	-41.7955	-55.8052	-66.9371	-54.5928	-42.4078	-39.2397	-61.5358	-53.4484	-33.5244	-51.7658
	270.9	-51.2351	-35.6461	-40.0377	-55.6091	-66.0736	-53.9117	-41.484	-38.8944	-60.489	-53.5482	-33.2156	-51.4328
	270.8	-49.4676	-35.2848	-41.2866	-55.3711	-66.0386	-54.2821	-41.5615	-37.8481	-60.463	-52.8987	-34.1529	-52.2079
	270.7	-48.3846	-35.2125	-41.5399	-55.3516	-67.0329	-53.9704	-41.5013	-37.1917	-60.9045	-52.3538	-33.6628	-52.0252
	270.6	-48.9352	-34.9584	-40.5471	-55.2499	-66.7076	-53.5549	-41.2668	-37.0912	-60.9177	-53.4147	-33.8608	-51.4798
	270.5	-49.1616	-34.4083	-39.9299	-54.4132	-65.2107	-53.3845	-42.5757	-36.8514	-60.6091	-53.5612	-33.957	-50.9269
	270.4	-47.6498	-34.3216	-39.1111	-54.379	-65.129	-53.062	-41.8911	-35.9828	-58.6287	-53.0165	-33.8106	-50.506
	270.3	-47.9155	-34.0653	-38.6976	-53.8788	-65.8901	-52.4384	-41.7799	-35.7619	-57.6454	-52.6504	-34.0208	-50.0501
	270.2	-47.2756	-34.0627	-37.5873	-54.4723	-65.9164	-51.8815	-42.1506	-35.2767	-57.0158	-52.9325	-33.1544	-51.0618
	270.1	-45.8701	-33.3168	-36.5194	-54.4089	-65.1473	-51.1459	-40.848	-34.8969	-56.3371	-52.9411	-33.0522	-51.9706
	270	-46.0772	-32.3074	-36.2596	-54.2059	-65.1776	-51.0834	-40.8892	-34.3664	-56.3285	-53.6746	-33.1983	-51.6232
	269.9	-47.0754	-31.8252	-35.9359	-53.4663	-65.5419	-50.9323	-40.0511	-34.0531	-57.14	-53.7319	-33.4201	-51.9943
	269.8	-45.0457	-32.3855	-35.1062	-53.6295	-66.6518	-50.049	-39.3599	-34.1082	-56.6134	-53.2719	-33.6483	-51.9419
	269.7	-44.9648	-32.84	-35.535	-53.6002	-66.4576	-49.8338	-39.376	-34.3312	-58.8187	-52.7147	-33.1933	-51.3359
	269.6	-46.4959	-32.2104	-36.608	-52.7072	-66.4547	-49.9702	-40.5451	-34.4685	-58.5956	-52.8489	-33.1655	-50.8303
	269.5	-46.8025	-33.1225	-36.462	-52.9222	-67.1651	-49.98	-39.3805	-34.3815	-59.6384	-52.465	-32.8155	-49.8853
	269.4	-46.0772	-32.3751	-35.9365	-53.4961	-67.1035	-49.255	-39.3796	-33.4604	-60.5977	-52.4781	-32.6051	-50.0118
	269.3	-45.463	-32.9259	-35.8723	-52.9564	-67.1098	-49.8361	-39.9076	-34.2187	-61.4511	-52.2678	-33.1202	-50.2261
	269.2	-44.8403	-32.7936	-36.4174	-51.7955	-68.1888	-49.1796	-41.1314	-33.8575	-61.8791	-52.2978	-32.3954	-49.4042
	269.1	-45.3164	-31.5995	-37.5225	-51.6199	-68.7413	-49.1774	-42.2199	-33.7071	-62.4178	-51.8843	-31.9735	-49.3531
	269	-43.3303	-32.2128	-38.9153	-50.9089	-68.4451	-49.4488	-42.7207	-33.1145	-64.0603	-52.0198	-31.7581	-49.0565
	268.9	-43.6766	-32.2893	-38.5563	-51.2696	-66.9841	-48.4649	-43.1011	-33.0845	-63.169	-51.2327	-31.6432	-49.8051
	268.8	-43.8463	-31.6379	-38.9964	-51.2413	-66.3376	-48.4593	-43.4118	-32.8337	-62.5607	-51.4907	-32.3513	-50.2273
	268.7	-44.6322	-31.8506	-38.4876	-51.5876	-66.0001	-47.8367	-44.2214	-32.6529	-61.4165	-51.8753	-32.2255	-49.6756
	268.6	-45.9715	-31.1493	-38.9231	-51.0091	-64.1214	-47.432	-44.9933	-32.6349	-59.9807	-51.7044	-31.4666	-49.5799
	268.5	-46.4357	-30.2481	-40.1934	-50.8537	-64.583	-47.8798	-45.3565	-33.711	-60.5652	-52.0654	-30.8075	-48.9158
	268.4	-46.3657	-29.0643	-39.5393	-50.7141	-63.4047	-47.3265	-44.8264	-34.163	-60.1386	-51.8295	-30.8742	-48.2979
	268.3	-45.7511	-29.0685	-37.9456	-50.176	-62.0031	-47.4198	-43.2147	-33.7645	-58.5718	-51.6767	-30.5842	-47.8848
	268.2	-44.7605	-29.6193	-39.0345	-49.9303	-63.1164	-46.5328	-44.0455	-33.6418	-59.9473	-51.2495	-29.7561	-47.5043
	268.1	-44.9854	-29.4855	-38.5437	-50.0511	-62.2773	-46.4864	-42.9551	-33.2865	-59.2373	-51.1359	-29.1272	-46.9747
	268	-45.719	-29.1101	-38.1321	-49.8236	-63.1126	-46.6149	-42.6709	-32.808	-58.3519	-50.6548	-28.8114	-47.4099
	267.9	-46.1083	-29.1373	-37.5565	-49.7217	-63.4764	-46.7732	-44.0143	-33.3632	-57.7778	-50.5972	-28.7438	-47.0172
	267.8	-44.9986	-28.9613	-37.8964	-50.2867	-65.0863	-47.2924	-43.7054	-33.5137	-57.4649	-51.1304	-29.2155	-47.0164
	267.7	-44.8421	-28.9431	-37.5085	-50.2604	-62.7394	-46.7397	-43.3282	-34.0002	-58.882	-50.6019	-29.3072	-46.7953
	267.6	-44.7571	-28.8311	-36.6782	-50.4823	-61.7237	-45.6241	-43.4857	-33.3971	-58.5527	-50.2694	-29.1786	-45.9908
	267.5	-43.321	-29.1775	-36.7527	-49.8265	-61.3236	-45.0477	-42.7177	-32.8144	-59.8587	-50.0882	-28.6147	-45.8264
	267.4	-43.3837	-29.6523	-37.0983	-49.3585	-60	-45.109	-41.8964	-33.2818	-60.6984	-49.3981	-28.8984	-45.3532
	267.3	-43.2726	-29.6418	-37.4076	-49.6214	-60.7227	-44.7741	-42.3241	-33.1636	-60.3111	-49.4992	-28.5058	-44.6531
	267.2	-42.2516	-29.2508	-38.0022	-48.9452	-59.9363	-44.2704	-41.7455	-33.0309	-59.2087	-49.5113	-29.2941	-45.2975
	267.1	-42.7313	-29.0695	-38.3006	-48.2432	-59.8491	-44.2794	-41.5698	-33.7527	-58.337	-49.9464	-28.6053	-45.1804
	267	-42.0416	-28.8234	-36.8135	-48.1736	-58.5523	-43.981	-42.6321	-34.2212	-57.617	-49.5419	-28.8918	-44.5197
	266.9	-42.2562	-28.2501	-35.8597	-48.2311	-56.8577	-43.493	-42.0538	-33.768	-57.8435	-48.6811	-27.4754	-43.6625
	266.8	-43.0755	-29.2974	-33.4736	-48.6482	-55.6697	-43.5416	-42.2499	-32.9619	-55.085	-48.8698	-27.7391	-43.2516
	266.7	-41.8756	-29.4432	-34.6884	-48.8571	-54.4611	-43.9171	-42.927	-32.9759	-54.9437	-49.0744	-27.8851	-43.2612
	266.6	-42.0107	-28.9899	-34.0019	-48.592	-52.5095	-44.0037	-43.2442	-33.1896	-53.3271	-49.578	-26.7231	-42.4882
	266.5	-40.4972	-28.2309	-34.1764	-48.5475	-51.8255	-43.5827	-42.7962	-33.5003	-52.7494	-49.7977	-26.2521	-41.932
	266.4	-41.067	-27.2149	-33.2595	-48.6713	-52.7118	-45.06	-41.6399	-33.169	-50.8483	-49.9417	-25.9529	-42.1897
	266.3	-41.8327	-26.5794	-33.199	-48.8815	-53.3808	-44.2544	-42.4441	-32.84	-52.3938	-50.2439	-26.5617	-42.1643
	266.2	-41.5937	-26.8096	-32.8317	-49.1307	-54.9475	-44.6624	-41.1307	-32.7537	-53.1774	-50.2547	-26.7717	-42.2971
	266.1	-41.9843	-26.5264	-31.4308	-48.9113	-54.4434	-44.842	-40.8135	-32.939	-53.6886	-50.4905	-26.9626	-42.3447
	266	-40.4181	-26.3513	-31.2624	-48.2311	-54.9108	-44.9927	-39.773	-32.7755	-54.7692	-49.9899	-26.5237	-42.3897
	265.9	-40.1719	-25.9508	-29.8328	-48.0716	-56.1606	-44.2517	-38.4166	-31.8797	-52.7993	-49.8997	-25.9187	-42.3098
	265.8	-38.9131	-26.4654	-28.9058	-47.9119	-55.7803	-44.5706	-39.556	-31.9169	-54.2471	-50.1608	-25.9814	-42.6492
	265.7	-38.2048	-27.3404	-28.5168	-47.6566	-56.081	-44.2899	-41.1364	-32.249	-52.9877	-50.6489	-26.2166	-41.5191
	265.6	-37.7819	-27.2588	-28.2264	-48.6473	-55.0158	-44.6167	-40.7309	-33.0577	-52.7233	-50.4997	-26.7682	-42.0347
	265.5	-37.09	-28.1696	-27.722	-48.422	-54.8739	-44.9016	-39.1416	-33.0882	-52.8771	-50.3516	-26.7492	-41.6415
	265.4	-36.7816	-28.1009	-29.781	-48.5555	-55.6373	-45.0285	-40.0591	-33.1171	-54.9169	-50.2121	-26.932	-41.8317
	265.3	-35.9725	-28.0182	-29.5482	-47.9454	-55.3997	-44.9318	-38.9234	-33.0502	-54.6571	-49.9286	-26.6546	-41.2469
	265.2	-35.4283	-28.2671	-30.0085	-48.7709	-53.8297	-44.7797	-37.8208	-33.6983	-55.9724	-49.8925	-26.4863	-40.6283
	265.1	-34.7989	-27.3556	-30.1623	-48.811	-54.2181	-44.8175	-38.563	-34.3966	-56.8902	-49.6648	-26.6867	-40.8695
	265	-34.7322	-25.9006	-31.1858	-48.4393	-54.7484	-44.1284	-37.5808	-34.6965	-56.8944	-49.2426	-26.9813	-41.4995
	264.9	-36.1267	-25.9499	-30.2098	-48.3155	-54.5384	-43.722	-38.7134	-34.8941	-53.8114	-50.0817	-27.26	-41.6609
	264.8	-36.9069	-26.2945	-29.6031	-48.7447	-54.1516	-43.3459	-38.8518	-35.2142	-53.3037	-49.401	-26.4553	-41.4553
	264.7	-36.0583	-26.8836	-29.4823	-48.3784	-54.4074	-43.4427	-40.0199	-34.8051	-54.0393	-49.7329	-26.5072	-40.9239
	264.6	-34.8667	-26.8143	-28.2742	-48.9679	-54.9041	-42.5123	-39.5207	-34.8095	-54.6169	-49.1258	-26.0985	-40.3236
	264.5	-36.0517	-26.4124	-27.4175	-47.893	-55.4541	-42.1809	-39.4229	-34.3079	-55.5794	-48.8387	-25.809	-40.4901
	264.4	-37.0472	-27.0216	-28.0555	-49.065	-55.6549	-41.9179	-39.812	-35.0604	-56.2749	-49.2596	-25.7707	-40.3691
	264.3	-36.2962	-25.544	-27.9289	-49.2456	-55.9618	-41.9535	-40.6805	-35.4981	-55.7792	-49.1263	-24.7324	-40.0467
	264.2	-35.5767	-25.8716	-28.2744	-49.7919	-56.4445	-41.245	-40.1067	-35.4698	-56.522	-49.5042	-23.8697	-39.6495
	264.1	-36.8395	-24.9264	-28.3705	-49.7157	-56.4892	-41.5763	-39.2925	-35.2798	-56.8541	-49.6257	-23.6677	-39.989
	264	-36.3978	-25.2007	-28.6551	-49.3342	-57.006	-41.3443	-38.2403	-35.3137	-58.6401	-48.933	-23.1292	-40.4821
	263.9	-36.5074	-25.7689	-27.1201	-48.9194	-58.2461	-40.6222	-37.3077	-36.7308	-57.5	-48.7983	-23.1985	-41.7901
	263.8	-36.4393	-26.7791	-27.2669	-48.7783	-58.6854	-40.4111	-37.4451	-37.4158	-58.7283	-49.145	-23.8487	-41.9997
	263.7	-37.1717	-27.2555	-26.5295	-49.3689	-58.527	-40.7094	-37.8784	-37.789	-58.5713	-49.6121	-24.2933	-41.992
	263.6	-36.472	-26.8954	-27.1761	-49.6451	-57.0967	-40.0615	-39.1963	-38.1487	-57.5031	-49.798	-24.2452	-41.4608
	263.5	-36.3406	-26.7602	-28.9294	-48.9974	-56.7226	-40.2328	-38.0939	-38.7604	-57.2751	-50.0601	-24.0961	-39.8814
	263.4	-36.9173	-27.5907	-29.2153	-49.8556	-57.3732	-40.7533	-38.798	-38.9956	-57.4481	-49.7254	-24.061	-40.2814
	263.3	-36.2127	-27.8363	-28.8383	-50.5078	-56.2723	-41.5332	-39.2335	-38.889	-56.2237	-50.5253	-22.8152	-40.8789
	263.2	-35.6218	-27.9909	-30.1199	-49.9695	-56.7003	-41.2288	-38.6339	-38.8379	-57.5679	-49.9566	-22.4789	-40.1809
	263.1	-36.6361	-28.1808	-31.782	-49.5175	-56.227	-40.3943	-38.761	-38.5046	-57.48	-50.1463	-22.5071	-40.0669
	263	-36.9968	-28.4808	-33.6566	-49.6847	-55.6579	-39.3814	-38.671	-39.6141	-58.6474	-50.1761	-22.9172	-39.7719
	262.9	-37.4237	-28.0425	-33.7558	-49.9971	-56.073	-40.3162	-39.8754	-38.6449	-59.2327	-50.282	-23.3608	-40.2592
	262.8	-37.6449	-27.8074	-34.6015	-49.661	-56.3845	-40.1281	-41.518	-38.6952	-59.1481	-50.598	-23.7011	-40.6322
	262.7	-38.6577	-28.3692	-34.0872	-49.5241	-56.2673	-40.8417	-40.3333	-38.8637	-58.6591	-50.6269	-24.0895	-40.3014
	262.6	-39.4471	-28.289	-34.261	-49.4903	-56.539	-41.0091	-40.1537	-38.5335	-59.0452	-50.8115	-24.0368	-39.8296
	262.5	-39.8455	-29.0798	-34.1894	-49.8611	-56.6394	-41.444	-41.0468	-39.0481	-57.4762	-50.7876	-25.2293	-39.8153
	262.4	-40.987	-29.4527	-36.1069	-50.7168	-58.9612	-40.8733	-42.2196	-39.202	-58.0506	-50.6467	-25.877	-39.5312
	262.3	-40.2864	-29.423	-37.8652	-50.8801	-59.0495	-41.0077	-41.8691	-38.941	-60.9293	-50.6029	-26.5095	-38.1606
	262.2	-38.758	-29.5062	-37.7086	-51.0591	-59.21	-41.458	-41.5729	-39.2076	-61.3316	-51.2056	-25.4214	-38.2056
	262.1	-38.4237	-30.332	-38.6128	-50.11	-60.4378	-41.953	-41.6842	-39.42	-62.0562	-51.3119	-25.0342	-38.7733
	262	-38.7528	-31.2596	-38.5707	-50.2327	-59.001	-42.757	-41.7005	-39.6649	-61.0472	-51.334	-25.1801	-38.8376
	261.9	-39.7891	-30.9125	-39.2282	-50.7725	-57.7707	-42.3428	-43.8727	-39.5932	-61.374	-51.3794	-24.2456	-38.3267
	261.8	-38.0511	-32.1374	-39.8953	-51.2698	-56.5125	-42.7514	-43.9417	-38.5811	-60.2971	-51.2063	-24.9083	-39.5362
	261.7	-37.9036	-32.4483	-41.2147	-51.7671	-56.4426	-43.7448	-43.196	-38.3239	-60.8591	-51.7527	-24.2561	-40.1994
	261.6	-38.0485	-32.8523	-42.2086	-52.5492	-56.4807	-44.1027	-43.7464	-39.3431	-61.9718	-51.7359	-24.7544	-40.5335
	261.5	-38.2634	-32.9848	-42.3102	-52.9078	-57.2387	-43.8585	-43.9159	-39.7518	-63.313	-51.2561	-25.4763	-40.2629
	261.4	-39.4834	-33.5781	-41.0133	-53.4967	-58.4738	-44.8004	-44.5285	-39.5673	-61.0627	-51.1806	-26.1245	-41.0439
	261.3	-38.7686	-34.131	-41.307	-53.6954	-57.31	-43.6214	-44.0422	-39.0156	-61.2305	-50.8413	-26.2206	-41.2816
	261.2	-37.7323	-34.406	-41.6816	-53.6433	-57.5896	-44.2951	-43.3942	-38.7915	-61.9702	-50.7522	-26.2785	-42.0495
	261.1	-37.7972	-34.9228	-41.0788	-53.8165	-55.8258	-44.726	-43.0356	-38.01	-61.7687	-50.5962	-26.0882	-42.024
	261	-38.0514	-34.7933	-41.1906	-53.029	-55.5838	-44.7178	-41.6258	-38.2626	-60.5936	-50.5107	-25.8006	-42.4007
	260.9	-38.6881	-34.7091	-42.3276	-53.0052	-56.2055	-44.4032	-39.735	-38.5772	-62.0516	-50.5536	-26.5673	-41.9096
	260.8	-37.8768	-35.2576	-43.0603	-53.9287	-55.3071	-44.5917	-40.4918	-37.5931	-62.5521	-50.9107	-26.0296	-42.754
	260.7	-36.6861	-35.2745	-43.2026	-54.8143	-55.1848	-44.2686	-40.3392	-37.3931	-61.6212	-51.2701	-26.409	-43.2675
	260.6	-37.5278	-34.5547	-44.5641	-55.1126	-56.8243	-44.0015	-40.5855	-37.1065	-62.8897	-51.6424	-26.6301	-43.9838
	260.5	-37.3167	-35.0472	-42.9864	-55.806	-54.5015	-44.0251	-41.187	-37.0275	-61.7056	-51.439	-26.209	-43.6171
	260.4	-36.7308	-34.4322	-42.9374	-56.5484	-55.3965	-43.6662	-40.8951	-37.2608	-62.0249	-50.8586	-26.216	-43.2738
	260.3	-37.2874	-34.5668	-42.0778	-56.8196	-56.615	-43.8418	-40.5296	-37.4056	-60.9143	-51.4049	-26.6187	-43.3449
	260.2	-38.3938	-33.7462	-42.1197	-56.4831	-56.0284	-43.117	-39.5886	-38.5424	-61.2964	-51.4061	-26.2313	-43.3587
	260.1	-38.9428	-33.5055	-42.0763	-57.1497	-56.4533	-43.7823	-38.2683	-38.9446	-61.317	-51.3642	-26.0231	-43.4536
	260	-38.8375	-34.6595	-41.7307	-57.5228	-55.4934	-43.7307	-39.5724	-38.4229	-60.317	-51.4887	-26.1987	-44.254
	259.9	-38.5018	-35.9858	-42.4129	-57.4567	-55.5069	-44.3916	-39.6148	-39.3193	-61.0242	-51.1793	-26.0374	-44.2698
	259.8	-38.0903	-37.042	-42.011	-57.941	-55.5658	-43.459	-38.9059	-38.0119	-59.9267	-50.4688	-26.5755	-44.5824
	259.7	-37.741	-37.6255	-40.8507	-58.2276	-54.646	-43.5034	-37.9113	-38.382	-60.1849	-50.6675	-26.5342	-44.5959
	259.6	-37.602	-38.2574	-40.5356	-59.0784	-54.8355	-43.0687	-37.814	-37.8004	-57.9303	-49.8362	-26.1715	-44.2844
	259.5	-38.5298	-38.089	-39.7728	-59.0818	-54.5561	-43.6066	-38.669	-37.4869	-58.0602	-50.0032	-26.5362	-44.2219
	259.4	-38.2286	-38.0693	-40.1105	-59.7871	-55.8031	-42.9225	-38.3429	-37.195	-58.9679	-50.0791	-26.5728	-44.6145
	259.3	-38.4183	-37.7751	-41.4509	-59.78	-56.0696	-43.7297	-36.4526	-37.321	-59.4508	-51.1123	-27.0205	-44.605
	259.2	-38.3506	-38.3552	-41.2381	-59.6556	-57.8699	-44.1189	-35.0577	-37.562	-58.5059	-51.3186	-27.6108	-44.5034
	259.1	-39.1068	-37.8697	-41.4573	-60.342	-58.3176	-44.0157	-34.5982	-38.185	-59.0702	-51.2666	-27.2038	-45.0454
	259	-38.7268	-38.3028	-40.8286	-60.3463	-58.063	-43.5917	-35.8624	-37.279	-59.9567	-51.2644	-27.1248	-44.7826
	258.9	-37.2962	-37.5847	-41.3782	-60.3083	-59.1699	-43.0007	-35.2353	-37.3027	-59.8737	-51.5399	-26.8727	-45.102
	258.8	-37.0543	-37.743	-43.5577	-60.2696	-58.9311	-43.1256	-36.5775	-37.9518	-61.9816	-50.664	-27.4274	-45.4304
	258.7	-37.6259	-37.556	-44.946	-60.6849	-59.3844	-42.6077	-36.0622	-38.7823	-63.6463	-51.6909	-27.5364	-43.9516
	258.6	-38.6009	-37.8728	-45.8365	-61.0337	-59.226	-42.3903	-36.6347	-38.3081	-64.2668	-51.6809	-28.349	-44.5065
	258.5	-38.2093	-38.7218	-46.9796	-61.5652	-58.6679	-42.3472	-34.9187	-38.6152	-64.0629	-51.3611	-28.0367	-44.5902
	258.4	-36.7214	-40.6335	-45.9231	-62.1945	-58.7166	-42.3578	-37.349	-38.7185	-64.3278	-51.3814	-27.4814	-43.7896
	258.3	-35.985	-39.8559	-44.8679	-62.9184	-57.9976	-43.388	-39.2284	-38.1349	-62.987	-51.0568	-27.3578	-43.3346
	258.2	-37.7085	-39.6369	-44.4593	-62.9311	-59.0487	-42.7712	-39.0456	-38.3951	-62.8393	-51.198	-27.2033	-44.2821
	258.1	-38.0434	-39.801	-44.0961	-63.5859	-58.3453	-42.8342	-38.5236	-39.661	-61.8356	-50.9498	-26.4788	-44.1033
	258	-38.1371	-39.4982	-43.098	-64.2713	-58.0292	-43.4734	-38.5299	-39.301	-61.3342	-51.1989	-27.0835	-44.5059
	257.9	-38.6868	-38.6931	-42.5861	-64.3021	-57.7706	-43.1757	-38.3415	-39.6161	-60.4322	-51.75	-27.0861	-44.9571
	257.8	-38.9841	-38.9585	-43.9008	-64.9025	-57.5559	-42.0294	-37.0068	-39.1274	-59.1342	-51.8388	-27.1501	-44.5858
	257.7	-40.7868	-39.6859	-43.6746	-64.534	-56.5759	-42.2545	-37.0094	-38.5413	-60.2095	-51.5068	-27.2547	-45.3214
	257.6	-39.1927	-39.8288	-43.3806	-64.0999	-56.8247	-42.8241	-37.1146	-38.0931	-59.7899	-51.3108	-28.3198	-45.2604
	257.5	-39.2096	-40.0247	-43.478	-64.3017	-58.1522	-42.4389	-37.9881	-38.8111	-60.5258	-51.7129	-27.632	-44.8384
	257.4	-39.8262	-40.4971	-43.9102	-64.2604	-58.6481	-42.0249	-39.1059	-39.4301	-61.4265	-51.7474	-28.5485	-45.1479
	257.3	-39.9346	-40.0919	-42.7325	-64.8172	-57.939	-42.6701	-40.2148	-39.4191	-60.9609	-52.1739	-29.0866	-44.6164
	257.2	-41.6041	-38.9277	-43.3231	-65.6095	-57.9117	-42.5459	-39.6121	-39.2156	-62.2335	-52.2005	-28.0764	-44.8998
	257.1	-41.7105	-37.7516	-44.0007	-66.763	-58.4423	-43.1709	-39.0482	-39.5701	-61.5566	-51.8388	-28.1521	-44.8601
	257	-42.1516	-37.6595	-43.948	-66.7195	-57.664	-43.5753	-39.9147	-39.4928	-60.7097	-51.7943	-28.7773	-45.1496
	256.9	-42.8664	-37.5689	-43.2949	-66.4658	-57.6687	-43.014	-39.6624	-38.5594	-59.9623	-51.0175	-29.333	-44.7379
	256.8	-43.5601	-37.7996	-43.554	-66.0304	-56.5518	-42.7242	-40.7176	-38.0421	-57.7678	-50.9433	-28.9339	-43.5395
	256.7	-44.5635	-38.5395	-44.6944	-66.0821	-56.3466	-43.4141	-40.7525	-38.5779	-58.7679	-50.169	-29.5554	-42.9073
	256.6	-44.6555	-38.9848	-45.9458	-66.9682	-56.4692	-43.2124	-42.8361	-38.8066	-58.3431	-50.9923	-29.0628	-42.7388
	256.5	-44.8577	-38.6767	-46.3652	-66.2447	-56.0793	-43.997	-41.6174	-38.1597	-59.3144	-51.174	-29.145	-42.9088
	256.4	-45.5849	-38.242	-48.1074	-67.0134	-56.9303	-43.5535	-42.1177	-39.6378	-59.9307	-51.0066	-28.4705	-43.6009
	256.3	-46.9807	-38.2451	-47.6462	-67.1953	-57.0563	-43.8282	-42.0316	-40.3516	-59.3715	-51.1876	-28.3908	-43.286
	256.2	-47.5022	-37.5944	-47.5833	-67.1115	-56.7571	-43.5022	-41.6277	-40.6281	-58.1508	-51.6518	-27.6821	-44.0047
	256.1	-47.6659	-37.5144	-47.0648	-68.003	-56.8276	-43.2979	-42.857	-40.7624	-57.5394	-51.5419	-27.5311	-44.0742
	256	-47.8386	-37.356	-46.3893	-68.3595	-58.0757	-44.2043	-42.6021	-40.9987	-56.7972	-51.9594	-27.1615	-44.1773
	255.9	-47.2425	-37.546	-48.4899	-69.1962	-56.6453	-43.6867	-42.9815	-40.7724	-58.442	-51.9706	-27.0315	-44.0745
	255.8	-48.7678	-37.5594	-49.2424	-68.7302	-58.5301	-44.2935	-45.6048	-41.696	-57.9829	-51.9275	-26.2854	-44.5628
	255.7	-50.3567	-38.7221	-49.4371	-68.6899	-59.9851	-44.1492	-44.8337	-41.9438	-58.3127	-51.9125	-26.4122	-44.5074
	255.6	-50.3325	-38.9159	-51.1331	-69.9503	-61.0122	-44.1563	-45.0041	-41.8508	-59.9958	-51.1119	-27.1154	-43.9558
	255.5	-48.9623	-38.6283	-49.6219	-70.313	-62.113	-44.2792	-45.8695	-41.9045	-58.5019	-51.2367	-28.0119	-43.7489
	255.4	-50.8723	-38.0421	-50.857	-71.1252	-62.6602	-44.1784	-46.22	-41.847	-61.408	-51.7445	-28.9239	-43.41
	255.3	-50.7611	-38.2416	-51.0217	-71.1375	-64.0278	-44.6947	-47.2876	-41.6624	-60.5637	-51.7493	-29.9714	-43.818
	255.2	-50.8496	-38.5264	-50.236	-71.0882	-64.0578	-43.9369	-49.6381	-41.358	-61.3815	-52.7413	-30.3962	-44.2611
	255.1	-51.6485	-39.2644	-50.5885	-70.626	-65.1511	-44.0776	-51.9059	-42.2084	-62.5151	-52.7845	-30.427	-44.3995
	255	-53.0564	-39.0033	-50.2859	-70.7425	-67.4255	-43.7403	-52.9826	-42.4002	-60.9436	-53.3509	-30.573	-44.2717
	254.9	-53.9034	-38.8239	-51.71	-71.1024	-66.1922	-43.8642	-53.5258	-42.2466	-59.8278	-54.0558	-29.9245	-44.503
	254.8	-53.295	-39.8357	-52.3723	-71.2064	-64.6551	-43.7674	-53.3744	-43.4186	-59.23	-55.2093	-30.1063	-44.762
	254.7	-55.1127	-39.9015	-53.3591	-72.0585	-64.7256	-45.5483	-52.8641	-44.2109	-57.6664	-56.1615	-29.994	-45.2913
	254.6	-53.5415	-40.5841	-51.6046	-71.9484	-63.8628	-45.1793	-53.9318	-44.6813	-57.0213	-56.8265	-29.8941	-45.4897
	254.5	-53.5664	-40.0006	-50.9025	-72.6835	-63.5653	-44.8377	-55.3925	-45.3374	-55.9171	-57.1769	-30.9041	-45.0028
	254.4	-54.6751	-39.8359	-50.8417	-73.5239	-64.5355	-44.3004	-55.5948	-45.6355	-55.0535	-57.9259	-30.7291	-46.2826
	254.3	-54.3268	-40.1621	-53.0506	-73.6958	-65.8397	-45.4318	-55.6839	-46.1788	-57.7429	-58.0226	-30.699	-47.0745
	254.2	-55.1493	-40.6104	-53.8854	-74.6996	-66.6535	-46.5232	-54.8572	-46.6343	-59.6201	-57.9639	-31.4088	-46.9855
	254.1	-54.6519	-41.8034	-51.8791	-74.5551	-67.8138	-46.0707	-54.4149	-47.3285	-59.4226	-58.0601	-31.2088	-46.7402
	254	-55.1987	-42.3336	-50.2984	-74.8718	-67.7787	-46.4023	-54.333	-47.758	-59.6981	-58.4995	-31.8042	-45.843
	253.9	-55.1417	-42.7994	-49.8778	-75.1157	-68.5044	-46.4599	-55.151	-48.7031	-59.0786	-58.3023	-31.642	-46.033
	253.8	-54.7769	-43.3977	-48.6602	-75.5951	-69.2131	-45.8765	-54.5751	-48.4325	-58.5986	-58.3975	-31.2438	-47.1451
	253.7	-54.1946	-44.6348	-48.6712	-77.0899	-71.7134	-46.2019	-55.187	-48.4577	-58.1561	-59.2106	-31.3175	-48.0376
	253.6	-55.3225	-46.4474	-49.981	-77.6682	-72.5121	-46.5044	-55.3034	-49.2741	-60.0542	-58.4713	-31.8598	-47.4928
	253.5	-55.4426	-47.2922	-49.5044	-77.5458	-72.2319	-46.1841	-56.8935	-49.9887	-60.3597	-58.5979	-32.0961	-48.9604
	253.4	-57.0814	-47.0962	-49.6266	-77.8022	-71.4509	-46.8537	-57.8494	-50.2052	-59.8358	-59.4422	-32.895	-48.8063
	253.3	-58.435	-46.503	-49.7911	-78.8511	-72.0914	-46.1033	-56.7203	-50.1007	-59.7374	-59.6206	-34.1062	-48.5793
	253.2	-59.0377	-46.5286	-48.0491	-80.1093	-74.8655	-46.5457	-56.1318	-51.687	-62.4607	-59.9108	-34.2329	-49.2258
	253.1	-59.6124	-46.9429	-48.9287	-80.8326	-74.6263	-46.7413	-55.6389	-51.1818	-63.0247	-60.2672	-33.9567	-50.6257
	253	-61.2523	-47.1859	-48.491	-80.4148	-74.4709	-47.8944	-55.9804	-52.6946	-64.2543	-60.8907	-34.8681	-51.703
	252.9	-61.1871	-47.8825	-48.5562	-81.3988	-74.8662	-49.2225	-56.9095	-54.0184	-65.4022	-61.0664	-34.3625	-51.3725
	252.8	-61.8246	-49.205	-47.9649	-82.4405	-74.3554	-49.443	-57.9088	-55.2646	-62.9724	-60.9975	-35.8735	-53.0898
	252.7	-62.6653	-50.1649	-47.4976	-83.5066	-73.7084	-49.021	-56.7088	-56.2479	-63.6095	-61.1686	-36.0209	-53.5215
	252.6	-62.1537	-50.8073	-49.4086	-84.3072	-74.0161	-48.9435	-55.7292	-55.9126	-63.5185	-61.0158	-35.689	-54.812
	252.5	-62.1599	-52.2435	-48.4982	-84.2118	-73.4143	-49.5763	-54.9035	-56.6004	-63.4205	-60.6069	-36.8108	-54.8153
	252.4	-61.724	-52.913	-50.1084	-84.8151	-73.1711	-50.5	-56.0202	-57.3518	-66.2674	-60.2699	-36.7034	-55.5175
	252.3	-62.9754	-53.0101	-47.5656	-85.1825	-72.724	-51.427	-54.7037	-57.7356	-64.152	-60.8928	-37.9497	-55.7797
	252.2	-63.6635	-53.4395	-46.7167	-84.9876	-74.0255	-51.2381	-53.9604	-57.4095	-64.2464	-61.7581	-38.1629	-56.8846
	252.1	-64.9245	-54.7163	-46.2016	-85.7833	-74.4165	-52.0641	-54.1702	-57.0682	-65.7559	-61.842	-37.6096	-59.1083
	252	-65.705	-55.5289	-48.2236	-86.3774	-75.5067	-51.841	-54.5914	-57.8554	-66.9509	-62.4701	-37.3739	-59.5939
	251.9	-66.985	-54.7194	-48.4663	-87.0328	-77.9227	-52.1444	-55.3411	-57.7601	-68.7445	-63.1178	-37.7135	-59.9516
	251.8	-69.4257	-55.2183	-49.2029	-87.4122	-79.8534	-52.5704	-54.368	-58.5741	-70.0186	-63.9537	-37.4954	-60.4485
	251.7	-69.6108	-55.2136	-50.7465	-88.4396	-81.2897	-52.3993	-54.9026	-59.1202	-70.8692	-63.9942	-38.3301	-61.9472
	251.6	-70.7661	-56.8671	-51.8529	-89.5831	-79.8445	-52.772	-56.4555	-59.4492	-71.3537	-64.2542	-39.1018	-62.3812
	251.5	-72.1471	-57.5614	-53.5049	-90.0821	-79.7807	-52.956	-56.746	-58.6035	-71.3757	-64.5937	-39.1113	-63.5749
	251.4	-72.9617	-58.348	-51.4072	-90.0839	-79.3398	-52.7554	-57.8927	-59.7463	-69.9583	-64.6456	-39.1673	-63.268
	251.3	-73.0238	-60.1454	-54.0941	-90.9951	-80.2706	-52.652	-60.3906	-60.9452	-69.9207	-64.4492	-38.9485	-63.0408
	251.2	-74.44	-61.1407	-56.3955	-91.8584	-80.7305	-52.9669	-60.4604	-61.1024	-70.3606	-65.2658	-39.0586	-63.7363
	251.1	-75.1433	-61.2073	-56.8276	-92.8534	-79.5944	-54.8329	-61.5588	-61.9019	-71.1248	-65.8399	-40.2022	-63.1516
	251	-76.0329	-61.997	-57.1096	-93.4378	-78.4246	-54.9781	-61.2826	-62.7552	-72.435	-66.0178	-40.4754	-63.8535
	250.9	-76.2907	-62.178	-55.615	-93.9655	-78.7473	-57.0176	-63.3999	-62.0758	-69.8434	-65.8644	-42.4532	-64.2184
	250.8	-76.8833	-62.9368	-56.574	-94.2324	-78.5767	-56.9877	-64.2849	-62.5506	-71.4579	-66.585	-42.6044	-65.8111
	250.7	-76.0444	-63.8334	-56.7581	-96.2699	-80.579	-57.2408	-65.9488	-63.5059	-72.7396	-66.6821	-42.7661	-66.3686
	250.6	-78.0317	-64.7695	-56.796	-97.0328	-79.9851	-58.5241	-67.966	-64.0885	-70.8388	-67.3612	-44.6748	-66.2306
	250.5	-78.7884	-65.0309	-58.6294	-96.5939	-80.471	-59.9624	-68.1496	-64.1555	-70.7326	-67.8885	-45.257	-68.2962
	250.4	-79.2268	-66.4419	-59.8565	-97.632	-81.7787	-61.3827	-67.6218	-64.9458	-71.7791	-68.3869	-45.4794	-69.0754
	250.3	-80.4075	-67.8114	-62.5189	-98.9145	-82.3044	-62.517	-70.4394	-65.7121	-72.1195	-69.0463	-45.1237	-70.2095
	250.2	-82.8526	-68.4918	-64.3197	-99.2151	-83.6977	-64.0619	-71.1641	-67.2003	-75.6799	-69.3331	-47.9645	-71.7714
	250.1	-83.8364	-68.7349	-66.6724	-100.777	-85.1746	-64.6721	-70.8528	-67.7716	-77.7831	-69.7422	-47.8142	-73.3979
	250	-86.6362	-68.778	-68.423	-101.658	-86.1984	-65.2617	-70.8437	-68.2293	-78.7018	-69.4507	-48.6257	-75.6716

## Sheet: Figure 2c
Figure 2c: Thermal transitions with CD spectroscopy
	Temperature [° C]	Fraction of folded protein
		P-CL		G-CL		P-LC		G-LC		P-LC G136V		G-LC V136G
		Replicate 1	Replicate 2	Replicate 1	Replicate 2	Replicate 1	Replicate 2	Replicate 1	Replicate 2	Replicate 1	Replicate 2	Replicate 1	Replicate 2
	20	0.97761	0.99752	0.96532	0.97929	0.95809	0.99052	0.99083	0.96733	1	1	1	0.95233
	20.52	1	0.99185	0.97787	0.97652	0.95477	0.97198	0.9816	0.94841	0.97174	0.96652	0.97784	0.98732
	21.14	0.99171	0.98817	0.95113	0.97178	0.94379	1	0.97841	0.94746	0.95906	0.98255	0.97621	0.9661
	21.58	0.99666	0.99176	0.96814	1	0.98547	0.95668	0.95856	0.96959	0.99511	0.97751	0.97914	0.98244
	22.01	0.95543	0.99175	0.97795	0.98322	0.984	0.99816	0.93896	0.95251	0.98151	0.9661	0.97431	0.98151
	22.5	0.93798	0.99156	0.97832	0.98028	1	0.96557	0.94197	0.95373	0.97709	0.94102	0.99228	0.97254
	23.02	0.95874	0.99752	0.95936	0.97232	0.94253	0.98672	0.9888	0.95659	0.94151	0.9335	0.95381	0.9606
	23.52	0.93014	0.98817	0.95735	0.99608	0.94815	0.94487	0.94282	0.92941	0.93901	0.93966	0.99154	1
	24	0.95477	0.98995	0.9438	0.97628	0.92443	0.94897	0.9672	0.92986	0.98329	0.94504	0.96777	0.9752
	24.5	0.98131	0.96946	0.97126	0.97684	0.93216	0.98347	0.99048	0.95167	0.94021	0.96521	0.98554	0.96866
	25.02	0.92092	0.97829	0.95395	0.98944	0.9507	0.96555	0.97179	0.9627	0.97778	0.96061	0.95606	0.99219
	25.51	0.91625	0.97203	0.93096	0.96793	0.93504	0.9603	0.97857	0.95531	0.95918	0.97304	0.96724	0.95949
	26	0.95638	1	0.93955	0.96008	0.87869	0.95669	0.96308	0.94767	0.97579	0.95625	0.96392	0.97616
	26.51	0.97167	0.93277	0.96557	0.98057	0.86899	0.93067	1	0.96291	0.93712	0.94257	0.96005	0.97746
	27	0.9079	0.94918	0.97944	0.99559	0.88349	0.93222	0.96026	0.97598	0.97173	0.95288	0.97442	0.95953
	27.52	0.94779	0.93032	0.96166	0.98377	0.88996	0.94251	0.96778	1	0.92888	0.9432	0.96726	0.9526
	28.01	0.87189	0.94548	0.9542	0.99162	0.96489	0.9429	0.94574	0.93073	0.97138	0.92917	0.97248	0.99005
	28.52	0.92969	0.94132	0.97201	0.99557	0.89377	0.9566	0.99736	0.98444	0.95608	0.90008	0.9817	0.93698
	29	0.89783	0.94935	0.98391	0.95919	0.89669	0.93047	0.94696	0.96961	0.94322	0.93393	0.97354	0.96076
	29.49	0.91056	0.94002	1	0.96652	0.85193	0.95915	0.94211	0.95843	0.97535	0.95486	0.95268	0.94311
	30.02	0.8589	0.91963	0.98051	0.97938	0.9105	0.92635	0.96238	0.9493	0.9377	0.96183	0.9257	0.93717
	30.5	0.92359	0.91272	0.96574	0.98704	0.90509	0.93607	0.98222	0.94123	0.94207	0.92481	0.94141	0.96468
	31.01	0.92532	0.89608	0.92318	0.97501	0.92578	0.90553	0.95103	0.96215	0.97544	0.89801	0.97928	0.97311
	31.51	0.85123	0.87457	0.97724	0.96825	0.91526	0.92094	0.93899	0.93924	0.9657	0.92209	0.95329	0.94848
	32.02	0.84057	0.88329	0.95641	0.95965	0.91823	0.89888	0.97556	0.95712	0.92873	0.92032	0.91335	0.91467
	32.51	0.84447	0.86286	0.96711	0.98968	0.87558	0.87461	0.92108	0.96848	0.91925	0.90321	0.89057	0.91215
	33.01	0.85135	0.81136	0.98106	0.98427	0.87862	0.85843	0.94985	0.93322	0.9255	0.89505	0.94537	0.95118
	33.5	0.81571	0.85517	0.95055	0.98159	0.88048	0.8239	0.95897	0.95127	0.98231	0.88028	0.92145	0.91515
	34.01	0.84213	0.81374	0.95915	0.97168	0.83747	0.85681	0.9416	0.93992	0.90784	0.90208	0.95405	0.91945
	34.5	0.81885	0.76525	0.95381	0.96951	0.84699	0.81726	0.94648	0.95641	0.91718	0.85693	0.89147	0.88149
	35.01	0.79104	0.78092	0.94747	0.97426	0.82985	0.84815	0.94714	0.93669	0.97283	0.88478	0.90334	0.9232
	35.52	0.75753	0.7297	0.97111	0.9537	0.79965	0.80121	0.96853	0.98253	0.93122	0.86702	0.89417	0.87871
	36	0.75035	0.75731	0.95684	0.96628	0.76607	0.81381	0.92066	0.93076	0.97194	0.88265	0.85905	0.89816
	36.5	0.76158	0.69579	0.95475	0.94055	0.74549	0.75681	0.93868	0.94019	0.90594	0.87162	0.8932	0.87968
	37	0.71566	0.66356	0.96622	0.97235	0.7257	0.76584	0.93329	0.9364	0.90552	0.86421	0.86131	0.84627
	37.5	0.65561	0.68692	0.95167	0.9493	0.71176	0.71097	0.94759	0.96501	0.90873	0.86244	0.87697	0.87527
	38.01	0.63553	0.64914	0.98233	0.9456	0.71551	0.70873	0.92102	0.9582	0.87446	0.82963	0.84363	0.83577
	38.52	0.62583	0.66169	0.93777	0.96507	0.68774	0.65699	0.95884	0.93236	0.86465	0.8499	0.84881	0.83213
	39.02	0.6329	0.63898	0.9458	0.95333	0.66188	0.66675	0.95887	0.9562	0.89979	0.84866	0.84151	0.81626
	39.49	0.59858	0.61456	0.93363	0.96164	0.67322	0.60843	0.92779	0.9395	0.84002	0.84238	0.8178	0.81522
	40.02	0.56761	0.60578	0.94534	0.94929	0.57158	0.59682	0.92781	0.94151	0.84379	0.79525	0.80577	0.83161
	40.51	0.55372	0.57278	0.93216	0.94154	0.61534	0.53456	0.94834	0.91178	0.83026	0.79328	0.79978	0.81762
	41	0.54938	0.51274	0.94312	0.9378	0.54107	0.52299	0.93892	0.91716	0.8237	0.78263	0.80232	0.79628
	41.51	0.51254	0.50471	0.93478	0.93553	0.48911	0.47236	0.92688	0.95198	0.82254	0.78067	0.76807	0.7287
	42.01	0.50516	0.49678	0.90193	0.93529	0.49066	0.45903	0.9417	0.94223	0.76007	0.7595	0.76377	0.74613
	42.51	0.47358	0.47575	0.91394	0.92532	0.43859	0.44861	0.9344	0.89937	0.72168	0.73893	0.74137	0.74554
	42.99	0.46531	0.41542	0.99336	0.94455	0.43182	0.42871	0.93212	0.8986	0.73916	0.69429	0.69565	0.72441
	43.5	0.42669	0.37977	0.93915	0.92743	0.42443	0.39036	0.91742	0.92132	0.69626	0.70298	0.70628	0.68458
	44.02	0.38544	0.37837	0.93926	0.91147	0.37996	0.36173	0.9474	0.92675	0.67197	0.67773	0.67501	0.6665
	44.51	0.38198	0.33807	0.88583	0.91023	0.34931	0.27047	0.91492	0.91306	0.66027	0.64245	0.68235	0.65657
	45.01	0.36287	0.30851	0.94735	0.90501	0.33108	0.2877	0.92136	0.90555	0.64292	0.58125	0.66106	0.67566
	45.52	0.28419	0.29215	0.88782	0.91222	0.3296	0.21901	0.9304	0.92464	0.59829	0.58846	0.67732	0.63325
	46.02	0.34514	0.24049	0.86312	0.90576	0.25829	0.23708	0.92106	0.91729	0.5909	0.5578	0.66368	0.63002
	46.51	0.28197	0.25921	0.90578	0.88964	0.26423	0.20062	0.8618	0.86655	0.56332	0.51052	0.63407	0.59866
	46.99	0.27667	0.25055	0.88045	0.8877	0.24826	0.22661	0.88514	0.85294	0.49792	0.48874	0.60287	0.5797
	47.5	0.25676	0.19441	0.8837	0.86492	0.23103	0.1922	0.85806	0.87671	0.51923	0.45797	0.61589	0.56346
	48.03	0.26663	0.22819	0.84272	0.88789	0.2173	0.14612	0.86194	0.82338	0.47419	0.46285	0.57053	0.56282
	48.51	0.15135	0.20793	0.86566	0.85586	0.15265	0.14325	0.86847	0.83838	0.49229	0.41013	0.59217	0.5454
	49	0.21273	0.20393	0.8259	0.85628	0.18768	0.16595	0.85293	0.81295	0.40493	0.42081	0.54344	0.56738
	49.52	0.1753	0.17408	0.8505	0.83919	0.1481	0.09971	0.85795	0.84329	0.43116	0.35969	0.50826	0.54104
	50.02	0.16091	0.13089	0.84053	0.84643	0.14262	0.12455	0.83276	0.78772	0.38778	0.33724	0.50125	0.51137
	50.5	0.18879	0.11529	0.80914	0.82754	0.18858	0.14698	0.83118	0.76118	0.36523	0.33446	0.52863	0.47489
	51.01	0.10629	0.10939	0.81853	0.83001	0.15168	0.08033	0.79307	0.77094	0.34675	0.33991	0.51166	0.4565
	51.51	0.1096	0.1113	0.75393	0.81501	0.10584	0.05412	0.76683	0.71658	0.31202	0.2943	0.47763	0.47269
	52.02	0.14295	0.07345	0.76692	0.7852	0.11029	0.07939	0.75187	0.71613	0.34772	0.30689	0.4519	0.42196
	52.49	0.09009	0.04806	0.77715	0.7559	0.15384	0.08255	0.71594	0.73513	0.30252	0.25416	0.40067	0.41811
	53	0.14573	0.04455	0.74079	0.76793	0.09771	0.1073	0.67575	0.6604	0.28928	0.25866	0.4279	0.39043
	53.52	0.10352	0.05734	0.76269	0.72281	0.17773	0.07138	0.65187	0.6256	0.30416	0.25512	0.35624	0.35806
	54.02	0.09487	0.04368	0.68711	0.71337	0.06962	0.07994	0.64599	0.5958	0.2849	0.21273	0.36219	0.36772
	54.5	0.11217	0.06715	0.68732	0.67627	0.02708	0.05581	0.55848	0.55629	0.26621	0.23035	0.2904	0.33047
	55.03	0.10636	0.10036	0.64695	0.66892	0.10904	0.03138	0.53605	0.51133	0.27407	0.21625	0.29751	0.27317
	55.5	0.08427	0.08943	0.62883	0.64802	0.07321	0.10744	0.50843	0.4996	0.23763	0.2173	0.28782	0.26107
	56	0.05818	0.02904	0.6121	0.61499	0.10924	0.06904	0.45347	0.41124	0.26317	0.19125	0.26498	0.23233
	56.51	0.1034	0.08827	0.59628	0.58109	0.07332	0.08143	0.4131	0.40062	0.19636	0.20499	0.2514	0.23467
	57	0	0.06573	0.56182	0.5516	0.06143	0.05784	0.38426	0.36886	0.185	0.16357	0.2303	0.19613
	57.52	0.05113	0.10681	0.53981	0.53814	0.05656	0.0409	0.34831	0.30948	0.20201	0.16973	0.22019	0.15576
	57.99	0.06755	0.04826	0.47108	0.51304	0.09383	0.02097	0.32967	0.24371	0.16764	0.18091	0.15867	0.15592
	58.51	0.06992	0.05816	0.51051	0.46806	0.04079	0.08174	0.28812	0.21451	0.20977	0.13162	0.17187	0.17884
	59.02	0.08721	0.04807	0.43969	0.44361	0.05882	0.01553	0.27007	0.22003	0.1512	0.13269	0.17658	0.15083
	59.52	0.07442	0.01814	0.41107	0.42122	0.04415	0.04863	0.22314	0.1781	0.14961	0.16191	0.15957	0.18216
	60	0.06045	0.00602	0.41095	0.36423	0.03058	0.00219	0.21531	0.17384	0.16089	0.12061	0.1659	0.10611
	60.52	0.07836	0.01359	0.35547	0.35565	0.0376	0.05602	0.18629	0.15361	0.19317	0.1822	0.11305	0.0989
	61.01	0.0568	0.04343	0.32047	0.32431	0.0891	0.06309	0.1396	0.14781	0.15315	0.1047	0.12312	0.09589
	61.51	0.04293	0	0.30396	0.29284	0.04198	0.03359	0.15165	0.14441	0.14315	0.11693	0.10467	0.14068
	62.01	0.05261	0.00641	0.24645	0.2573	0.06245	0.05827	0.16049	0.13152	0.12834	0.08817	0.07436	0.04287
	62.51	0.06082	0.02558	0.19974	0.23679	0.01826	0.04836	0.14973	0.15147	0.11999	0.13747	0.09718	0.03415
	63.01	0.11998	0.05475	0.25162	0.20242	0.03801	0.03576	0.13293	0.08005	0.13211	0.09162	0.0778	0.08474
	63.5	0.03044	0.03576	0.20584	0.19767	0.03645	0.09009	0.12355	0.08855	0.12972	0.09219	0.08969	0.0666
	64.01	0.09387	0.01567	0.21681	0.18312	0.07454	0.06316	0.11821	0.09379	0.10829	0.0557	0.05526	0.03838
	64.51	0.03073	0.05421	0.16362	0.15548	0.02298	0.01612	0.08095	0.09204	0.09294	0.09555	0.07658	0.05395
	65.02	0.0919	0.07411	0.15861	0.13461	0.07783	0.09314	0.08304	0.0843	0.09539	0.03301	0.04832	0.05067
	65.5	0.09513	0.01798	0.16604	0.11702	0.10252	0.03375	0.10719	0.078	0.10471	0.00783	0.02348	0.05765
	66.02	0.02886	0.06916	0.10053	0.11395	0.12901	0.04976	0.06276	0.05546	0.04634	0.03025	0.04897	0.07838
	66.51	0.07532	0.04678	0.1165	0.08273	0.09795	0.05184	0.08317	0.04515	0.09309	0.05346	0.02546	0.0437
	67	0.08224	0.01583	0.16096	0.08786	0.09549	0.05131	0.08492	0.08417	0.09884	0.07114	0.04809	0.05379
	67.51	0.06313	0.07854	0.1512	0.06841	0.07681	0.03481	0.10753	0.07	0.05216	0.05948	0.08993	0.01113
	68.02	0.08766	0.09189	0.0871	0.07617	0.0585	0.04094	0.07742	0.05558	0.09705	0.07002	0.04815	0.04929
	68.53	0.07418	0.11623	0.06242	0.0489	0.04209	0.04637	0.03199	0.03386	0.09923	0.06862	0.01832	0.03784
	68.99	0.08656	0.06239	0.08976	0.04286	0.02589	0.07157	0.08004	0.05845	0.07854	0.04918	0.02627	0.06638
	69.52	0.06373	0.07844	0.12433	0.05353	0.04162	0.02353	0.06835	0.04038	0.08408	0.07429	0.05305	0.0392
	69.99	0.08897	0.02815	0.10809	0.02004	0.0594	0.02736	0.07125	0.04426	0.05166	0.04083	0.07275	0.01919
	70.51	0.08612	0.06343	0.05904	0.03324	0.04433	0.03603	0.06257	0.02666	0.0696	0.07272	0.04451	0.07545
	71.01	0.0529	0.05663	0.10091	0.03074	0.13109	0.01506	0.06389	0.055	0.07882	0.0035	0.06012	0.04663
	71.51	0.09992	0.02628	0.07096	0.01487	0.07948	0.07689	0.05601	0.03228	0.05871	0.03336	0.03921	0
	72.02	0.07405	0.06062	0.08966	0.01486	0.05031	0.04618	0.03309	0.03325	0.06669	0.03894	0.01091	0.07075
	72.5	0.12001	0.06784	0.06215	0.00259	0.03185	0.06229	0.04856	0.01393	0.04087	0.01126	0.0627	0.06921
	73.01	0.07373	0.08541	0.0517	0.02543	0.03498	0.07269	0.07259	0.04738	0.02457	0.0671	0.03422	0.01854
	73.5	0.12195	0.13953	0.08782	0.00721	0.05142	0.03916	0.05966	0.02233	0	0.01603	0.04364	0.00902
	74.01	0.11855	0.03193	0.06894	0.01085	0.04611	0.07341	0.05551	0.03332	0.08661	0.02236	0.03629	0.01903
	74.51	0.10437	0.14231	0.1207	0.01494	0.02113	0.03814	0.04637	0.03031	0.07534	0.04133	0.0428	0.07389
	75.01		0.07079	0.05274	0	0.05393	0.06559	0.08324	0.05235	0.04519	0.03078	0.07029	0.02623
	75.52		0.08021	0.0719	0.000448832	0.07406	0.02357	0.04256	0.03129	0.03219	0.02648	0.07662	0.0648
	76.01		0.06779	0.15031	0.01661	0.07769	0.03226	0.05658	0.02923	0.03619	0.03127	0.02716	0.03486
	76.52		0.15944	0.07071	0.00698	0.07692	0.05946	0.0386	0.07023	0.05734	0.04317	0.02384	0.02861
	77		0.09444	0.07932	0.03729	0.09356	0.02494	0.07576	0.0252	0.09927	0.08187	0.04916	0.05328
	77.53		0.08456	0.06921	0.03411	0.03648	0.07228	0.06738	0	0.1017	0.0105	0.06603	0.05435
	78		0.03546	0.04275	0.0128	0.04829	0.08792	0.03736	0.08058	0.03846	0.06005	0.06843	0.03203
	78.5		0.09377	0.06732	0.01051	0.07034	0.04762	0.07098	0.01847	0.04524	0.01001	0.08942	0.04024
	79.02		0.09158	0.0622	0.02785	0.08139	0.06124	0.05109	0.06119	0.09786	0.03567	0.06648	0.06191
	79.52		0.14392	0.06778	0.02084	0.04577	0.09233	0.03699	0.04316	0.066	0.03866	0.08454	0.04276
	80		0.10613	0	0.00251	0.1456	0.07718	0.04856	0.04873	0.04123	0.01576	0.04514	0.06011

## Sheet: Figure 2d
Figure 2d: DSC thermograms
	Temperature [° C]	P-CL		Temperature [° C]	G-CL		Temperature [° C]	P-VL		Temperature [° C]	G-VL		Temperature [° C]	P-LC		Temperature [° C]	P-LC G136V		Temperature [° C]	G-LC		Temperature [° C]	G-LC V136G
		Replicate 1	Replicate 2		Replicate 1	Replicate 2		Replicate 1	Replicate 2		Replicate 1	Replicate 2		Replicate 1	Replicate 2		Replicate 1	Replicate 2		Replicate 1	Replicate 2		Replicate 1	Replicate 2
	25.7062	0.00545	0.00407	28.9503	0.000702	0.000952	22.0136	-	0.00578	27.735	0.000263	0.000219	24.9063	-	0.01632	25.8235	0.00141	0.00111	26.2046	-	1e-06	29.036	0.0013	0.01745
	25.7398	0.00551	0.00412	28.9841	0.000711	0.000963	22.0469	-	0.00586	27.768	0.000263	0.000223	24.94	-	0.01656	25.8566	0.00141	0.00113	26.2382	-	1e-06	29.0695	0.00132	0.01768
	25.7732	0.00557	0.00417	29.0177	0.00072	0.000975	22.0803	-	0.00593	27.8014	0.000263	0.000226	24.9736	-	0.0168	25.8901	0.00141	0.00115	26.2715	-	1e-06	29.103	0.00134	0.01792
	25.8062	0.00563	0.00421	29.0513	0.000729	0.000987	22.1136	-	0.006	27.8345	0.000263	0.000229	25.007	-	0.01705	25.9235	0.00141	0.00117	26.3047	-	1e-06	29.1366	0.00137	0.01816
	25.8392	0.00569	0.00426	29.0847	0.000738	0.000999	22.1471	-	0.00608	27.868	0.000263	0.000233	25.0404	-	0.0173	25.9568	0.00141	0.00119	26.3383	-	1e-06	29.1702	0.00139	0.01841
	25.8727	0.00575	0.0043	29.118	0.000747	0.00101	22.1804	-	0.00616	27.9016	0.000263	0.000236	25.0734	-	0.01754	25.9903	0.00141	0.00121	26.3718	-	1e-06	29.2037	0.00142	0.01865
	25.9061	0.00581	0.00435	29.1514	0.000756	0.00102	22.214	-	0.00623	27.935	0.000263	0.00024	25.1066	-	0.0178	26.0241	0.00141	0.00123	26.4048	-	1e-06	29.2373	0.00144	0.0189
	25.9395	0.00588	0.0044	29.1845	0.000765	0.00104	22.2472	-	0.00631	27.969	0.000263	0.000244	25.14	-	0.01806	26.0578	0.00141	0.00125	26.438	-	1e-06	29.2708	0.00147	0.01916
	25.9728	0.00594	0.00444	29.2179	0.000775	0.00105	22.2807	-	0.00639	28.0032	0.000263	0.000247	25.1735	-	0.01832	26.0911	0.00141	0.00127	26.4713	-	1e-06	29.3045	0.00149	0.01941
	26.0063	0.006	0.00449	29.2514	0.000785	0.00106	22.3138	-	0.00647	28.0375	0.000263	0.000251	25.207	-	0.01859	26.1246	0.00141	0.00129	26.505	-	1e-06	29.3381	0.00152	0.01968
	26.0401	0.00607	0.00454	29.285	0.000795	0.00107	22.347	-	0.00655	28.0715	0.000263	0.000255	25.2405	-	0.01886	26.1582	0.00141	0.00132	26.5385	-	1e-06	29.3718	0.00154	0.01994
	26.0733	0.00613	0.00459	29.3183	0.000804	0.00109	22.3805	-	0.00663	28.1051	0.000263	0.000259	25.2742	-	0.01913	26.1916	0.00141	0.00134	26.5718	-	1e-06	29.4053	0.00157	0.02021
	26.1065	0.0062	0.00464	29.352	0.000814	0.0011	22.4139	-	0.00672	28.139	0.000263	0.000263	25.3076	-	0.01941	26.2252	0.00141	0.00136	26.6056	-	1e-06	29.4388	0.0016	0.02048
	26.1397	0.00626	0.00469	29.3856	0.000824	0.00111	22.4475	-	0.0068	28.1722	0.000263	0.000267	25.3411	-	0.01969	26.2586	0.00141	0.00139	26.639	-	1e-06	29.4723	0.00162	0.02075
	26.1732	0.00633	0.00474	29.4189	0.000835	0.00113	22.4805	-	0.00689	28.2056	0.000263	0.000271	25.3745	-	0.01998	26.2923	0.00141	0.00141	26.6727	-	1e-06	29.5057	0.00165	0.02103
	26.2064	0.0064	0.0048	29.4526	0.000845	0.00114	22.5142	-	0.00697	28.2389	0.000263	0.000275	25.408	-	0.02027	26.326	0.00141	0.00144	26.706	-	1e-06	29.5393	0.00168	0.02131
	26.2399	0.00647	0.00485	29.486	0.000855	0.00115	22.5477	-	0.00706	28.2722	0.000263	0.000279	25.4416	-	0.02057	26.3596	0.00141	0.00146	26.7394	-	1e-06	29.5726	0.00171	0.02159
	26.273	0.00654	0.0049	29.5197	0.000866	0.00117	22.5809	-	0.00715	28.3058	0.000263	0.000283	25.4749	-	0.02086	26.3929	0.00141	0.00149	26.773	-	1e-06	29.606	0.00174	0.02188
	26.3064	0.00661	0.00495	29.5529	0.000877	0.00118	22.6142	-	0.00724	28.3391	0.000263	0.000287	25.5084	-	0.02117	26.4264	0.00141	0.00151	26.8065	1e-06	1e-06	29.6396	0.00177	0.02217
	26.3397	0.00668	0.00501	29.5862	0.000887	0.0012	22.6475	-	0.00733	28.3732	0.000263	0.000292	25.5419	-	0.02147	26.46	0.00141	0.00154	26.8404	1e-06	1e-06	29.673	0.0018	0.02247
	26.373	0.00675	0.00506	29.6198	0.000898	0.00121	22.681	-	0.00742	28.4067	0.000263	0.000296	25.5755	-	0.02179	26.4934	0.00141	0.00157	26.8742	1e-06	1e-06	29.7064	0.00183	0.02276
	26.4064	0.00682	0.00512	29.653	0.000909	0.00122	22.7144	-	0.00751	28.4405	0.000263	0.000301	25.6088	-	0.0221	26.5265	0.00141	0.00159	26.9081	1e-06	1e-06	29.7395	0.00186	0.02306
	26.4397	0.00689	0.00517	29.6863	0.00092	0.00124	22.7477	-	0.00761	28.474	0.000263	0.000305	25.642	-	0.02242	26.5598	0.00141	0.00162	26.942	1e-06	1e-06	29.7726	0.0019	0.02337
	26.4734	0.00697	0.00523	29.7198	0.000932	0.00125	22.7812	-	0.0077	28.5077	0.000263	0.00031	25.6757	-	0.02275	26.5932	0.00141	0.00165	26.9757	1e-06	1e-06	29.8061	0.00193	0.02368
	26.507	0.00704	0.00529	29.7536	0.000943	0.00127	22.8149	-	0.0078	28.5414	0.000263	0.000314	25.7093	-	0.02308	26.6262	0.00141	0.00168	27.0091	1e-06	1e-06	29.8396	0.00196	0.02399
	26.5405	0.00712	0.00534	29.7869	0.000955	0.00128	22.8485	-	0.0079	28.5745	0.000263	0.000319	25.7425	-	0.02341	26.6593	0.00141	0.00171	27.0426	1e-06	1e-06	29.8729	0.002	0.02431
	26.5739	0.00719	0.0054	29.8202	0.000967	0.0013	22.8818	-	0.00799	28.6079	0.000263	0.000324	25.7758	-	0.02375	26.6927	0.00141	0.00174	27.0758	1e-06	1e-06	29.9063	0.00203	0.02463
	26.6073	0.00727	0.00546	29.8534	0.000979	0.00132	22.9151	-	0.00809	28.6411	0.000263	0.000329	25.8091	-	0.02409	26.7263	0.00141	0.00177	27.1091	1e-06	1e-06	29.9395	0.00206	0.02496
	26.6402	0.00735	0.00552	29.887	0.000991	0.00133	22.9485	-	0.00819	28.6747	0.000263	0.000334	25.8425	-	0.02444	26.7599	0.00141	0.0018	27.1424	1e-06	1e-06	29.9731	0.0021	0.02529
	26.6735	0.00743	0.00558	29.9202	0.001	0.00135	22.982	-	0.0083	28.7082	0.000263	0.000339	25.8757	-	0.02479	26.7936	0.00143	0.00183	27.176	1e-06	1e-06	30.0065	0.00214	0.02563
	26.7071	0.00751	0.00564	29.9535	0.00102	0.00136	23.0151	-	0.0084	28.7414	0.000263	0.000344	25.9088	-	0.02514	26.8272	0.00146	0.00186	27.2096	1e-06	2e-06	30.0396	0.00217	0.02596
	26.7408	0.00759	0.0057	29.9869	0.00103	0.00138	23.0485	-	0.0085	28.7751	0.000263	0.000349	25.9419	-	0.0255	26.861	0.00149	0.00189	27.2431	1e-06	2e-06	30.0732	0.00221	0.02631
	26.7744	0.00767	0.00577	30.0204	0.00104	0.0014	23.0819	-	0.00861	28.8088	0.000263	0.000354	25.9751	-	0.02587	26.8946	0.00151	0.00193	27.2768	1e-06	2e-06	30.1065	0.00225	0.02666
	26.8081	0.00775	0.00583	30.0539	0.00105	0.00141	23.1152	-	0.00872	28.8425	0.000263	0.000359	26.0085	-	0.02624	26.9284	0.00154	0.00196	27.3103	1e-06	2e-06	30.1405	0.00229	0.02702
	26.8421	0.00783	0.00589	30.0872	0.00107	0.00143	23.1485	-	0.00883	28.8762	0.000263	0.000365	26.042	-	0.02662	26.9619	0.00157	0.00199	27.3437	1e-06	2e-06	30.1739	0.00233	0.02737
	26.8759	0.00791	0.00596	30.1204	0.00108	0.00145	23.182	-	0.00894	28.9099	0.000263	0.00037	26.0754	-	0.02701	26.9957	0.00159	0.00203	27.3771	1e-06	2e-06	30.2074	0.00237	0.02774
	26.9095	0.008	0.00602	30.1536	0.00109	0.00146	23.2158	-	0.00905	28.9437	0.000263	0.000376	26.1088	-	0.0274	27.0295	0.00162	0.00206	27.4108	1e-06	2e-06	30.2407	0.00241	0.0281
	26.9429	0.00808	0.00609	30.1868	0.00111	0.00148	23.249	-	0.00916	28.9772	0.000263	0.000382	26.1428	-	0.0278	27.0631	0.00165	0.0021	27.4441	1e-06	2e-06	30.2738	0.00245	0.02847
	26.9765	0.00817	0.00615	30.2202	0.00112	0.0015	23.2829	-	0.00928	29.0107	0.000263	0.000387	26.1764	-	0.0282	27.0967	0.00168	0.00214	27.4772	1e-06	2e-06	30.3072	0.00249	0.02885
	27.0101	0.00826	0.00622	30.2535	0.00113	0.00152	23.3167	-	0.00939	29.0444	0.000263	0.000393	26.2102	-	0.02861	27.13	0.00171	0.00217	27.5108	1e-06	2e-06	30.3402	0.00253	0.02923
	27.0436	0.00835	0.00629	30.2867	0.00115	0.00153	23.3504	-	0.00951	29.0777	0.000263	0.000399	26.2436	-	0.02902	27.1639	0.00174	0.00221	27.5444	1e-06	2e-06	30.3738	0.00258	0.02961
	27.0772	0.00844	0.00636	30.3205	0.00116	0.00155	23.3839	-	0.00963	29.1109	0.000263	0.000405	26.2774	-	0.02945	27.1968	0.00177	0.00225	27.578	1e-06	2e-06	30.4073	0.00262	0.03001
	27.1105	0.00853	0.00643	30.3539	0.00118	0.00157	23.4175	-	0.00975	29.1443	0.000263	0.000411	26.3108	-	0.02987	27.2302	0.0018	0.00229	27.6112	1e-06	2e-06	30.441	0.00267	0.03041
	27.1439	0.00862	0.0065	30.3875	0.00119	0.00159	23.4512	-	0.00987	29.1778	0.000263	0.000417	26.3439	-	0.0303	27.2639	0.00183	0.00233	27.645	1e-06	2e-06	30.4747	0.00271	0.03081
	27.1775	0.00871	0.00657	30.4211	0.0012	0.00161	23.4847	-	0.01	29.2112	0.000263	0.000423	26.3774	-	0.03074	27.2975	0.00186	0.00237	27.6786	1e-06	2e-06	30.5082	0.00276	0.03122
	27.2111	0.0088	0.00664	30.4544	0.00122	0.00163	23.5181	-	0.01012	29.2444	0.000263	0.00043	26.4106	-	0.03118	27.331	0.00189	0.00241	27.7119	1e-06	2e-06	30.5419	0.00281	0.03163
	27.2445	0.0089	0.00671	30.488	0.00123	0.00165	23.5515	-	0.01025	29.2779	0.000263	0.000436	26.4441	-	0.03162	27.3641	0.00193	0.00245	27.7452	1e-06	2e-06	30.5753	0.00286	0.03205
	27.2779	0.00899	0.00678	30.5212	0.00125	0.00167	23.5854	-	0.01038	29.3115	0.000263	0.000443	26.4778	-	0.03208	27.3977	0.00196	0.00249	27.7784	1e-06	2e-06	30.6086	0.00291	0.03247
	27.3114	0.00909	0.00686	30.5549	0.00126	0.00169	23.6189	-	0.01051	29.3449	0.000263	0.000449	26.5111	-	0.03254	27.4311	0.00199	0.00254	27.8117	1e-06	2e-06	30.642	0.00295	0.0329
	27.3448	0.00918	0.00693	30.5881	0.00128	0.00171	23.6526	0.01348	0.01064	29.3784	0.000263	0.000456	26.5447	-	0.03301	27.4644	0.00203	0.00258	27.8449	1e-06	2e-06	30.6757	0.00301	0.03334
	27.3781	0.00928	0.007	30.6212	0.0013	0.00173	23.6861	0.01365	0.01077	29.4116	0.000263	0.000463	26.5781	-	0.03349	27.4976	0.00206	0.00262	27.8782	1e-06	2e-06	30.7091	0.00306	0.03378
	27.4115	0.00938	0.00708	30.6545	0.00131	0.00175	23.7199	0.01381	0.0109	29.4449	0.000263	0.00047	26.6112	-	0.03397	27.5308	0.0021	0.00267	27.9122	1e-06	2e-06	30.7426	0.00311	0.03422
	27.4448	0.00948	0.00716	30.6879	0.00133	0.00177	23.7535	0.01398	0.01104	29.4783	0.000263	0.000477	26.6446	-	0.03445	27.5642	0.00213	0.00271	27.9462	1e-06	2e-06	30.7764	0.00316	0.03468
	27.4782	0.00958	0.00723	30.7212	0.00134	0.00179	23.7865	0.01416	0.01118	29.5118	0.000263	0.000484	26.6776	-	0.03494	27.5975	0.00217	0.00276	27.9803	1e-06	3e-06	30.81	0.00322	0.03514
	27.5115	0.00968	0.00731	30.7542	0.00136	0.00181	23.8195	0.01433	0.01131	29.5453	0.000263	0.000491	26.7112	-	0.03545	27.631	0.00221	0.00281	28.0144	1e-06	3e-06	30.8436	0.00327	0.0356
	27.5449	0.00978	0.00739	30.7877	0.00138	0.00183	23.8522	0.0145	0.01145	29.5789	0.000263	0.000498	26.7444	-	0.03595	27.6645	0.00225	0.00286	28.0482	1e-06	3e-06	30.8771	0.00333	0.03607
	27.5784	0.00989	0.00747	30.8212	0.00139	0.00186	23.885	0.01467	0.01159	29.6124	0.000263	0.000506	26.7781	-	0.03647	27.6982	0.00229	0.00291	28.0822	1e-06	3e-06	30.9108	0.00339	0.03655
	27.6117	0.00999	0.00755	30.8547	0.00141	0.00188	23.9177	0.01485	0.01173	29.6457	0.000263	0.000513	26.8121	-	0.037	27.7318	0.00232	0.00296	28.1155	1e-06	3e-06	30.9443	0.00344	0.03703
	27.6453	0.0101	0.00763	30.8882	0.00143	0.0019	23.9505	0.01503	0.01187	29.6793	0.000263	0.000521	26.8458	-	0.03754	27.7653	0.00236	0.00301	28.1488	1e-06	3e-06	30.9778	0.0035	0.03752
	27.6787	0.01021	0.00771	30.9218	0.00145	0.00192	23.9839	0.01521	0.01202	29.7127	0.000263	0.000529	26.8796	-	0.03808	27.7985	0.00241	0.00306	28.1824	1e-06	3e-06	31.0115	0.00356	0.03802
	27.7122	0.01032	0.0078	30.9557	0.00146	0.00195	24.0172	0.0154	0.01217	29.7463	0.000263	0.000536	26.9134	-	0.03864	27.8317	0.00245	0.00311	28.216	1e-06	3e-06	31.0452	0.00363	0.03852
	27.7454	0.01043	0.00788	30.9894	0.00148	0.00197	24.0507	0.01559	0.01232	29.7798	0.000263	0.000544	26.9471	-	0.0392	27.8653	0.00249	0.00317	28.2495	1e-06	3e-06	31.0786	0.00369	0.03903
	27.7784	0.01054	0.00796	31.023	0.0015	0.00199	24.0843	0.01578	0.01247	29.8132	0.000263	0.000553	26.9804	-	0.03975	27.8988	0.00253	0.00322	28.2826	1e-06	3e-06	31.1122	0.00375	0.03954
	27.8119	0.01065	0.00805	31.0563	0.00152	0.00202	24.1178	0.01597	0.01263	29.847	0.000263	0.000561	27.0139	-	0.04033	27.9328	0.00258	0.00328	28.3161	1e-06	3e-06	31.146	0.00382	0.04006
	27.8454	0.01076	0.00814	31.09	0.00154	0.00204	24.1515	0.01617	0.01279	29.8806	0.000263	0.000569	27.0472	-	0.0409	27.9666	0.00262	0.00333	28.3494	2e-06	3e-06	31.1794	0.00388	0.04059
	27.8793	0.01088	0.00823	31.1237	0.00156	0.00207	24.1849	0.01636	0.01294	29.9139	0.000263	0.000578	27.0802	-	0.04148	28.0008	0.00267	0.00339	28.3827	2e-06	3e-06	31.2127	0.00395	0.04112
	27.9133	0.01099	0.00832	31.1569	0.00158	0.00209	24.2185	0.01656	0.0131	29.947	0.000263	0.000586	27.1134	-	0.04207	28.0348	0.00272	0.00345	28.416	2e-06	3e-06	31.246	0.00401	0.04166
	27.9474	0.01111	0.00841	31.1903	0.00159	0.00211	24.2521	0.01677	0.01327	29.9803	0.000263	0.000595	27.1466	-	0.04267	28.0685	0.00276	0.00351	28.4492	2e-06	3e-06	31.2793	0.00408	0.0422
	27.9817	0.01123	0.0085	31.2237	0.00161	0.00214	24.2856	0.01698	0.01343	30.0139	0.000263	0.000604	27.1796	-	0.04327	28.1022	0.00281	0.00357	28.4827	2e-06	4e-06	31.3128	0.00415	0.04275
	28.0155	0.01134	0.00859	31.2575	0.00163	0.00217	24.319	0.01719	0.0136	30.0471	0.000263	0.000613	27.2129	-	0.04389	28.1355	0.00286	0.00363	28.5159	2e-06	4e-06	31.3456	0.00422	0.0433
	28.0493	0.01146	0.00869	31.2909	0.00165	0.00219	24.3526	0.0174	0.01377	30.0802	0.000263	0.000622	27.2461	-	0.04451	28.169	0.00291	0.0037	28.5496	2e-06	4e-06	31.3788	0.0043	0.04387
	28.0827	0.01159	0.00878	31.3241	0.00167	0.00222	24.3861	0.01761	0.01394	30.1134	0.000263	0.000631	27.2796	-	0.04515	28.2023	0.00296	0.00376	28.583	2e-06	4e-06	31.4123	0.00437	0.04444
	28.1162	0.01171	0.00887	31.3577	0.00169	0.00224	24.4198	0.01783	0.01411	30.1465	0.000263	0.00064	27.3129	-	0.04579	28.2358	0.00301	0.00383	28.6164	2e-06	4e-06	31.4458	0.00444	0.04502
	28.1496	0.01183	0.00897	31.3915	0.00172	0.00227	24.4533	0.01804	0.01429	30.1795	0.000263	0.000649	27.3463	-	0.04644	28.2692	0.00306	0.00389	28.6498	2e-06	4e-06	31.4793	0.00452	0.04561
	28.1829	0.01195	0.00906	31.4249	0.00174	0.0023	24.4867	0.01826	0.01446	30.2126	0.000263	0.000659	27.3799	-	0.04711	28.3026	0.00312	0.00396	28.6835	2e-06	4e-06	31.5127	0.0046	0.04621
	28.2164	0.01208	0.00916	31.4584	0.00176	0.00232	24.5204	0.01849	0.01464	30.2459	0.000263	0.000669	27.4133	-	0.04778	28.3359	0.00317	0.00403	28.717	2e-06	4e-06	31.5466	0.00468	0.04682
	28.2499	0.01221	0.00926	31.4916	0.00178	0.00235	24.553	0.01871	0.01482	30.2793	0.000263	0.000679	27.4465	-	0.04846	28.3691	0.00322	0.00409	28.7501	2e-06	4e-06	31.5803	0.00476	0.04744
	28.2833	0.01233	0.00936	31.5256	0.0018	0.00238	24.5861	0.01894	0.015	30.3129	0.000263	0.000689	27.4798	-	0.04915	28.4025	0.00328	0.00416	28.7836	2e-06	4e-06	31.6139	0.00484	0.04806
	28.3164	0.01246	0.00946	31.5592	0.00182	0.00241	24.6195	0.01917	0.01518	30.3466	0.000263	0.000699	27.513	-	0.04985	28.4358	0.00334	0.00424	28.817	2e-06	4e-06	31.6473	0.00492	0.04869
	28.3497	0.01259	0.00956	31.5924	0.00184	0.00244	24.6529	0.01941	0.01537	30.3806	0.000263	0.00071	27.5466	-	0.05056	28.4691	0.00339	0.00431	28.85	2e-06	5e-06	31.6809	0.00501	0.04932
	28.383	0.01272	0.00966	31.6261	0.00187	0.00247	24.6862	0.01964	0.01556	30.4142	0.000263	0.00072	27.5801	-	0.05128	28.5027	0.00345	0.00438	28.8836	2e-06	5e-06	31.7143	0.00509	0.04997
	28.4164	0.01286	0.00977	31.6593	0.00189	0.00249	24.7195	0.01988	0.01575	30.448	0.000263	0.000731	27.6134	-	0.05201	28.5364	0.00351	0.00446	28.9173	2e-06	5e-06	31.7479	0.00518	0.05062
	28.45	0.01299	0.00987	31.6927	0.00191	0.00252	24.7536	0.02013	0.01595	30.4814	0.000263	0.000742	27.6471	-	0.05276	28.57	0.00357	0.00453	28.951	2e-06	5e-06	31.7813	0.00526	0.05128
	28.4836	0.01313	0.00998	31.7259	0.00194	0.00255	24.7872	0.02037	0.01615	30.5148	0.000263	0.000753	27.6807	-	0.05351	28.6034	0.00363	0.00461	28.9845	2e-06	5e-06	31.8145	0.00535	0.05194
	28.5171	0.01326	0.01008	31.7593	0.00196	0.00258	24.8208	0.02062	0.01635	30.5484	0.000263	0.000764	27.7143	-	0.05428	28.6367	0.0037	0.00469	29.0181	2e-06	5e-06	31.8477	0.00545	0.05261
	28.5507	0.01341	0.01019	31.7927	0.00198	0.00261	24.8545	0.02087	0.01655	30.5812	0.000263	0.000775	27.7474	-	0.05505	28.6701	0.00376	0.00477	29.0519	2e-06	5e-06	31.8811	0.00554	0.0533
	28.5844	0.01355	0.0103	31.826	0.00201	0.00265	24.8881	0.02113	0.01676	30.6145	0.000263	0.000786	27.7808	-	0.05583	28.7032	0.00382	0.00485	29.0855	3e-06	5e-06	31.9145	0.00563	0.05399
	28.6179	0.01369	0.01041	31.8594	0.00203	0.00268	24.9217	0.02138	0.01696	30.6479	0.000263	0.000798	27.8141	-	0.05662	28.7364	0.00389	0.00493	29.119	3e-06	5e-06	31.9467	0.00573	0.05467
	28.6515	0.01383	0.01052	31.8931	0.00206	0.00271	24.9551	0.02165	0.01717	30.6815	0.000263	0.00081	27.8479	-	0.05743	28.7698	0.00396	0.00502	29.1526	3e-06	6e-06	31.9788	0.00582	0.05535
	28.685	0.01398	0.01064	31.9263	0.00208	0.00274	24.9888	0.02191	0.01738	30.7151	0.000263	0.000822	27.8816	-	0.05826	28.8036	0.00402	0.00511	29.186	3e-06	6e-06	32.0113	0.00592	0.05605
	28.7185	0.01412	0.01075	31.9584	0.00211	0.00277	25.0225	0.02218	0.0176	30.7484	0.000263	0.000834	27.9154	-	0.05909	28.8372	0.00409	0.00519	29.2195	3e-06	6e-06	32.0438	0.00601	0.05675
	28.7521	0.01427	0.01086	31.9908	0.00213	0.0028	25.0558	0.02245	0.01782	30.782	0.000263	0.000846	27.9494	-	0.05995	28.8711	0.00416	0.00528	29.2531	3e-06	6e-06	32.076	0.00611	0.05746
	28.7855	0.01441	0.01098	32.0231	0.00216	0.00284	25.0894	0.02273	0.01804	30.8156	0.000268	0.000859	27.9831	-	0.06081	28.9048	0.00423	0.00537	29.2867	3e-06	6e-06	32.1084	0.00621	0.05818
	28.8188	0.01456	0.0111	32.0558	0.00218	0.00287	25.1229	0.023	0.01826	30.8492	0.000272	0.000872	28.017	-	0.06169	28.9386	0.00431	0.00547	29.32	3e-06	6e-06	32.1418	0.00632	0.05894
	28.8521	0.01472	0.01121	32.0882	0.00221	0.0029	25.1563	0.02328	0.01848	30.8826	0.000277	0.000885	28.0505	-	0.06256	28.9723	0.00438	0.00556	29.3533	3e-06	6e-06	32.1754	0.00643	0.05971
	28.8854	0.01487	0.01133	32.1205	0.00223	0.00293	25.1896	0.02357	0.01871	30.916	0.000281	0.000898	28.0838	-	0.06345	29.0059	0.00446	0.00566	29.3868	3e-06	7e-06	32.2089	0.00654	0.06048
	28.9188	0.01503	0.01145	32.1541	0.00226	0.00297	25.2227	0.02386	0.01894	30.9497	0.000286	0.000911	28.1175	-	0.06435	29.0397	0.00454	0.00576	29.4202	3e-06	7e-06	32.2423	0.00665	0.06126
	28.9523	0.01518	0.01158	32.1873	0.00229	0.003	25.256	0.02415	0.01917	30.9833	0.00029	0.000924	28.151	-	0.06527	29.073	0.00461	0.00585	29.4537	3e-06	7e-06	32.2758	0.00676	0.06206
	28.9857	0.01534	0.0117	32.2209	0.00232	0.00304	25.2892	0.02444	0.0194	31.0167	0.000295	0.000938	28.1847	-	0.0662	29.1066	0.00469	0.00595	29.4869	3e-06	7e-06	32.3092	0.00687	0.06286
	29.0193	0.0155	0.01182	32.254	0.00234	0.00307	25.3225	0.02474	0.01964	31.0503	0.0003	0.000952	28.218	-	0.06714	29.14	0.00478	0.00606	29.5206	3e-06	7e-06	32.3426	0.00699	0.06367
	29.053	0.01567	0.01195	32.2873	0.00237	0.00311	25.3555	0.02504	0.01988	31.0838	0.000305	0.000966	28.2515	-	0.06809	29.1734	0.00486	0.00616	29.5542	3e-06	7e-06	32.3757	0.00711	0.06449
	29.0868	0.01583	0.01208	32.3208	0.0024	0.00315	25.3888	0.02534	0.02012	31.1174	0.00031	0.00098	28.2849	-	0.06906	29.2069	0.00494	0.00626	29.5878	4e-06	7e-06	32.4088	0.00723	0.06531
	29.1203	0.01599	0.01221	32.3541	0.00243	0.00318	25.4222	0.02564	0.02037	31.1507	0.000315	0.000995	28.3183	-	0.07003	29.2402	0.00502	0.00637	29.6214	4e-06	8e-06	32.442	0.00735	0.06615
	29.1535	0.01616	0.01234	32.3877	0.00246	0.00322	25.4559	0.02595	0.02062	31.1843	0.00032	0.00101	28.3516	-	0.07102	29.2736	0.00511	0.00648	29.6546	4e-06	8e-06	32.4753	0.00748	0.067
	29.1872	0.01633	0.01247	32.4209	0.00249	0.00326	25.4893	0.02627	0.02087	31.218	0.000325	0.00103	28.3849	-	0.07202	29.3071	0.0052	0.00659	29.6882	4e-06	8e-06	32.5089	0.0076	0.06787
	29.2208	0.0165	0.0126	32.4544	0.00252	0.0033	25.5226	0.02659	0.02113	31.2514	0.00033	0.00104	28.4186	-	0.07305	29.3407	0.00529	0.0067	29.7216	4e-06	8e-06	32.5422	0.00773	0.06874
	29.254	0.01666	0.01273	32.4878	0.00255	0.00334	25.5562	0.02691	0.02139	31.285	0.000336	0.00106	28.4524	-	0.07409	29.3742	0.00538	0.00682	29.7551	4e-06	8e-06	32.576	0.00786	0.06964
	29.2873	0.01684	0.01287	32.5213	0.00258	0.00338	25.5897	0.02724	0.02165	31.3184	0.000341	0.00107	28.4862	-	0.07515	29.4078	0.00547	0.00693	29.7888	4e-06	8e-06	32.6097	0.008	0.07054
	29.3206	0.01701	0.013	32.5548	0.00261	0.00342	25.6232	0.02757	0.02191	31.3519	0.000347	0.00109	28.5201	-	0.07623	29.4412	0.00556	0.00705	29.8225	4e-06	9e-06	32.6437	0.00813	0.07147
	29.3542	0.01719	0.01314	32.5885	0.00264	0.00346	25.6564	0.0279	0.02218	31.3854	0.000352	0.0011	28.5535	-	0.07731	29.4748	0.00566	0.00717	29.8562	4e-06	9e-06	32.6774	0.00827	0.0724
	29.3875	0.01737	0.01328	32.622	0.00268	0.0035	25.6898	0.02824	0.02245	31.4189	0.000358	0.00112	28.5873	-	0.07841	29.5081	0.00576	0.00729	29.8898	4e-06	9e-06	32.7109	0.00841	0.07333
	29.421	0.01755	0.01342	32.6555	0.00271	0.00354	25.7237	0.02858	0.02273	31.4522	0.000364	0.00114	28.621	-	0.07953	29.5411	0.00585	0.00742	29.9229	4e-06	9e-06	32.7443	0.00855	0.07427
	29.4545	0.01773	0.01357	32.6889	0.00274	0.00358	25.7573	0.02893	0.02301	31.4857	0.00037	0.00115	28.6543	-	0.08065	29.5742	0.00595	0.00754	29.9564	5e-06	9e-06	32.7776	0.0087	0.07522
	29.488	0.01791	0.01371	32.7223	0.00277	0.00362	25.7908	0.02928	0.02329	31.5193	0.000376	0.00117	28.6877	-	0.08178	29.6075	0.00605	0.00767	29.9896	5e-06	1e-05	32.8112	0.00884	0.07619
	29.5215	0.0181	0.01385	32.7555	0.00281	0.00367	25.824	0.02963	0.02357	31.5527	0.000382	0.00119	28.7209	-	0.08293	29.6411	0.00616	0.0078	30.0229	5e-06	1e-05	32.8443	0.00899	0.07716
	29.5548	0.01829	0.014	32.7886	0.00284	0.00371	25.8573	0.02999	0.02386	31.5863	0.000388	0.0012	28.7544	-	0.0841	29.6745	0.00626	0.00793	30.0562	5e-06	1e-05	32.8776	0.00915	0.07815
	29.588	0.01848	0.01415	32.8218	0.00288	0.00375	25.8907	0.03034	0.02415	31.6197	0.000394	0.00122	28.7877	-	0.08528	29.708	0.00637	0.00807	30.0897	5e-06	1e-05	32.911	0.0093	0.07915
	29.6213	0.01867	0.0143	32.8551	0.00291	0.0038	25.9237	0.03071	0.02444	31.6533	0.000401	0.00124	28.8211	-	0.08648	29.7418	0.00648	0.00821	30.1234	5e-06	1.1e-05	32.9448	0.00946	0.08018
	29.6545	0.01886	0.01445	32.8888	0.00295	0.00384	25.9569	0.03108	0.02474	31.6865	0.000407	0.00126	28.8545	-	0.0877	29.7754	0.00659	0.00835	30.1569	5e-06	1.1e-05	32.9786	0.00962	0.08121
	29.6878	0.01906	0.0146	32.9225	0.00298	0.00389	25.9901	0.03144	0.02504	31.7198	0.000414	0.00128	28.8881	-	0.08894	29.8088	0.0067	0.00849	30.1903	5e-06	1.1e-05	33.012	0.00978	0.08225
	29.7213	0.01925	0.01475	32.9563	0.00302	0.00393	26.0238	0.03182	0.02535	31.7531	0.000421	0.00129	28.9215	-	0.09019	29.8422	0.00681	0.00863	30.2236	6e-06	1.1e-05	33.0455	0.00995	0.08331
	29.7549	0.01945	0.01491	32.9901	0.00306	0.00398	26.0572	0.0322	0.02566	31.7865	0.000427	0.00131	28.955	-	0.09147	29.8755	0.00693	0.00878	30.2567	6e-06	1.2e-05	33.0794	0.01012	0.08439
	29.7884	0.01965	0.01507	33.0242	0.00309	0.00403	26.0907	0.03259	0.02597	31.82	0.000434	0.00133	28.9886	-	0.09276	29.9086	0.00705	0.00893	30.2896	6e-06	1.2e-05	33.1132	0.01029	0.08548
	29.8217	0.01985	0.01522	33.0584	0.00313	0.00407	26.1244	0.03298	0.02629	31.8536	0.000441	0.00135	29.0222	-	0.09407	29.9416	0.00717	0.00908	30.3232	6e-06	1.2e-05	33.1469	0.01047	0.08658
	29.8553	0.02006	0.01538	33.0921	0.00317	0.00412	26.158	0.03338	0.02661	31.8873	0.000448	0.00137	29.0558	-	0.0954	29.975	0.00729	0.00923	30.3567	6e-06	1.2e-05	33.1803	0.01064	0.08769
	29.8886	0.02026	0.01555	33.1257	0.00321	0.00417	26.1916	0.03378	0.02694	31.9208	0.000456	0.00139	29.0894	-	0.09675	30.0082	0.00741	0.00939	30.3901	6e-06	1.3e-05	33.214	0.01082	0.08882
	29.9217	0.02047	0.01571	33.1591	0.00325	0.00422	26.2248	0.03419	0.02726	31.9534	0.000463	0.00141	29.1232	-	0.09812	30.0413	0.00754	0.00954	30.4234	6e-06	1.3e-05	33.2475	0.011	0.08995
	29.9548	0.02068	0.01587	33.1925	0.00328	0.00427	26.2585	0.0346	0.0276	31.9855	0.00047	0.00143	29.1565	-	0.0995	30.0748	0.00766	0.00971	30.4573	6e-06	1.3e-05	33.281	0.01119	0.0911
	29.9882	0.02089	0.01604	33.2258	0.00332	0.00432	26.2919	0.03502	0.02794	32.0179	0.000477	0.00145	29.1899	-	0.10089	30.1086	0.0078	0.00987	30.491	7e-06	1.3e-05	33.3143	0.01137	0.09226
	30.0215	0.0211	0.01621	33.2591	0.00336	0.00437	26.3252	0.03545	0.02827	32.05	0.000485	0.00147	29.2231	-	0.1023	30.1423	0.00793	0.01004	30.5244	7e-06	1.4e-05	33.3475	0.01156	0.09343
	30.0549	0.02132	0.01638	33.2925	0.0034	0.00442	26.3583	0.03587	0.02861	32.0821	0.000492	0.00149	29.2564	-	0.10373	30.1754	0.00806	0.01021	30.5577	7e-06	1.4e-05	33.3812	0.01176	0.09463
	30.0883	0.02154	0.01655	33.3261	0.00345	0.00447	26.3917	0.03631	0.02896	32.1145	0.0005	0.00152	29.2895	-	0.10517	30.2088	0.0082	0.01038	30.5912	7e-06	1.4e-05	33.4144	0.01196	0.09582
	30.1222	0.02175	0.01672	33.3598	0.00349	0.00453	26.4255	0.03675	0.02932	32.1481	0.000508	0.00154	29.3229	-	0.10664	30.2422	0.00834	0.01056	30.6248	7e-06	1.5e-05	33.4479	0.01216	0.09705
	30.1553	0.02198	0.0169	33.3933	0.00353	0.00458	26.4589	0.0372	0.02967	32.1816	0.000516	0.00156	29.3564	-	0.10814	30.2756	0.00848	0.01074	30.6584	7e-06	1.5e-05	33.4816	0.01236	0.09829
	30.1888	0.0222	0.01707	33.4268	0.00357	0.00463	26.4921	0.03764	0.03003	32.2149	0.000525	0.00158	29.3899	-	0.10966	30.3089	0.00862	0.01092	30.6917	8e-06	1.5e-05	33.5151	0.01257	0.09954
	30.2224	0.02243	0.01725	33.4601	0.00361	0.00469	26.5257	0.0381	0.0304	32.2486	0.000533	0.00161	29.4233	-	0.11119	30.3423	0.00877	0.0111	30.7246	8e-06	1.6e-05	33.5485	0.01278	0.1008
	30.2558	0.02266	0.01744	33.4933	0.00366	0.00474	26.5596	0.03855	0.03078	32.2819	0.000542	0.00163	29.4569	-	0.11276	30.3759	0.00892	0.01129	30.7577	8e-06	1.6e-05	33.5818	0.01299	0.10207
	30.2895	0.02289	0.01762	33.5265	0.0037	0.0048	26.5932	0.03901	0.03115	32.3154	0.00055	0.00165	29.4907	-	0.11435	30.4093	0.00907	0.01148	30.791	8e-06	1.6e-05	33.6154	0.01321	0.10338
	30.3228	0.02312	0.0178	33.5599	0.00375	0.00485	26.6264	0.03948	0.03153	32.3486	0.000559	0.00168	29.5239	-	0.11594	30.4428	0.00923	0.01168	30.8243	8e-06	1.7e-05	33.6493	0.01343	0.10471
	30.3564	0.02336	0.01799	33.5932	0.00379	0.00491	26.6596	0.03995	0.03191	32.3818	0.000568	0.0017	29.5575	-	0.11757	30.4763	0.00939	0.01188	30.8576	9e-06	1.7e-05	33.6826	0.01365	0.10603
	30.3896	0.0236	0.01818	33.6266	0.00384	0.00497	26.6932	0.04043	0.0323	32.4151	0.000577	0.00173	29.5909	-	0.11921	30.5099	0.00954	0.01208	30.891	9e-06	1.8e-05	33.7163	0.01388	0.10738
	30.4229	0.02384	0.01837	33.6602	0.00388	0.00502	26.7267	0.04092	0.03269	32.4483	0.000587	0.00175	29.6245	-	0.12088	30.5432	0.00971	0.01228	30.9249	9e-06	1.8e-05	33.7501	0.01411	0.10875
	30.4563	0.02408	0.01856	33.6938	0.00393	0.00508	26.7598	0.04142	0.03308	32.4823	0.000596	0.00178	29.6578	-	0.12257	30.5767	0.00987	0.01249	30.9589	9e-06	1.8e-05	33.7839	0.01435	0.11015
	30.4894	0.02432	0.01875	33.7272	0.00398	0.00514	26.7932	0.04191	0.03348	32.5157	0.000605	0.0018	29.6912	-	0.12427	30.6103	0.01004	0.0127	30.9924	9e-06	1.9e-05	33.8177	0.01459	0.11155
	30.5228	0.02457	0.01895	33.7607	0.00403	0.0052	26.8265	0.04242	0.03389	32.5492	0.000615	0.00183	29.7246	-	0.12601	30.6438	0.01021	0.01292	31.0259	1e-05	1.9e-05	33.8508	0.01483	0.11295
	30.5564	0.02482	0.01914	33.7944	0.00407	0.00526	26.8601	0.04293	0.0343	32.5829	0.000625	0.00186	29.7578	-	0.12775	30.6775	0.01038	0.01314	31.0595	1e-05	2e-05	33.8845	0.01508	0.11438
	30.5902	0.02507	0.01935	33.8275	0.00412	0.00533	26.8937	0.04345	0.03472	32.6165	0.000635	0.00188	29.7911	-	0.12953	30.7109	0.01056	0.01336	31.0933	1e-05	2e-05	33.9179	0.01533	0.11582
	30.6238	0.02533	0.01955	33.8611	0.00417	0.00539	26.9273	0.04397	0.03514	32.6499	0.000646	0.00191	29.8243	-	0.13132	30.7443	0.01074	0.01358	31.1266	1e-05	2e-05	33.9512	0.01558	0.11728
	30.6573	0.02559	0.01975	33.8943	0.00422	0.00545	26.961	0.0445	0.03557	32.6831	0.000656	0.00194	29.8579	-	0.13316	30.7779	0.01092	0.01381	31.16	1.1e-05	2.1e-05	33.9841	0.01584	0.11873
	30.6906	0.02584	0.01996	33.928	0.00427	0.00551	26.9944	0.04504	0.036	32.7164	0.000667	0.00197	29.8914	-	0.13502	30.8114	0.0111	0.01405	31.1935	1.1e-05	2.1e-05	34.0172	0.01611	0.12021
	30.7239	0.02611	0.02016	33.9615	0.00432	0.00558	27.0281	0.04558	0.03644	32.7499	0.000677	0.002	29.9248	-	0.1369	30.8449	0.01129	0.01428	31.2271	1.1e-05	2.2e-05	34.0507	0.01638	0.12173
	30.7574	0.02637	0.02037	33.9947	0.00438	0.00564	27.0617	0.04613	0.03688	32.7834	0.000688	0.00203	29.9584	-	0.13881	30.8784	0.01148	0.01453	31.2608	1.1e-05	2.2e-05	34.084	0.01665	0.12325
	30.7907	0.02663	0.02059	34.0281	0.00443	0.00571	27.0948	0.04667	0.03732	32.8169	0.000699	0.00205	29.992	-	0.14075	30.9121	0.01168	0.01477	31.2941	1.2e-05	2.3e-05	34.1172	0.01693	0.12479
	30.8243	0.0269	0.0208	34.0615	0.00448	0.00578	27.1278	0.04723	0.03777	32.8504	0.000711	0.00209	30.0255	-	0.14271	30.9458	0.01187	0.01502	31.3276	1.2e-05	2.3e-05	34.1505	0.01721	0.12635
	30.8579	0.02717	0.02102	34.095	0.00453	0.00584	27.161	0.04779	0.03822	32.8838	0.000722	0.00212	30.0588	-	0.14469	30.9794	0.01207	0.01528	31.3611	1.2e-05	2.4e-05	34.1844	0.0175	0.12796
	30.8916	0.02745	0.02124	34.1282	0.00459	0.00591	27.1944	0.04836	0.03869	32.9177	0.000734	0.00215	30.0918	-	0.14667	31.0131	0.01228	0.01554	31.3948	1.2e-05	2.4e-05	34.2178	0.01779	0.12956
	30.9253	0.02772	0.02146	34.1614	0.00464	0.00598	27.2275	0.04894	0.03915	32.9513	0.000745	0.00218	30.1254	-	0.14872	31.0469	0.01249	0.0158	31.4281	1.3e-05	2.5e-05	34.2511	0.01808	0.13118
	30.9591	0.028	0.02169	34.1951	0.0047	0.00605	27.2608	0.04953	0.03962	32.9848	0.000758	0.00221	30.1588	-	0.15078	31.0803	0.0127	0.01607	31.4613	1.3e-05	2.6e-05	34.2844	0.01838	0.13282
	30.9925	0.02829	0.02191	34.2287	0.00476	0.00612	27.2944	0.05012	0.0401	33.0186	0.00077	0.00224	30.1918	-	0.15284	31.1136	0.01291	0.01634	31.4951	1.3e-05	2.6e-05	34.318	0.01868	0.13449
	31.026	0.02858	0.02214	34.2618	0.00481	0.00619	27.3284	0.05072	0.04059	33.0524	0.000782	0.00228	30.225	-	0.15495	31.147	0.01313	0.01661	31.5287	1.4e-05	2.7e-05	34.3514	0.01899	0.13617
	31.0596	0.02886	0.02237	34.2953	0.00487	0.00626	27.362	0.05133	0.04109	33.0863	0.000795	0.00231	30.2584	-	0.1571	31.1805	0.01336	0.01689	31.5622	1.4e-05	2.7e-05	34.3845	0.0193	0.13785
	31.0932	0.02916	0.0226	34.3288	0.00493	0.00634	27.3956	0.05194	0.04158	33.1198	0.000808	0.00234	30.2918	-	0.15927	31.2139	0.01358	0.01718	31.5956	1.4e-05	2.8e-05	34.4181	0.01963	0.13958
	31.1266	0.02945	0.02283	34.3623	0.00499	0.00641	27.4294	0.05257	0.04209	33.1535	0.000821	0.00238	30.3254	-	0.16149	31.2472	0.01381	0.01747	31.629	1.5e-05	2.8e-05	34.4516	0.01995	0.14132
	31.1599	0.02975	0.02307	34.3957	0.00505	0.00648	27.463	0.05319	0.0426	33.1871	0.000834	0.00241	30.3589	-	0.16373	31.2807	0.01404	0.01776	31.6623	1.5e-05	2.9e-05	34.4848	0.02029	0.14308
	31.1935	0.03005	0.02331	34.4291	0.00511	0.00656	27.4964	0.05383	0.04311	33.2208	0.000847	0.00245	30.3926	-	0.16601	31.3141	0.01428	0.01806	31.6953	1.5e-05	3e-05	34.5181	0.02062	0.14485
	31.2266	0.03035	0.02355	34.4627	0.00517	0.00664	27.5297	0.05448	0.04363	33.254	0.000861	0.00248	30.426	-	0.16831	31.3476	0.01452	0.01836	31.7287	1.6e-05	3e-05	34.5515	0.02097	0.14665
	31.26	0.03065	0.02379	34.496	0.00523	0.00671	27.5633	0.05513	0.04416	33.2876	0.000875	0.00252	30.4595	-	0.17064	31.3807	0.01476	0.01867	31.7622	1.6e-05	3.1e-05	34.5854	0.02132	0.1485
	31.2935	0.03096	0.02404	34.5295	0.00529	0.00679	27.597	0.05578	0.0447	33.3209	0.000889	0.00255	30.493	-	0.17301	31.4142	0.01501	0.01898	31.7957	1.6e-05	3.2e-05	34.6188	0.02167	0.15034
	31.327	0.03127	0.02429	34.5629	0.00535	0.00687	27.6308	0.05644	0.04524	33.3541	0.000903	0.00259	30.5264	-	0.17539	31.4476	0.01527	0.0193	31.8296	1.7e-05	3.2e-05	34.6521	0.02203	0.15221
	31.3603	0.03158	0.02453	34.5963	0.00542	0.00695	27.6644	0.05712	0.04579	33.3874	0.000917	0.00263	30.5597	-	0.17781	31.4812	0.01553	0.01963	31.8633	1.7e-05	3.3e-05	34.6858	0.02239	0.15411
	31.3938	0.0319	0.02479	34.6298	0.00548	0.00703	27.698	0.05779	0.04634	33.4207	0.000932	0.00267	30.5932	-	0.18026	31.5147	0.01579	0.01996	31.8968	1.7e-05	3.4e-05	34.7195	0.02276	0.15603
	31.4273	0.03222	0.02504	34.6634	0.00555	0.00711	27.7316	0.05847	0.0469	33.4543	0.000947	0.00271	30.6269	-	0.18277	31.5483	0.01606	0.02029	31.93	1.8e-05	3.5e-05	34.7529	0.02314	0.15797
	31.4607	0.03254	0.0253	34.6968	0.00561	0.0072	27.7648	0.05916	0.04746	33.4878	0.000962	0.00275	30.6602	-	0.18528	31.582	0.01633	0.02064	31.962	1.8e-05	3.5e-05	34.7863	0.02352	0.15992
	31.4942	0.03286	0.02556	34.7303	0.00568	0.00728	27.7979	0.05986	0.04803	33.5213	0.000977	0.00279	30.6935	-	0.18783	31.6154	0.0166	0.02098	31.9943	1.9e-05	3.6e-05	34.8199	0.0239	0.16191
	31.5272	0.03319	0.02582	34.7638	0.00575	0.00736	27.8311	0.06057	0.0486	33.5551	0.000993	0.00283	30.7268	-	0.1904	31.6487	0.01688	0.02133	32.0264	1.9e-05	3.7e-05	34.8535	0.0243	0.16392
	31.5608	0.03352	0.02609	34.7972	0.00582	0.00745	27.8649	0.0613	0.04919	33.5888	0.00101	0.00287	30.7604	-	0.19304	31.6817	0.01716	0.02169	32.0588	1.9e-05	3.8e-05	34.887	0.0247	0.16595
	31.5944	0.03386	0.02636	34.8304	0.00589	0.00754	27.8986	0.06204	0.04979	33.6222	0.00102	0.00291	30.7939	-	0.1957	31.7151	0.01745	0.02205	32.0911	2e-05	3.9e-05	34.9203	0.02511	0.16799
	31.628	0.03419	0.02663	34.8636	0.00596	0.00762	27.9325	0.06279	0.05039	33.6556	0.00104	0.00295	30.8274	-	0.19839	31.7482	0.01774	0.02241	32.1236	2e-05	3.9e-05	34.9536	0.02552	0.17005
	31.6616	0.03453	0.0269	34.8972	0.00603	0.00771	27.9664	0.06355	0.05101	33.6889	0.00106	0.00299	30.8607	-	0.20111	31.7819	0.01804	0.02279	32.1571	2.1e-05	4e-05	34.9868	0.02594	0.17213
	31.6951	0.03487	0.02718	34.9305	0.0061	0.0078	28.0004	0.06431	0.05163	33.7224	0.00107	0.00304	30.8944	-	0.20389	31.8154	0.01835	0.02318	32.1904	2.1e-05	4.1e-05	35.0201	0.02637	0.17425
	31.729	0.03522	0.02746	34.9639	0.00617	0.00789	28.0344	0.06508	0.05226	33.7558	0.00109	0.00308	30.9279	-	0.2067	31.8491	0.01866	0.02357	32.224	2.2e-05	4.2e-05	35.0538	0.02681	0.1764
	31.7624	0.03557	0.02774	34.9974	0.00625	0.00798	28.068	0.06585	0.05289	33.7891	0.00111	0.00313	30.9614	-	0.20954	31.883	0.01897	0.02397	32.2575	2.2e-05	4.3e-05	35.0871	0.02725	0.17857
	31.7958	0.03592	0.02803	35.0313	0.00632	0.00808	28.1018	0.06664	0.05353	33.8226	0.00113	0.00317	30.9947	-	0.21241	31.9163	0.01929	0.02437	32.2909	2.3e-05	4.4e-05	35.1207	0.02769	0.18077
	31.8291	0.03628	0.02831	35.0651	0.0064	0.00817	28.1357	0.06742	0.05418	33.8559	0.00115	0.00322	31.028	-	0.21531	31.9489	0.01961	0.02476	32.3242	2.3e-05	4.5e-05	35.1543	0.02815	0.18299
	31.8623	0.03663	0.0286	35.0985	0.00647	0.00826	28.1694	0.06822	0.05483	33.8893	0.00116	0.00326	31.0616	-	0.21828	31.981	0.01993	0.02516	32.3578	2.4e-05	4.6e-05	35.1878	0.02861	0.18525
	31.8956	0.03699	0.02889	35.1323	0.00655	0.00836	28.203	0.06903	0.05549	33.9227	0.00118	0.00331	31.0951	-	0.22127	32.0132	0.02025	0.02557	32.3913	2.4e-05	4.7e-05	35.2214	0.02908	0.18752
	31.9287	0.03736	0.02918	35.166	0.00663	0.00846	28.2366	0.06985	0.05616	33.9559	0.0012	0.00336	31.1286	-	0.22431	32.0453	0.02058	0.02598	32.4246	2.5e-05	4.8e-05	35.2548	0.02956	0.18981
	31.9609	0.03772	0.02947	35.1999	0.00671	0.00856	28.2699	0.07068	0.05683	33.9891	0.00122	0.00341	31.1624	-	0.22741	32.0774	0.02091	0.02639	32.458	2.6e-05	4.9e-05	35.2881	0.03005	0.19213
	31.993	0.03808	0.02976	35.2334	0.00679	0.00866	28.3033	0.07151	0.05751	34.0224	0.00124	0.00346	31.1959	-	0.23053	32.1098	0.02125	0.02682	32.4913	2.6e-05	5e-05	35.3216	0.03055	0.19448
	32.0253	0.03844	0.03005	35.2668	0.00687	0.00876	28.3364	0.07236	0.05819	34.056	0.00126	0.00351	31.2296	-	0.2337	32.1434	0.02161	0.02727	32.5251	2.7e-05	5.1e-05	35.3551	0.03104	0.19686
	32.0575	0.03881	0.03035	35.3004	0.00695	0.00886	28.3695	0.07321	0.05888	34.0895	0.00128	0.00356	31.2628	-	0.23687	32.1767	0.02197	0.02773	32.5583	2.7e-05	5.2e-05	35.3886	0.03156	0.19926
	32.0899	0.03918	0.03065	35.3339	0.00703	0.00896	28.4031	0.07408	0.05959	34.1229	0.0013	0.00361	31.2963	-	0.24011	32.2099	0.02233	0.02819	32.592	2.8e-05	5.3e-05	35.4221	0.03208	0.20169
	32.1225	0.03955	0.03095	35.3675	0.00712	0.00907	28.4365	0.07496	0.0603	34.1564	0.00132	0.00366	31.3298	-	0.2434	32.2431	0.02271	0.02865	32.6256	2.9e-05	5.5e-05	35.4556	0.0326	0.20415
	32.1559	0.03994	0.03127	35.4007	0.0072	0.00917	28.47	0.07585	0.06102	34.1899	0.00134	0.00371	31.363	-	0.24669	32.2765	0.02309	0.02913	32.6588	2.9e-05	5.6e-05	35.4892	0.03313	0.20665
	32.1894	0.04033	0.03159	35.434	0.00729	0.00928	28.5034	0.07675	0.06175	34.2234	0.00136	0.00377	31.3964	-	0.25005	32.31	0.02347	0.02962	32.6925	3e-05	5.7e-05	35.523	0.03367	0.20918
	32.2228	0.04073	0.03191	35.4676	0.00738	0.00938	28.5369	0.07766	0.06249	34.2568	0.00138	0.00382	31.4297	-	0.25344	32.3432	0.02386	0.03011	32.7258	3.1e-05	5.8e-05	35.5564	0.03422	0.21172
	32.2565	0.04112	0.03223	35.5013	0.00746	0.00949	28.5704	0.07858	0.06324	34.2901	0.00141	0.00388	31.4634	-	0.25693	32.377	0.02427	0.03062	32.7595	3.1e-05	5.9e-05	35.5901	0.03477	0.2143
	32.2897	0.04152	0.03256	35.5348	0.00755	0.0096	28.6036	0.07951	0.06399	34.3235	0.00143	0.00393	31.4967	0.18225	0.26041	32.4106	0.02468	0.03113	32.7929	3.2e-05	6.1e-05	35.6236	0.03534	0.2169
	32.3232	0.04193	0.03289	35.568	0.00764	0.00971	28.6369	0.08044	0.06475	34.3566	0.00145	0.00399	31.53	0.18491	0.26393	32.4442	0.02509	0.03165	32.8264	3.3e-05	6.2e-05	35.6571	0.03591	0.21953
	32.3566	0.04233	0.03322	35.6015	0.00773	0.00982	28.6704	0.08138	0.06552	34.3899	0.00147	0.00405	31.5635	0.18759	0.26753	32.4778	0.0255	0.03218	32.86	3.4e-05	6.3e-05	35.6905	0.03649	0.22218
	32.3901	0.04275	0.03356	35.635	0.00782	0.00994	28.7036	0.08234	0.06629	34.4233	0.0015	0.0041	31.5972	0.19034	0.27119	32.5109	0.02593	0.03271	32.8938	3.4e-05	6.5e-05	35.7237	0.03709	0.22484
	32.4233	0.04316	0.0339	35.6684	0.00792	0.01005	28.737	0.08331	0.06708	34.4565	0.00152	0.00416	31.6309	0.19312	0.27491	32.5443	0.02636	0.03326	32.9275	3.5e-05	6.6e-05	35.757	0.03769	0.22755
	32.4567	0.04359	0.03424	35.7017	0.00801	0.01017	28.7702	0.08429	0.06788	34.4899	0.00154	0.00422	31.6643	0.19593	0.27863	32.5776	0.0268	0.03381	32.9613	3.6e-05	6.8e-05	35.7901	0.0383	0.23026
	32.4901	0.04401	0.03458	35.7353	0.00811	0.01029	28.8037	0.08529	0.06869	34.5234	0.00157	0.00428	31.6979	0.19877	0.28243	32.6111	0.02725	0.03437	32.9953	3.7e-05	6.9e-05	35.8235	0.03892	0.23303
	32.5236	0.04444	0.03493	35.7692	0.0082	0.01041	28.8369	0.08629	0.0695	34.5568	0.00159	0.00434	31.7313	0.20162	0.28625	32.6444	0.0277	0.03494	33.0293	3.8e-05	7.1e-05	35.8569	0.03955	0.23582
	32.557	0.04488	0.03528	35.8028	0.0083	0.01053	28.8705	0.08731	0.07033	34.5902	0.00162	0.00441	31.7649	0.20453	0.29015	32.6779	0.02817	0.03553	33.0631	3.8e-05	7.2e-05	35.8905	0.0402	0.23866
	32.5903	0.04532	0.03564	35.8364	0.0084	0.01065	28.9041	0.08835	0.07117	34.6234	0.00165	0.00447	31.7981	0.20747	0.29405	32.7116	0.02864	0.03612	33.0968	3.9e-05	7.4e-05	35.924	0.04085	0.24153
	32.6239	0.04576	0.036	35.8696	0.0085	0.01077	28.9376	0.08939	0.07202	34.657	0.00167	0.00453	31.8315	0.21045	0.29801	32.7452	0.02912	0.03672	33.1303	4e-05	7.6e-05	35.9575	0.04151	0.24444
	32.6574	0.04621	0.03636	35.9032	0.0086	0.01089	28.9712	0.09045	0.07288	34.6905	0.0017	0.0046	31.8649	0.21351	0.30204	32.7785	0.0296	0.03733	33.1639	4.1e-05	7.7e-05	35.9909	0.04218	0.24736
	32.6907	0.04665	0.03673	35.9367	0.0087	0.01102	29.0049	0.09152	0.07375	34.7241	0.00173	0.00467	31.8982	0.21656	0.30611	32.8119	0.03009	0.03795	33.197	4.2e-05	7.9e-05	36.0241	0.04286	0.25029
	32.7245	0.0471	0.0371	35.9697	0.0088	0.01115	29.0387	0.0926	0.07464	34.7582	0.00175	0.00474	31.9315	0.21965	0.31022	32.8455	0.0306	0.03859	33.2303	4.3e-05	8.1e-05	36.0575	0.04355	0.25328
	32.758	0.04756	0.03748	36.0032	0.00891	0.01127	29.072	0.0937	0.07552	34.7919	0.00178	0.0048	31.9634	0.22271	0.31422	32.879	0.0311	0.03923	33.2637	4.4e-05	8.2e-05	36.0909	0.04425	0.25629
	32.7916	0.04802	0.03785	36.0364	0.00901	0.0114	29.1053	0.09481	0.07641	34.8254	0.00181	0.00487	31.9958	0.2258	0.31832	32.9123	0.03163	0.03988	33.2971	4.5e-05	8.4e-05	36.1244	0.04496	0.25935
	32.8252	0.04848	0.03824	36.0698	0.00912	0.01153	29.139	0.09592	0.07733	34.8591	0.00184	0.00494	32.0279	0.22892	0.32243	32.9459	0.03216	0.04054	33.3306	4.6e-05	8.6e-05	36.1579	0.04569	0.26245
	32.8585	0.04894	0.03862	36.1032	0.00923	0.01167	29.1727	0.09704	0.07825	34.8928	0.00187	0.00502	32.0603	0.23209	0.32664	32.9795	0.03271	0.04122	33.3639	4.7e-05	8.8e-05	36.1917	0.04642	0.26559
	32.8923	0.04941	0.03901	36.1364	0.00934	0.0118	29.206	0.09818	0.07917	34.9261	0.0019	0.00509	32.0927	0.23535	0.33091	33.013	0.03326	0.04191	33.3975	4.8e-05	9e-05	36.2255	0.04716	0.26878
	32.9257	0.04989	0.0394	36.1701	0.00945	0.01194	29.2393	0.09932	0.08011	34.9592	0.00193	0.00516	32.1252	0.23868	0.33523	33.0466	0.03382	0.0426	33.4309	4.9e-05	9.2e-05	36.259	0.04792	0.27197
	32.9593	0.05037	0.0398	36.2035	0.00956	0.01207	29.2729	0.10048	0.08106	34.9932	0.00196	0.00523	32.1586	0.24213	0.33972	33.0803	0.03439	0.04332	33.4643	5e-05	9.4e-05	36.2927	0.04868	0.27522
	32.9931	0.05086	0.0402	36.2372	0.00967	0.01221	29.3064	0.10164	0.08203	35.0269	0.00199	0.00531	32.192	0.24559	0.34428	33.1142	0.03496	0.04404	33.4977	5.2e-05	9.6e-05	36.326	0.04946	0.27846
	33.0269	0.05135	0.0406	36.2707	0.00979	0.01235	29.3395	0.10283	0.08299	35.0605	0.00202	0.00539	32.2256	0.24915	0.34892	33.1479	0.03555	0.04478	33.5311	5.3e-05	9.8e-05	36.3591	0.05025	0.28171
	33.0612	0.05185	0.04102	36.3041	0.0099	0.01249	29.3728	0.10403	0.08397	35.094	0.00205	0.00546	32.259	0.25272	0.3536	33.1815	0.03614	0.04553	33.5645	5.4e-05	0.0001	36.3922	0.05104	0.28501
	33.0949	0.05235	0.04143	36.3377	0.01002	0.01264	29.4064	0.10524	0.08496	35.1277	0.00208	0.00554	32.2925	0.25631	0.35835	33.2152	0.03674	0.04629	33.598	5.5e-05	0.000102	36.4254	0.05186	0.28834
	33.1284	0.05286	0.04185	36.3711	0.01014	0.01278	29.4397	0.10647	0.08597	35.1614	0.00212	0.00562	32.3261	0.25998	0.36317	33.249	0.03735	0.04706	33.6316	5.6e-05	0.000105	36.459	0.05268	0.29175
	33.1621	0.05337	0.04227	36.4045	0.01026	0.01293	29.473	0.10772	0.08698	35.1945	0.00215	0.0057	32.3595	0.26368	0.36803	33.2824	0.03797	0.04784	33.665	5.8e-05	0.000107	36.4921	0.05352	0.29514
	33.1956	0.05388	0.04269	36.438	0.01038	0.01308	29.5062	0.10898	0.088	35.2278	0.00219	0.00579	32.3932	0.26743	0.37299	33.3159	0.0386	0.04863	33.6986	5.9e-05	0.000109	36.5255	0.05437	0.2986
	33.2288	0.05439	0.04311	36.4715	0.0105	0.01323	29.5397	0.11027	0.08904	35.2612	0.00222	0.00587	32.4266	0.27123	0.37797	33.3494	0.03924	0.04944	33.7322	6e-05	0.000112	36.5589	0.05524	0.30209
	33.2621	0.05491	0.04354	36.5051	0.01062	0.01338	29.5729	0.11155	0.09008	35.2945	0.00226	0.00595	32.46	0.27509	0.38301	33.3827	0.03989	0.05026	33.7656	6.2e-05	0.000114	36.5924	0.05613	0.30564
	33.2953	0.05544	0.04397	36.5385	0.01075	0.01353	29.6063	0.11285	0.09114	35.3278	0.00229	0.00604	32.4934	0.27904	0.38811	33.4162	0.04055	0.05109	33.7989	6.3e-05	0.000117	36.626	0.05702	0.30923
	33.3285	0.05596	0.0444	36.5719	0.01087	0.01369	29.64	0.11416	0.09223	35.3612	0.00233	0.00612	32.5269	0.28299	0.3933	33.4496	0.04123	0.05193	33.8323	6.5e-05	0.000119	36.6593	0.05793	0.31282
	33.3621	0.05649	0.04484	36.6054	0.011	0.01385	29.6737	0.11549	0.09333	35.3948	0.00237	0.00621	32.5606	0.28705	0.39857	33.483	0.04192	0.05279	33.8657	6.6e-05	0.000122	36.693	0.05885	0.31649
	33.3956	0.05702	0.04529	36.6388	0.01113	0.014	29.7076	0.11684	0.09444	35.4287	0.0024	0.0063	32.5939	0.29119	0.40385	33.5163	0.04261	0.05366	33.899	6.8e-05	0.000124	36.7267	0.05978	0.32021
	33.4292	0.05756	0.04574	36.6723	0.01126	0.01417	29.7412	0.11821	0.09556	35.462	0.00244	0.00639	32.6273	0.29531	0.40922	33.5495	0.04332	0.05454	33.9322	6.9e-05	0.000127	36.7606	0.06072	0.32398
	33.4624	0.05809	0.04619	36.7057	0.0114	0.01433	29.7747	0.11959	0.09669	35.4956	0.00248	0.00648	32.661	0.29949	0.4147	33.5829	0.04404	0.05544	33.9654	7.1e-05	0.00013	36.7944	0.06169	0.32777
	33.4959	0.05864	0.04665	36.7391	0.01153	0.01449	29.8083	0.12099	0.09783	35.5291	0.00252	0.00658	32.6944	0.30372	0.42021	33.6162	0.04478	0.05635	33.9988	7.2e-05	0.000133	36.8279	0.06266	0.33158
	33.5294	0.0592	0.04711	36.7726	0.01166	0.01466	29.8415	0.1224	0.09898	35.5625	0.00256	0.00667	32.7279	0.30801	0.42579	33.6497	0.04552	0.05728	34.032	7.4e-05	0.000135	36.8614	0.06365	0.33542
	33.5627	0.05975	0.04757	36.806	0.0118	0.01483	29.8748	0.12384	0.10014	35.596	0.0026	0.00677	32.7616	0.31236	0.43149	33.6834	0.04628	0.05824	34.0653	7.6e-05	0.000138	36.8948	0.06465	0.33929
	33.5959	0.06031	0.04804	36.8396	0.01194	0.015	29.9075	0.12527	0.10129	35.6292	0.00264	0.00686	32.7953	0.31677	0.43725	33.7169	0.04705	0.0592	34.0987	7.7e-05	0.000141	36.9282	0.06567	0.3432
	33.6292	0.06088	0.04851	36.8731	0.01208	0.01517	29.9404	0.12673	0.10246	35.6627	0.00268	0.00696	32.829	0.32129	0.44307	33.7504	0.04783	0.06018	34.1324	7.9e-05	0.000144	36.9614	0.0667	0.34713
	33.6629	0.06146	0.04899	36.9068	0.01222	0.01534	29.9737	0.12819	0.10366	35.6964	0.00272	0.00706	32.8624	0.32591	0.44892	33.7838	0.04862	0.06117	34.1656	8.1e-05	0.000148	36.9945	0.06775	0.35108
	33.6965	0.06204	0.04947	36.9404	0.01237	0.01552	30.007	0.12966	0.10488	35.7302	0.00276	0.00716	32.896	0.3306	0.45489	33.8171	0.04943	0.06217	34.1991	8.3e-05	0.000151	37.0281	0.06881	0.35513
	33.7303	0.06263	0.04996	36.974	0.01251	0.0157	30.0401	0.13116	0.10609	35.7637	0.00281	0.00727	32.9296	0.33536	0.46092	33.8503	0.05025	0.06319	34.2326	8.5e-05	0.000154	37.0617	0.06989	0.35923
	33.7637	0.06322	0.05045	37.0076	0.01266	0.01588	30.0733	0.13267	0.10733	35.7973	0.00285	0.00737	32.963	0.34016	0.46699	33.8836	0.05108	0.06423	34.2658	8.7e-05	0.000157	37.0954	0.07099	0.36337
	33.7973	0.06381	0.05095	37.0409	0.01281	0.01606	30.1071	0.13422	0.1086	35.8308	0.0029	0.00748	32.9967	0.34505	0.47321	33.9168	0.05193	0.06528	34.2991	8.9e-05	0.000161	37.1289	0.07211	0.36753
	33.8308	0.06441	0.05145	37.0743	0.01296	0.01624	30.1407	0.13577	0.10989	35.8646	0.00294	0.00758	33.0307	0.34997	0.47953	33.9501	0.05279	0.06634	34.3325	9.1e-05	0.000164	37.1624	0.07324	0.37174
	33.8638	0.06501	0.05195	37.1078	0.01312	0.01643	30.1739	0.13736	0.11116	35.8979	0.00299	0.00769	33.0647	0.35495	0.48595	33.9835	0.05366	0.06744	34.3661	9.3e-05	0.000168	37.196	0.07438	0.37599
	33.8972	0.06561	0.05246	37.1416	0.01327	0.01662	30.2071	0.13894	0.11246	35.9311	0.00304	0.0078	33.0986	0.35993	0.49242	34.0167	0.05454	0.06854	34.3994	9.5e-05	0.000171	37.2297	0.07555	0.38029
	33.9304	0.06622	0.05297	37.1749	0.01343	0.01681	30.2408	0.14054	0.11378	35.9645	0.00309	0.00791	33.1324	0.36501	0.49895	34.0501	0.05542	0.06966	34.433	9.7e-05	0.000175	37.2631	0.07673	0.38461
	33.9637	0.06684	0.05348	37.2087	0.01358	0.017	30.2743	0.14218	0.11512	35.9978	0.00313	0.00802	33.1657	0.37012	0.50548	34.0832	0.05633	0.0708	34.4664	9.9e-05	0.000179	37.2968	0.07792	0.389
	33.9968	0.06745	0.054	37.2427	0.01374	0.0172	30.3077	0.14382	0.11647	36.0313	0.00318	0.00814	33.1991	0.37527	0.51209	34.1166	0.05724	0.07196	34.5	0.000101	0.000183	37.3302	0.07913	0.3934
	34.0303	0.06807	0.05453	37.2765	0.0139	0.01739	30.341	0.14547	0.11782	36.0645	0.00323	0.00825	33.2323	0.38058	0.51875	34.1501	0.05817	0.07314	34.5335	0.000104	0.000187	37.3636	0.08036	0.39784
	34.0636	0.0687	0.05505	37.3099	0.01407	0.01759	30.3748	0.14715	0.11922	36.0983	0.00328	0.00837	33.2655	0.3859	0.52549	34.1834	0.05913	0.07434	34.567	0.000106	0.000191	37.3972	0.0816	0.40234
	34.0968	0.06933	0.05559	37.3431	0.01423	0.01779	30.4082	0.14887	0.12061	36.132	0.00333	0.00849	33.2987	0.39133	0.5323	34.2169	0.06012	0.07557	34.6005	0.000108	0.000195	37.4305	0.08287	0.40686
	34.1303	0.06996	0.05613	37.3767	0.0144	0.01799	30.4415	0.15061	0.12202	36.1655	0.00339	0.00861	33.3321	0.39684	0.53925	34.2503	0.06112	0.0768	34.6337	0.000111	0.000199	37.4639	0.08416	0.41142
	34.1638	0.07061	0.05667	37.4098	0.01457	0.0182	30.4749	0.15236	0.12344	36.1987	0.00344	0.00874	33.3659	0.40246	0.54635	34.2839	0.06213	0.07807	34.6674	0.000113	0.000204	37.4969	0.08546	0.41597
	34.1973	0.07126	0.05723	37.443	0.01473	0.0184	30.5081	0.15413	0.12487	36.2321	0.0035	0.00886	33.3991	0.40811	0.55343	34.3174	0.06317	0.07935	34.7008	0.000116	0.000208	37.5303	0.08678	0.42063
	34.2308	0.07192	0.05778	37.4763	0.01491	0.01861	30.5414	0.15593	0.12632	36.2655	0.00355	0.00899	33.4325	0.41377	0.56061	34.3511	0.0642	0.08067	34.7341	0.000118	0.000213	37.5637	0.08809	0.42532
	34.2645	0.07258	0.05834	37.51	0.01508	0.01883	30.5747	0.15773	0.12779	36.2988	0.00361	0.00911	33.4658	0.41956	0.56787	34.3846	0.06526	0.08199	34.7676	0.000121	0.000217	37.5974	0.08945	0.4301
	34.2979	0.07324	0.05891	37.5435	0.01526	0.01904	30.6082	0.15956	0.12928	36.3317	0.00366	0.00924	33.4992	0.42544	0.57525	34.4181	0.06632	0.08334	34.8009	0.000124	0.000222	37.6305	0.09082	0.43485
	34.3315	0.07392	0.05948	37.5769	0.01544	0.01926	30.6415	0.1614	0.13078	36.3653	0.00372	0.00937	33.5325	0.43135	0.58268	34.4514	0.06741	0.0847	34.8343	0.000127	0.000227	37.6641	0.09219	0.4397
	34.3647	0.0746	0.06005	37.6104	0.01562	0.01948	30.6746	0.16323	0.13229	36.399	0.00378	0.00951	33.566	0.43733	0.59024	34.4847	0.06851	0.08608	34.8674	0.00013	0.000231	37.6978	0.09361	0.44462
	34.3981	0.07528	0.06063	37.6435	0.0158	0.0197	30.7081	0.1651	0.13383	36.4324	0.00384	0.00964	33.5998	0.44343	0.59796	34.5182	0.06963	0.08749	34.9007	0.000133	0.000236	37.7316	0.09503	0.44959
	34.431	0.07597	0.06121	37.677	0.01599	0.01992	30.7416	0.16698	0.1354	36.466	0.0039	0.00978	33.6336	0.44959	0.60578	34.5515	0.07078	0.08892	34.9341	0.000136	0.000242	37.7653	0.09651	0.4546
	34.4644	0.07666	0.06179	37.71	0.01618	0.02014	30.7753	0.1689	0.13698	36.4995	0.00396	0.00992	33.6672	0.45583	0.61364	34.5852	0.07194	0.09038	34.9672	0.000139	0.000247	37.7988	0.09799	0.45962
	34.4979	0.07736	0.06239	37.7435	0.01636	0.02037	30.8088	0.17082	0.13858	36.5332	0.00402	0.01006	33.7004	0.46212	0.62152	34.6187	0.07312	0.09187	35.001	0.000142	0.000252	37.8324	0.09948	0.4647
	34.5313	0.07806	0.06299	37.7768	0.01655	0.0206	30.8426	0.17279	0.14021	36.5667	0.00408	0.01021	33.734	0.46855	0.62957	34.6522	0.07432	0.09337	35.0348	0.000145	0.000258	37.8655	0.10102	0.46975
	34.5649	0.07877	0.0636	37.8105	0.01674	0.02084	30.8765	0.17481	0.14186	36.6003	0.00415	0.01035	33.7674	0.47508	0.63765	34.6856	0.07554	0.09489	35.0687	0.000148	0.000263	37.8989	0.10255	0.4749
	34.5986	0.07948	0.06421	37.8442	0.01694	0.02108	30.9102	0.17682	0.14352	36.6338	0.00421	0.0105	33.8005	0.48166	0.64578	34.7188	0.07677	0.09644	35.1027	0.000152	0.000269	37.9323	0.10411	0.48009
	34.6324	0.0802	0.06483	37.8778	0.01714	0.02132	30.9438	0.17886	0.14519	36.6673	0.00428	0.01065	33.834	0.4883	0.6541	34.7522	0.07802	0.09801	35.1367	0.000155	0.000275	37.9659	0.10568	0.48536
	34.6659	0.08092	0.06545	37.9115	0.01734	0.02156	30.9771	0.18093	0.14687	36.7009	0.00434	0.0108	33.8674	0.49507	0.66248	34.7858	0.07929	0.09961	35.1707	0.000159	0.000281	37.9992	0.10729	0.49062
	34.6995	0.08165	0.06608	37.945	0.01754	0.02181	31.0105	0.18302	0.14857	36.7349	0.00441	0.01096	33.901	0.50192	0.67101	34.8193	0.0806	0.10125	35.2043	0.000162	0.000287	38.0328	0.10891	0.49598
	34.7329	0.08239	0.06671	37.9787	0.01775	0.02206	31.0438	0.18511	0.15029	36.7684	0.00448	0.01111	33.9343	0.50878	0.67955	34.8527	0.08191	0.1029	35.2376	0.000166	0.000293	38.0669	0.11052	0.50145
	34.7663	0.08313	0.06734	38.012	0.01795	0.02231	31.0774	0.18721	0.15204	36.8019	0.00455	0.01127	33.9677	0.51574	0.68824	34.8861	0.08325	0.10457	35.2709	0.00017	0.0003	38.1002	0.11216	0.50687
	34.7994	0.08387	0.06798	38.0455	0.01817	0.02256	31.111	0.18936	0.15381	36.8352	0.00462	0.01143	34.0009	0.52283	0.69696	34.9195	0.08463	0.10628	35.3044	0.000173	0.000306	38.1334	0.11383	0.5123
	34.8329	0.08461	0.06863	38.0787	0.01838	0.02281	31.1447	0.19153	0.1556	36.8688	0.00469	0.01159	34.034	0.53001	0.70576	34.9529	0.08603	0.10801	35.3379	0.000177	0.000313	38.1666	0.11552	0.51779
	34.8662	0.08537	0.06928	38.1117	0.01859	0.02307	31.1784	0.19372	0.15741	36.9022	0.00477	0.01176	34.0674	0.53729	0.71474	34.986	0.08745	0.10975	35.3713	0.000181	0.000319	38.2002	0.11723	0.52338
	34.8993	0.08613	0.06993	38.145	0.01881	0.02333	31.2121	0.19593	0.15925	36.9355	0.00484	0.01192	34.101	0.54472	0.72387	35.0193	0.0889	0.11153	35.4047	0.000185	0.000326	38.2337	0.11897	0.529
	34.9328	0.08689	0.07059	38.1783	0.01902	0.02359	31.2455	0.19817	0.16109	36.969	0.00492	0.01209	34.1344	0.55222	0.73308	35.0529	0.09037	0.11336	35.4385	0.00019	0.000333	38.267	0.12076	0.53462
	34.9663	0.08766	0.07126	38.2118	0.01924	0.02386	31.2787	0.20042	0.16294	37.0027	0.00499	0.01227	34.1678	0.5598	0.74235	35.0869	0.09186	0.11523	35.4721	0.000194	0.000341	38.3005	0.12256	0.54035
	35.0002	0.08843	0.07195	38.245	0.01947	0.02413	31.3122	0.20269	0.16482	37.0364	0.00507	0.01244	34.2017	0.56742	0.75189	35.1206	0.09336	0.11712	35.5053	0.000198	0.000348	38.334	0.12439	0.54611
	35.0339	0.08922	0.07263	38.2786	0.01969	0.0244	31.3455	0.20498	0.16672	37.0698	0.00515	0.01262	34.2352	0.57518	0.76143	35.1541	0.0949	0.11903	35.5388	0.000203	0.000355	38.3671	0.12623	0.55187
	35.0676	0.09001	0.07332	38.3123	0.01992	0.02468	31.3788	0.20731	0.16863	37.1034	0.00523	0.0128	34.2684	0.58297	0.77099	35.1876	0.09645	0.12097	35.5723	0.000207	0.000363	38.4006	0.12809	0.55772
	35.1015	0.09082	0.07402	38.3455	0.02016	0.02496	31.412	0.20964	0.17056	37.137	0.00531	0.01298	34.3017	0.59085	0.78067	35.2213	0.09803	0.12295	35.6058	0.000212	0.000371	38.4337	0.13	0.56357
	35.1347	0.09163	0.07471	38.3788	0.02039	0.02524	31.4456	0.21201	0.17253	37.1704	0.0054	0.01316	34.3351	0.59885	0.79052	35.255	0.09963	0.12496	35.639	0.000217	0.000379	38.4672	0.1319	0.56952
	35.1683	0.09244	0.07542	38.4121	0.02063	0.02552	31.4793	0.21443	0.17454	37.2039	0.00548	0.01335	34.3687	0.6069	0.80051	35.2885	0.10125	0.127	35.6725	0.000222	0.000387	38.5006	0.13384	0.5755
	35.2016	0.09326	0.07612	38.4455	0.02086	0.02581	31.5127	0.21689	0.17654	37.2376	0.00557	0.01354	34.4022	0.61514	0.81059	35.3219	0.10292	0.12906	35.7058	0.000227	0.000395	38.5341	0.13579	0.58156
	35.2347	0.09408	0.07683	38.4787	0.02111	0.0261	31.5462	0.21938	0.17858	37.2712	0.00566	0.01373	34.4356	0.62345	0.82075	35.3557	0.10461	0.13118	35.739	0.000232	0.000404	38.5679	0.13777	0.58771
	35.2682	0.0949	0.07755	38.5122	0.02135	0.0264	31.5798	0.22186	0.18064	37.3047	0.00574	0.01393	34.4691	0.63193	0.83106	35.3893	0.10631	0.13331	35.7723	0.000237	0.000412	38.601	0.13977	0.59379
	35.3017	0.09573	0.07828	38.5456	0.0216	0.02669	31.6135	0.22439	0.18273	37.3385	0.00583	0.01413	34.5027	0.64035	0.84151	35.4229	0.10805	0.13549	35.8055	0.000242	0.000421	38.6344	0.1418	0.59997
	35.3352	0.09656	0.07901	38.5792	0.02185	0.027	31.6469	0.22696	0.18483	37.3723	0.00593	0.01433	34.536	0.64901	0.85198	35.4565	0.10979	0.1377	35.8391	0.000248	0.00043	38.6677	0.14386	0.60617
	35.3687	0.0974	0.07975	38.6126	0.02211	0.0273	31.6804	0.22954	0.18696	37.406	0.00602	0.01453	34.5695	0.65789	0.86263	35.49	0.11159	0.13993	35.8723	0.000253	0.000439	38.7011	0.14596	0.61245
	35.4023	0.09825	0.0805	38.6463	0.02236	0.02761	31.7138	0.23212	0.1891	37.4397	0.00611	0.01474	34.6028	0.66679	0.87336	35.5236	0.1134	0.1422	35.9057	0.000259	0.000449	38.7342	0.14809	0.61871
	35.4358	0.0991	0.08124	38.6798	0.02262	0.02792	31.7474	0.23473	0.19128	37.4732	0.00621	0.01495	34.6363	0.67577	0.88423	35.5571	0.11523	0.14451	35.9393	0.000265	0.000459	38.7674	0.15023	0.62505
	35.4692	0.09996	0.082	38.7131	0.02289	0.02824	31.7808	0.2374	0.19347	37.5069	0.0063	0.01516	34.6698	0.68486	0.89522	35.5908	0.11709	0.14687	35.9728	0.00027	0.000468	38.8011	0.15241	0.63151
	35.5025	0.10082	0.08276	38.7466	0.02315	0.02856	31.8143	0.2401	0.19569	37.5402	0.0064	0.01537	34.703	0.69417	0.90626	35.6241	0.11899	0.14924	36.0061	0.000277	0.000478	38.8349	0.15459	0.63806
	35.536	0.10168	0.08353	38.78	0.02342	0.02888	31.8479	0.24281	0.19794	37.5736	0.0065	0.01559	34.7363	0.7035	0.91744	35.6573	0.12093	0.15163	36.0392	0.000283	0.000489	38.8686	0.15681	0.64464
	35.5695	0.10257	0.0843	38.8134	0.02369	0.0292	31.8814	0.24555	0.20021	37.607	0.0066	0.01581	34.7696	0.71286	0.92875	35.6905	0.12288	0.15406	36.0727	0.000289	0.000499	38.9021	0.15903	0.65121
	35.6029	0.10345	0.08508	38.8467	0.02396	0.02953	31.9147	0.24832	0.20249	37.6402	0.00671	0.01603	34.803	0.7224	0.94017	35.724	0.12487	0.15656	36.1061	0.000296	0.00051	38.936	0.1613	0.65793
	35.6364	0.10434	0.08587	38.8801	0.02424	0.02986	31.9471	0.25108	0.20473	37.6737	0.00681	0.01626	34.8362	0.73206	0.95168	35.7572	0.1269	0.15906	36.1394	0.000302	0.000521	38.9697	0.16359	0.66465
	35.6697	0.10525	0.08665	38.9137	0.02452	0.0302	31.9793	0.2538	0.20698	37.7071	0.00692	0.01649	34.8695	0.74185	0.96335	35.7902	0.12895	0.1616	36.173	0.000309	0.000532	39.0033	0.16591	0.6714
	35.7032	0.10615	0.08745	38.9472	0.0248	0.03054	32.0115	0.25655	0.20925	37.7405	0.00702	0.01672	34.9031	0.75174	0.97525	35.8235	0.13102	0.16419	36.2067	0.000316	0.000543	39.0366	0.16826	0.67815
	35.7365	0.10707	0.08825	38.9806	0.02509	0.03089	32.0437	0.25933	0.21155	37.7737	0.00713	0.01695	34.9369	0.76175	0.98733	35.8571	0.13316	0.16686	36.2402	0.000323	0.000555	39.0699	0.17064	0.68491
	35.7695	0.10798	0.08905	39.0143	0.02538	0.03124	32.0759	0.26214	0.21388	37.8068	0.00724	0.01719	34.9706	0.77188	0.9995	35.8904	0.13532	0.16954	36.2735	0.000331	0.000567	39.1037	0.17305	0.69185
	35.8027	0.10889	0.08986	39.0479	0.02567	0.03159	32.1087	0.26499	0.21626	37.8406	0.00736	0.01743	35.004	0.78218	1.01171	35.9236	0.13751	0.17225	36.307	0.000338	0.000579	39.1375	0.1755	0.69884
	35.8361	0.10982	0.09068	39.0814	0.02597	0.03195	32.1418	0.26791	0.21871	37.8745	0.00747	0.01768	35.038	0.79259	1.02427	35.957	0.13975	0.17502	36.3404	0.000346	0.000592	39.171	0.17796	0.70582
	35.8697	0.11074	0.09152	39.115	0.02628	0.03231	32.1752	0.27093	0.22119	37.9079	0.00759	0.01793	35.072	0.80301	1.03696	35.9907	0.14203	0.17786	36.3737	0.000353	0.000604	39.2045	0.18046	0.71284
	35.9034	0.11168	0.09236	39.1488	0.02658	0.03267	32.2088	0.27396	0.22371	37.9414	0.00771	0.01818	35.1058	0.8137	1.04968	36.0242	0.14434	0.18073	36.4071	0.000361	0.000617	39.2381	0.18298	0.71992
	35.937	0.11261	0.0932	39.1826	0.02689	0.03305	32.242	0.27705	0.22624	37.9749	0.00783	0.01844	35.1395	0.82446	1.06252	36.0574	0.14666	0.18362	36.4407	0.000369	0.00063	39.2721	0.18556	0.72713
	35.9708	0.11355	0.09406	39.2162	0.0272	0.03342	32.2752	0.28015	0.2288	38.0084	0.00795	0.0187	35.173	0.83531	1.07541	36.0913	0.14904	0.18661	36.4742	0.000377	0.000644	39.3053	0.18813	0.73423
	36.0046	0.11449	0.09492	39.25	0.02752	0.0338	32.3085	0.28326	0.23138	38.0416	0.00807	0.01896	35.2067	0.84627	1.08853	36.125	0.15145	0.18963	36.5074	0.000386	0.000658	39.3385	0.1907	0.74138
	36.0381	0.11544	0.09579	39.2838	0.02784	0.03418	32.3418	0.28643	0.23399	38.0746	0.00819	0.01923	35.24	0.85739	1.1016	36.1586	0.1539	0.1927	36.541	0.000394	0.000672	39.3719	0.19333	0.74859
	36.0717	0.1164	0.09666	39.3172	0.02817	0.03457	32.3752	0.28961	0.23664	38.1078	0.00832	0.01949	35.273	0.8687	1.11471	36.1919	0.15639	0.19578	36.5745	0.000403	0.000686	39.4052	0.19598	0.75586
	36.105	0.11737	0.09753	39.3507	0.02849	0.03495	32.4087	0.29284	0.23933	38.1408	0.00845	0.01976	35.3064	0.88002	1.12807	36.2257	0.15892	0.19895	36.608	0.000412	0.000701	39.4385	0.19865	0.76317
	36.1385	0.11835	0.09841	39.3838	0.02882	0.03534	32.4421	0.29608	0.24204	38.174	0.00858	0.02004	35.3396	0.89154	1.1415	36.2594	0.1615	0.20216	36.6415	0.000421	0.000716	39.4715	0.20132	0.77045
	36.1722	0.11933	0.0993	39.4174	0.02915	0.03574	32.4758	0.29938	0.2448	38.2072	0.00871	0.02032	35.3728	0.90314	1.1551	36.2927	0.16411	0.2054	36.675	0.000431	0.000731	39.5048	0.20404	0.77784
	36.2056	0.12032	0.1002	39.4507	0.02949	0.03614	32.5094	0.3027	0.24758	38.2404	0.00884	0.0206	35.4064	0.91485	1.16898	36.326	0.16677	0.20868	36.7088	0.000441	0.000747	39.538	0.20681	0.78526
	36.239	0.12132	0.1011	39.4841	0.02983	0.03655	32.543	0.30607	0.2504	38.274	0.00898	0.02089	35.4399	0.9268	1.18294	36.3595	0.16944	0.21202	36.742	0.00045	0.000763	39.5712	0.20961	0.79271
	36.2726	0.12231	0.10201	39.5175	0.03018	0.03696	32.5767	0.30949	0.25324	38.3073	0.00912	0.02119	35.474	0.93878	1.19727	36.3933	0.17218	0.21545	36.7755	0.00046	0.000779	39.6047	0.21245	0.80028
	36.3061	0.12331	0.10292	39.551	0.03053	0.03737	32.61	0.31292	0.25609	38.341	0.00926	0.02149	35.5074	0.95091	1.21149	36.4265	0.17496	0.21888	36.809	0.000471	0.000796	39.6382	0.21527	0.80791
	36.3396	0.12431	0.10384	39.5847	0.03088	0.03779	32.6438	0.31641	0.25901	38.3747	0.0094	0.02179	35.5411	0.96318	1.22595	36.4601	0.17777	0.2224	36.8426	0.000481	0.000813	39.6718	0.21815	0.8156
	36.373	0.12533	0.10477	39.6182	0.03124	0.03822	32.6773	0.3199	0.26194	38.4082	0.00955	0.0221	35.5748	0.97566	1.24059	36.4936	0.18062	0.22595	36.8761	0.000492	0.00083	39.7056	0.22104	0.82338
	36.4066	0.12636	0.10571	39.6515	0.03159	0.03864	32.7111	0.32344	0.26492	38.4415	0.0097	0.02241	35.6082	0.98825	1.25521	36.5273	0.18352	0.2296	36.9093	0.000503	0.000848	39.7394	0.22399	0.83119
	36.4401	0.12739	0.10665	39.6849	0.03196	0.03908	32.7449	0.32706	0.26793	38.4747	0.00985	0.02272	35.6419	1.00084	1.27009	36.5609	0.1865	0.23328	36.943	0.000514	0.000866	39.7734	0.22694	0.8391
	36.4734	0.12842	0.10759	39.7184	0.03232	0.03951	32.7784	0.33071	0.27095	38.5081	0.01	0.02304	35.6753	1.01368	1.28501	36.5944	0.18949	0.23702	36.9765	0.000526	0.000885	39.8073	0.22994	0.84704
	36.5067	0.12946	0.10854	39.7519	0.03269	0.03996	32.812	0.3344	0.27401	38.5418	0.01016	0.02336	35.7088	1.02661	1.30007	36.6281	0.19251	0.24082	37.0102	0.000537	0.000904	39.8409	0.23296	0.85494
	36.5402	0.13052	0.1095	39.7852	0.03306	0.0404	32.8452	0.33812	0.27707	38.575	0.01031	0.02369	35.7422	1.03965	1.31529	36.6616	0.19559	0.24466	37.0437	0.000549	0.000923	39.8747	0.23604	0.86296
	36.5737	0.13158	0.11047	39.8182	0.03344	0.04085	32.8787	0.3419	0.28018	38.6088	0.01047	0.02402	35.7754	1.05289	1.33051	36.6949	0.19873	0.24855	37.0772	0.000562	0.000943	39.9082	0.23913	0.87092
	36.6071	0.13263	0.11144	39.8517	0.03383	0.04131	32.9122	0.34572	0.28333	38.6423	0.01063	0.02436	35.8087	1.06635	1.34595	36.7283	0.20194	0.2525	37.1109	0.000574	0.000963	39.9416	0.24223	0.87892
	36.6407	0.13369	0.11243	39.885	0.03422	0.04177	32.9458	0.34954	0.28652	38.6759	0.0108	0.0247	35.8419	1.07996	1.36147	36.7617	0.20513	0.25652	37.1443	0.000587	0.000984	39.9751	0.24534	0.88698
	36.6741	0.13477	0.11342	39.9186	0.03461	0.04223	32.9795	0.35342	0.28976	38.7094	0.01096	0.02505	35.8751	1.09367	1.37711	36.7949	0.20842	0.26057	37.178	0.000601	0.00101	40.0082	0.24847	0.89497
	36.7075	0.13584	0.11441	39.9518	0.035	0.0427	33.0136	0.35737	0.29307	38.7427	0.01113	0.0254	35.9088	1.10745	1.39319	36.8283	0.21178	0.2647	37.2113	0.000614	0.00103	40.0417	0.25166	0.90311
	36.7411	0.13693	0.11542	39.9851	0.03541	0.04318	33.0478	0.36135	0.29642	38.776	0.0113	0.02575	35.9422	1.12153	1.4092	36.8614	0.2152	0.26887	37.2449	0.000628	0.00105	40.075	0.25487	0.91123
	36.7745	0.13801	0.11642	40.0185	0.03582	0.04366	33.0816	0.36538	0.29976	38.8092	0.01148	0.02611	35.9756	1.13573	1.42542	36.895	0.21866	0.27317	37.2786	0.000642	0.00107	40.1085	0.25806	0.91945
	36.808	0.13911	0.11744	40.0519	0.03623	0.04415	33.1151	0.36942	0.30312	38.8429	0.01166	0.02648	36.0093	1.14992	1.44188	36.9283	0.22216	0.27748	37.3121	0.000656	0.00109	40.1414	0.26128	0.92756
	36.8413	0.1402	0.11846	40.0853	0.03664	0.04464	33.1486	0.37352	0.30651	38.8764	0.01183	0.02685	36.0428	1.16426	1.45842	36.9621	0.22573	0.28193	37.3458	0.00067	0.00112	40.1744	0.26453	0.93573
	36.8748	0.14129	0.11949	40.1185	0.03706	0.04513	33.1821	0.37765	0.30993	38.9097	0.01202	0.02722	36.0763	1.17871	1.47511	36.9956	0.22932	0.2864	37.3794	0.000685	0.00114	40.2075	0.26783	0.94395
	36.9083	0.14239	0.12052	40.1512	0.03748	0.04563	33.2154	0.38181	0.31338	38.943	0.0122	0.0276	36.1094	1.19358	1.49173	37.0288	0.23293	0.29091	37.4131	0.0007	0.00117	40.2405	0.27113	0.9522
	36.9416	0.14349	0.12156	40.1841	0.0379	0.04613	33.2487	0.38599	0.31684	38.9766	0.01239	0.02799	36.1429	1.20847	1.50872	37.0626	0.23662	0.29558	37.4465	0.000716	0.00119	40.2735	0.27444	0.96048
	36.975	0.14461	0.12261	40.217	0.03833	0.04663	33.2821	0.3902	0.32036	39.0099	0.01258	0.02838	36.1765	1.22341	1.52592	37.0964	0.24035	0.3003	37.4798	0.000732	0.00122	40.3062	0.27784	0.96872
	37.0084	0.14573	0.12367	40.2497	0.03876	0.04714	33.3154	0.3945	0.32391	39.0432	0.01278	0.02877	36.2098	1.23856	1.54309	37.1301	0.24415	0.30508	37.5134	0.000748	0.00124	40.3396	0.28128	0.97718
	37.0422	0.14686	0.12474	40.2828	0.03919	0.04766	33.3489	0.39881	0.32752	39.0768	0.01297	0.02918	36.2436	1.25391	1.56064	37.1637	0.24804	0.30993	37.5468	0.000765	0.00127	40.3731	0.28475	0.9857
	37.0757	0.148	0.12582	40.3159	0.03964	0.04819	33.3825	0.40314	0.33117	39.1106	0.01318	0.02959	36.2774	1.26952	1.57836	37.1973	0.252	0.31485	37.5801	0.000782	0.00129	40.4061	0.28823	0.99414
	37.1094	0.14915	0.1269	40.3494	0.04009	0.04872	33.4158	0.40753	0.33483	39.1447	0.01338	0.03001	36.3112	1.2851	1.59623	37.2312	0.25603	0.31989	37.6136	0.000799	0.00132	40.4391	0.29174	1.00259
	37.1429	0.1503	0.12799	40.383	0.04055	0.04927	33.4492	0.41201	0.33853	39.1784	0.01359	0.03043	36.3446	1.30089	1.61406	37.2646	0.26012	0.32493	37.6472	0.000817	0.00135	40.4722	0.29528	1.0111
	37.1764	0.15146	0.12908	40.4167	0.04101	0.04982	33.4829	0.4165	0.34231	39.2122	0.01379	0.03086	36.3784	1.31673	1.63221	37.2978	0.26426	0.33002	37.681	0.000835	0.00138	40.5061	0.29884	1.01984
	37.2099	0.15262	0.13018	40.4502	0.04147	0.05038	33.5161	0.42103	0.34607	39.2458	0.01401	0.03129	36.412	1.33292	1.65045	37.3311	0.26846	0.33519	37.7143	0.000854	0.00141	40.5394	0.30242	1.02848
	37.2434	0.15379	0.13129	40.4836	0.04195	0.05094	33.5494	0.42559	0.34987	39.2792	0.01423	0.03173	36.4452	1.34915	1.66858	37.3643	0.27268	0.34043	37.7476	0.000873	0.00144	40.5726	0.30605	1.03713
	37.277	0.15495	0.13241	40.5169	0.04244	0.0515	33.5826	0.43025	0.35371	39.3126	0.01445	0.03217	36.4782	1.36548	1.68678	37.3976	0.27699	0.34577	37.781	0.000892	0.00147	40.6062	0.30967	1.04589
	37.3104	0.15612	0.13352	40.5503	0.04292	0.05207	33.616	0.43492	0.35761	39.3457	0.01467	0.03262	36.5115	1.38193	1.70529	37.431	0.28134	0.3512	37.8145	0.000912	0.0015	40.64	0.31335	1.05476
	37.344	0.15729	0.13466	40.5836	0.04342	0.05265	33.6495	0.43965	0.36155	39.3789	0.01489	0.03307	36.5453	1.39848	1.72417	37.4641	0.2858	0.35667	37.8482	0.000932	0.00153	40.6736	0.31705	1.06359
	37.3776	0.15847	0.13579	40.6169	0.04392	0.05323	33.683	0.44444	0.36554	39.4122	0.01512	0.03353	36.5783	1.41536	1.74284	37.4977	0.29031	0.36228	37.8816	0.000953	0.00156	40.7069	0.32079	1.07237
	37.4115	0.15965	0.13695	40.6503	0.04442	0.05382	33.7166	0.44925	0.36959	39.4459	0.01535	0.034	36.6117	1.43232	1.76179	37.5311	0.29487	0.36797	37.9153	0.000974	0.0016	40.7404	0.32457	1.08124
	37.4449	0.16084	0.1381	40.684	0.04493	0.05443	33.7502	0.45415	0.37367	39.4793	0.01559	0.03447	36.6452	1.44963	1.78098	37.5645	0.29955	0.37374	37.949	0.000996	0.00163	40.7736	0.32831	1.09006
	37.4782	0.16203	0.13925	40.7175	0.04544	0.05503	33.7841	0.45906	0.37783	39.5126	0.01583	0.03495	36.6786	1.46704	1.80029	37.5979	0.30429	0.37959	37.9827	0.00102	0.00167	40.8072	0.33213	1.09901
	37.5118	0.16323	0.14041	40.7511	0.04596	0.05564	33.8178	0.46401	0.38201	39.5462	0.01607	0.03544	36.712	1.48463	1.81973	37.6313	0.30913	0.38553	38.0163	0.00104	0.0017	40.8404	0.33594	1.10789
	37.5452	0.16444	0.14158	40.7848	0.04649	0.05627	33.8515	0.469	0.38623	39.5798	0.01632	0.03593	36.7454	1.50248	1.8393	37.6649	0.31397	0.39157	38.0494	0.00106	0.00174	40.874	0.33978	1.11688
	37.5786	0.16565	0.14276	40.8182	0.04702	0.05689	33.8846	0.47405	0.39042	39.6136	0.01657	0.03644	36.779	1.52037	1.85913	37.6982	0.3189	0.39768	38.0826	0.00109	0.00177	40.9075	0.34362	1.12589
	37.6117	0.16686	0.14393	40.8516	0.04756	0.05752	33.9182	0.4792	0.39472	39.6468	0.01682	0.03694	36.8124	1.53829	1.87902	37.7317	0.32392	0.4039	38.1157	0.00111	0.00181	40.941	0.34748	1.13492
	37.6452	0.16806	0.14512	40.8848	0.0481	0.05815	33.9518	0.48437	0.39905	39.6801	0.01708	0.03745	36.8459	1.55639	1.89905	37.765	0.32898	0.41018	38.1492	0.00114	0.00185	40.9747	0.35136	1.14403
	37.6788	0.16928	0.14632	40.9185	0.04864	0.0588	33.9849	0.48956	0.40337	39.7137	0.01734	0.03797	36.8795	1.57473	1.91934	37.7984	0.33415	0.41657	38.1822	0.00116	0.00189	41.0083	0.35522	1.15312
	37.7123	0.17052	0.14753	40.952	0.0492	0.05946	34.0182	0.49481	0.40775	39.7471	0.01761	0.0385	36.9129	1.59316	1.93965	37.8318	0.3394	0.42305	38.2153	0.00119	0.00193	41.042	0.35914	1.16225
	37.7458	0.17176	0.14874	40.9854	0.04977	0.06011	34.0516	0.50011	0.41219	39.7807	0.01788	0.03904	36.9464	1.61175	1.96014	37.8655	0.34478	0.42971	38.2489	0.00121	0.00197	41.0755	0.3631	1.17139
	37.7792	0.17299	0.14995	41.0189	0.05033	0.06078	34.0848	0.50542	0.41665	39.8141	0.01815	0.03958	36.9799	1.63052	1.98075	37.8992	0.35018	0.43645	38.2824	0.00124	0.00201	41.1088	0.36707	1.18047
	37.8124	0.17424	0.15117	41.0526	0.05091	0.06146	34.1181	0.51075	0.42116	39.8477	0.01843	0.04013	37.0134	1.64939	2.00154	37.9329	0.35571	0.44328	38.316	0.00127	0.00205	41.1424	0.37108	1.18965
	37.8456	0.17549	0.15239	41.0865	0.05149	0.06215	34.1513	0.51614	0.42571	39.8813	0.01872	0.04069	37.0469	1.66834	2.02247	37.9665	0.36132	0.4502	38.3491	0.00129	0.0021	41.176	0.37518	1.19884
	37.8792	0.17674	0.15364	41.1199	0.05207	0.06283	34.1847	0.52164	0.43033	39.9149	0.019	0.04126	37.0803	1.68747	2.04345	38.0004	0.36691	0.45728	38.3827	0.00132	0.00214	41.2095	0.37928	1.20804
	37.9126	0.17798	0.15488	41.1532	0.05266	0.06353	34.2179	0.52715	0.43496	39.9482	0.01929	0.04183	37.114	1.70703	2.06479	38.0339	0.37262	0.46439	38.4161	0.00135	0.00219	41.2433	0.38336	1.21731
	37.9462	0.17923	0.15614	41.1867	0.05327	0.06423	34.2509	0.53271	0.43961	39.9815	0.01958	0.04241	37.1473	1.72647	2.08601	38.067	0.37835	0.47152	38.4491	0.00138	0.00223	41.2766	0.38745	1.22647
	37.9803	0.1805	0.15742	41.2203	0.05388	0.06495	34.2844	0.53836	0.44438	40.0149	0.01988	0.04299	37.1809	1.74617	2.10755	38.1	0.38419	0.47872	38.4824	0.00141	0.00228	41.3105	0.39157	1.23582
	38.0143	0.18174	0.15871	41.2538	0.05449	0.06566	34.3178	0.54407	0.44918	40.0484	0.02018	0.04359	37.2147	1.76624	2.12934	38.1332	0.39011	0.48607	38.5158	0.00144	0.00233	41.3439	0.39564	1.24505
	38.0478	0.18301	0.15998	41.2871	0.05511	0.06639	34.351	0.54985	0.454	40.0817	0.02049	0.04419	37.2484	1.78638	2.1512	38.1666	0.3961	0.49358	38.5493	0.00147	0.00238	41.3772	0.39974	1.25428
	38.0808	0.18429	0.16124	41.3206	0.05575	0.06712	34.3841	0.55566	0.45886	40.1149	0.02081	0.0448	37.2821	1.80668	2.17322	38.1997	0.40228	0.50112	38.5827	0.00151	0.00243	41.4109	0.40385	1.26359
	38.1141	0.18556	0.16252	41.354	0.05638	0.06786	34.4177	0.56157	0.46383	40.1478	0.02112	0.04541	37.3156	1.82677	2.19526	38.2329	0.40845	0.50881	38.6161	0.00154	0.00248	41.4441	0.40803	1.2728
	38.1471	0.18683	0.1638	41.3875	0.05702	0.06861	34.4512	0.5675	0.46883	40.1806	0.02143	0.04603	37.3492	1.84725	2.21745	38.2664	0.41485	0.51668	38.65	0.00158	0.00253	41.4779	0.41219	1.28219
	38.1802	0.1881	0.16508	41.4211	0.05766	0.06937	34.4848	0.57349	0.4739	40.2136	0.02176	0.04666	37.3826	1.86773	2.23962	38.2999	0.42132	0.52464	38.6838	0.00161	0.00259	41.5111	0.41632	1.2914
	38.2132	0.18939	0.16637	41.4547	0.05832	0.07014	34.5183	0.5795	0.479	40.2464	0.02208	0.04729	37.4156	1.88829	2.26171	38.3334	0.42789	0.53273	38.7173	0.00165	0.00264	41.5446	0.42052	1.30072
	38.2466	0.19067	0.16768	41.4883	0.05898	0.07092	34.5517	0.58559	0.48415	40.2794	0.02241	0.04794	37.4491	1.90921	2.28426	38.367	0.43455	0.54096	38.7508	0.00168	0.0027	41.5782	0.42469	1.31007
	38.2801	0.19195	0.169	41.5218	0.05966	0.0717	34.5856	0.59175	0.4894	40.3124	0.02275	0.04859	37.4824	1.93021	2.30674	38.4007	0.44127	0.54933	38.7844	0.00172	0.00275	41.6114	0.42889	1.31932
	38.3137	0.19324	0.17033	41.5555	0.06034	0.0725	34.6194	0.59798	0.4947	40.3461	0.0231	0.04927	37.5158	1.95168	2.32947	38.4342	0.44816	0.55778	38.818	0.00176	0.00281	41.645	0.43305	1.32869
	38.3471	0.19453	0.17167	41.5891	0.06101	0.0733	34.653	0.60431	0.50002	40.3796	0.02345	0.04995	37.5493	1.97312	2.35234	38.4677	0.45505	0.56635	38.8512	0.0018	0.00287	41.6781	0.43723	1.33792
	38.3805	0.19583	0.173	41.6224	0.06171	0.0741	34.6861	0.61063	0.50531	40.4129	0.02381	0.05064	37.5828	1.99477	2.37537	38.5011	0.46204	0.57502	38.8843	0.00184	0.00293	41.7114	0.44141	1.34721
	38.4142	0.19714	0.17436	41.6558	0.06241	0.07492	34.7196	0.6171	0.51071	40.4463	0.02418	0.05134	37.6166	2.01661	2.39868	38.5346	0.46916	0.58383	38.9177	0.00188	0.00299	41.7448	0.44565	1.35651
	38.4474	0.19845	0.1757	41.6891	0.06311	0.07574	34.7531	0.62358	0.51617	40.4798	0.02454	0.05205	37.6501	2.0384	2.42192	38.5678	0.47637	0.59271	38.951	0.00192	0.00305	41.7781	0.44987	1.36581
	38.481	0.19976	0.17706	41.7226	0.06383	0.07658	34.7864	0.6301	0.52164	40.5134	0.02492	0.05277	37.6838	2.06029	2.44543	38.601	0.48366	0.60169	38.9844	0.00196	0.00312	41.8116	0.4541	1.37517
	38.5143	0.20107	0.17842	41.7561	0.06455	0.07742	34.8194	0.63672	0.52712	40.5467	0.0253	0.0535	37.7172	2.08212	2.46884	38.6346	0.49106	0.61091	39.0179	0.002	0.00318	41.845	0.45834	1.38448
	38.5478	0.20239	0.17979	41.7897	0.06529	0.07828	34.8528	0.64339	0.53271	40.5801	0.02568	0.05423	37.7507	2.10455	2.49245	38.668	0.49862	0.62021	39.0514	0.00205	0.00325	41.8785	0.46258	1.39382
	38.5812	0.20372	0.18117	41.8233	0.06603	0.07914	34.8865	0.65013	0.53841	40.6139	0.02607	0.05499	37.7842	2.12684	2.51613	38.7014	0.50626	0.62965	39.0849	0.00209	0.00332	41.9121	0.46683	1.40319
	38.6142	0.20502	0.18253	41.8565	0.06678	0.08	34.9197	0.65693	0.54408	40.6474	0.02647	0.05575	37.8175	2.14922	2.53973	38.7351	0.514	0.63929	39.1185	0.00214	0.00339	41.9456	0.47104	1.41254
	38.6476	0.20634	0.18392	41.89	0.06754	0.08088	34.9534	0.66377	0.54988	40.6809	0.02687	0.05652	37.8509	2.17197	2.56355	38.7686	0.52188	0.64901	39.1522	0.00218	0.00346	41.9792	0.47529	1.4219
	38.6808	0.20768	0.1853	41.9234	0.0683	0.08177	34.9871	0.67072	0.55574	40.7142	0.02728	0.0573	37.8842	2.19495	2.5874	38.8023	0.52989	0.65894	39.1859	0.00223	0.00354	42.0126	0.47951	1.4312
	38.7141	0.209	0.18669	41.957	0.06907	0.08267	35.0207	0.67769	0.56164	40.7479	0.02769	0.05809	37.9175	2.21807	2.61136	38.8359	0.53804	0.66898	39.2195	0.00228	0.00361	42.046	0.48374	1.44047
	38.7477	0.21032	0.18811	41.9901	0.06985	0.08357	35.0544	0.68468	0.56762	40.7816	0.02811	0.0589	37.9509	2.2411	2.63546	38.8695	0.54626	0.67918	39.2531	0.00233	0.00369	42.0795	0.48799	1.4498
	38.781	0.21165	0.18952	42.0236	0.07064	0.08449	35.0878	0.6918	0.57359	40.8149	0.02854	0.05971	37.9843	2.26453	2.65969	38.9033	0.55461	0.68955	39.2869	0.00238	0.00376	42.1128	0.49225	1.45905
	38.8147	0.21299	0.19094	42.0572	0.07144	0.08542	35.1216	0.69893	0.57968	40.8484	0.02898	0.06053	38.018	2.28801	2.68425	38.9367	0.5631	0.69995	39.3205	0.00244	0.00384	42.1462	0.49645	1.46833
	38.8483	0.21432	0.19237	42.0906	0.07224	0.08636	35.1553	0.70612	0.58581	40.8818	0.02943	0.06136	38.0515	2.31138	2.70864	38.9701	0.57166	0.71051	39.3543	0.00249	0.00393	42.1793	0.50064	1.47749
	38.8818	0.21566	0.1938	42.1241	0.07305	0.0873	35.1886	0.71328	0.59194	40.9152	0.02987	0.06221	38.0844	2.3348	2.73278	39.0036	0.58039	0.72122	39.3877	0.00254	0.00401	42.2127	0.50484	1.48675
	38.9154	0.217	0.19525	42.1573	0.07387	0.08825	35.2222	0.72057	0.59817	40.9487	0.03033	0.06307	38.1177	2.35822	2.75723	39.0371	0.58921	0.7321	39.4211	0.0026	0.00409	42.2462	0.50905	1.496
	38.9484	0.21833	0.19667	42.1905	0.0747	0.08921	35.2555	0.72789	0.6044	40.9821	0.03079	0.06393	38.1508	2.38165	2.78165	39.0706	0.59816	0.74313	39.4544	0.00266	0.00418	42.2793	0.51324	1.50516
	38.9818	0.21966	0.19811	42.2238	0.07553	0.09019	35.2892	0.73527	0.61077	41.0152	0.03126	0.0648	38.1839	2.40553	2.80612	39.104	0.60733	0.75427	39.4877	0.00271	0.00427	42.3129	0.51739	1.5144
	39.0155	0.221	0.19958	42.2571	0.07638	0.09117	35.3227	0.74278	0.61716	41.0486	0.03173	0.06569	38.2169	2.42949	2.83063	39.1378	0.61666	0.76572	39.5211	0.00277	0.00435	42.3464	0.52161	1.52361
	39.0489	0.22234	0.20103	42.2905	0.07724	0.09217	35.356	0.75033	0.62357	41.0821	0.03221	0.0666	38.2501	2.45356	2.8553	39.1716	0.6261	0.77728	39.5542	0.00284	0.00444	42.38	0.5258	1.53287
	39.0825	0.22367	0.2025	42.324	0.0781	0.09318	35.3896	0.75802	0.6301	41.1158	0.0327	0.06752	38.284	2.47777	2.88061	39.2054	0.63565	0.78905	39.5875	0.0029	0.00454	42.4133	0.52999	1.542
	39.1159	0.22501	0.20397	42.357	0.07898	0.09418	35.4229	0.76574	0.63661	41.1492	0.0332	0.06845	38.3175	2.50235	2.90563	39.239	0.64527	0.80088	39.6208	0.00296	0.00463	42.4467	0.5341	1.55113
	39.1496	0.22636	0.20545	42.3906	0.07987	0.09522	35.4567	0.77354	0.64328	41.1827	0.0337	0.06939	38.351	2.52697	2.93074	39.2725	0.65511	0.81287	39.6542	0.00303	0.00473	42.4802	0.53824	1.56027
	39.1834	0.22772	0.20695	42.4244	0.08077	0.09627	35.4901	0.7814	0.64995	41.2165	0.03422	0.07035	38.3846	2.5516	2.95601	39.3065	0.66501	0.82517	39.6874	0.00309	0.00483	42.5136	0.54239	1.56939
	39.2167	0.22906	0.20843	42.4579	0.08167	0.09732	35.5234	0.78929	0.65665	41.2501	0.03474	0.07132	38.418	2.57619	2.98118	39.34	0.67494	0.8375	39.7208	0.00316	0.00493	42.5467	0.54653	1.57839
	39.2501	0.23043	0.20991	42.4912	0.08259	0.09838	35.5569	0.79729	0.66344	41.2839	0.03526	0.07231	38.4519	2.60088	3.0067	39.3736	0.68511	0.84998	39.7542	0.00323	0.00503	42.58	0.55061	1.58742
	39.2838	0.23178	0.21142	42.5247	0.08352	0.09946	35.5904	0.80535	0.6703	41.3173	0.0358	0.0733	38.4855	2.62563	3.03212	39.4069	0.69535	0.86255	39.7878	0.0033	0.00514	42.6134	0.55468	1.59646
	39.3174	0.23314	0.21292	42.5587	0.08446	0.10056	35.6239	0.81346	0.67722	41.3508	0.03634	0.07431	38.5192	2.65041	3.0576	39.4401	0.70578	0.87523	39.8214	0.00337	0.00525	42.6468	0.55881	1.60546
	39.3508	0.23448	0.21442	42.5921	0.08541	0.10166	35.6573	0.82173	0.68418	41.3843	0.0369	0.07533	38.5528	2.67553	3.08307	39.4733	0.71631	0.88811	39.8548	0.00344	0.00536	42.68	0.56289	1.6144
	39.3846	0.23582	0.21595	42.6253	0.08637	0.10276	35.6907	0.83004	0.6912	41.418	0.03745	0.07637	38.5865	2.70045	3.10869	39.5066	0.72688	0.90116	39.8882	0.00352	0.00547	42.7134	0.56696	1.62336
	39.4184	0.23716	0.21748	42.6584	0.08734	0.10387	35.7245	0.83834	0.69837	41.4517	0.03802	0.07743	38.6199	2.7257	3.13405	39.5397	0.73758	0.91433	39.9217	0.0036	0.00558	42.7469	0.57099	1.63233
	39.4521	0.2385	0.219	42.6915	0.08832	0.10499	35.7582	0.84681	0.70556	41.4852	0.0386	0.07849	38.6529	2.75095	3.15915	39.573	0.74849	0.92773	39.9549	0.00368	0.0057	42.7805	0.57503	1.64129
	39.4856	0.23983	0.22053	42.7246	0.08932	0.10612	35.7916	0.85527	0.71277	41.5186	0.03917	0.07956	38.686	2.77636	3.18435	39.6064	0.7595	0.94138	39.9886	0.00376	0.00582	42.8141	0.57909	1.65024
	39.5191	0.24118	0.22206	42.7578	0.09032	0.10727	35.8253	0.86379	0.72011	41.5521	0.03976	0.08065	38.7194	2.80162	3.20983	39.64	0.77072	0.95527	40.0219	0.00384	0.00594	42.8479	0.58308	1.65919
	39.5526	0.24251	0.22358	42.7913	0.09134	0.10843	35.8586	0.87232	0.72742	41.5855	0.04036	0.08176	38.7529	2.82711	3.23534	39.6738	0.78204	0.96941	40.0553	0.00392	0.00606	42.8815	0.58706	1.66807
	39.5856	0.24385	0.2251	42.8245	0.09235	0.10961	35.892	0.88101	0.73481	41.619	0.04097	0.08288	38.7862	2.85259	3.26075	39.7071	0.79356	0.98355	40.0888	0.00401	0.00619	42.9147	0.59099	1.67682
	39.6189	0.24519	0.22663	42.8582	0.09339	0.11081	35.9253	0.88971	0.74224	41.6522	0.04159	0.084	38.8197	2.87802	3.28631	39.7409	0.80542	0.99808	40.1217	0.00409	0.00632	42.9485	0.59493	1.68568
	39.6524	0.24652	0.22817	42.8918	0.09444	0.11202	35.9586	0.89852	0.74974	41.6854	0.04222	0.08514	38.8532	2.9037	3.31186	39.7743	0.81723	1.01263	40.1546	0.00418	0.00645	42.9818	0.59884	1.69439
	39.6861	0.24786	0.22973	42.9254	0.09549	0.11325	35.9922	0.9074	0.75736	41.7191	0.04286	0.08632	38.8864	2.92941	3.33719	39.8079	0.82943	1.02746	40.1872	0.00427	0.00658	43.0149	0.60266	1.70302
	39.7194	0.24918	0.23127	42.9588	0.09655	0.11447	36.0256	0.91637	0.76502	41.7531	0.04351	0.08751	38.9196	2.95524	3.36248	39.8413	0.84165	1.04238	40.2201	0.00436	0.00671	43.0479	0.6065	1.71158
	39.7531	0.25051	0.23284	42.9923	0.09763	0.11572	36.0592	0.92538	0.77276	41.7869	0.04417	0.08872	38.9528	2.98066	3.38782	39.8747	0.854	1.05749	40.2529	0.00446	0.00685	43.0813	0.61033	1.72023
	39.7868	0.25183	0.2344	43.0257	0.09873	0.11697	36.0931	0.93448	0.78066	41.82	0.04483	0.08992	38.9861	3.00636	3.41315	39.908	0.86662	1.07276	40.2859	0.00456	0.00699	43.1148	0.61417	1.72885
	39.8202	0.25314	0.23596	43.059	0.09983	0.11824	36.127	0.94383	0.78861	41.8536	0.04551	0.09116	39.0196	3.03208	3.43868	39.9414	0.87931	1.08826	40.3191	0.00466	0.00714	43.1479	0.61795	1.73736
	39.8538	0.25447	0.23753	43.0929	0.10094	0.11954	36.1606	0.95308	0.79657	41.8871	0.04619	0.0924	39.0529	3.05781	3.46396	39.9751	0.8922	1.10414	40.3525	0.00476	0.00729	43.1817	0.62172	1.746
	39.887	0.25579	0.23909	43.1263	0.10207	0.12083	36.1941	0.96244	0.80457	41.9204	0.0469	0.09366	39.0864	3.08358	3.48943	40.0085	0.90521	1.12002	40.386	0.00486	0.00744	43.2154	0.62552	1.75456
	39.9206	0.2571	0.24066	43.1598	0.10323	0.12215	36.2276	0.97191	0.81263	41.9537	0.0476	0.09493	39.1202	3.10957	3.51498	40.0421	0.9184	1.13621	40.4192	0.00497	0.00759	43.2493	0.62923	1.76314
	39.954	0.25842	0.24223	43.1934	0.10439	0.12348	36.2612	0.98145	0.82078	41.987	0.04833	0.09622	39.154	3.13559	3.54061	40.0752	0.93188	1.1524	40.4527	0.00508	0.00775	43.2827	0.63294	1.77159
	39.9874	0.25973	0.2438	43.2274	0.10556	0.12484	36.2943	0.99107	0.82888	42.0207	0.04905	0.09754	39.1877	3.16157	3.56606	40.1087	0.94528	1.16897	40.4865	0.00519	0.00792	43.3166	0.63657	1.7801
	40.0209	0.26104	0.24538	43.2613	0.10675	0.12621	36.3274	1.0006	0.83704	42.0541	0.04979	0.09887	39.221	3.18737	3.59118	40.1412	0.95878	1.18524	40.5203	0.0053	0.00808	43.35	0.64018	1.78845
	40.054	0.26234	0.24694	43.2946	0.10795	0.12757	36.3608	1.01027	0.84534	42.0875	0.05055	0.10021	39.2549	3.21338	3.61666	40.1738	0.97237	1.20172	40.554	0.00541	0.00825	43.3833	0.64377	1.79675
	40.0873	0.26364	0.24852	43.3282	0.10916	0.12896	36.3941	1.02009	0.85369	42.1209	0.05131	0.10158	39.2886	3.23938	3.64191	40.2064	0.98618	1.21843	40.5875	0.00553	0.00842	43.417	0.64734	1.80509
	40.1205	0.26494	0.25009	43.3621	0.11037	0.13037	36.4273	1.02987	0.86208	42.1541	0.05208	0.10295	39.3221	3.26502	3.66697	40.2389	1.00035	1.23527	40.6211	0.00565	0.0086	43.4505	0.6509	1.81334
	40.1533	0.26621	0.25164	43.3956	0.11159	0.13178	36.4609	1.03973	0.87062	42.1871	0.05285	0.10433	39.3554	3.29075	3.69186	40.2718	1.01448	1.25257	40.6544	0.00578	0.00878	43.4843	0.65437	1.82163
	40.1861	0.26748	0.2532	43.4293	0.11282	0.13322	36.4944	1.04958	0.87923	42.22	0.05364	0.10573	39.3886	3.31639	3.71649	40.3047	1.02895	1.27001	40.6875	0.0059	0.00896	43.5177	0.65786	1.82981
	40.2188	0.26874	0.25476	43.4624	0.11406	0.13464	36.5279	1.05965	0.88788	42.2533	0.05444	0.10716	39.4218	3.34228	3.7411	40.338	1.04362	1.28793	40.7207	0.00603	0.00915	43.5513	0.66131	1.83798
	40.2515	0.27	0.25631	43.4958	0.11531	0.13609	36.5615	1.06982	0.89665	42.2867	0.05526	0.10862	39.4556	3.36804	3.76605	40.3716	1.0586	1.30621	40.754	0.00616	0.00933	43.5848	0.66472	1.84607
	40.2846	0.27124	0.25789	43.5291	0.11659	0.13756	36.5951	1.08	0.90547	42.3198	0.05608	0.11008	39.4891	3.39372	3.79069	40.4053	1.07353	1.32476	40.7874	0.0063	0.00953	43.6182	0.66807	1.85411
	40.3179	0.2725	0.25948	43.5624	0.11788	0.13904	36.6288	1.09027	0.91439	42.3529	0.05691	0.11156	39.5224	3.41946	3.81506	40.4393	1.08867	1.34366	40.821	0.00643	0.00973	43.6515	0.67139	1.8621
	40.3516	0.27377	0.26108	43.596	0.11919	0.14055	36.6624	1.1007	0.92335	42.3861	0.05776	0.11306	39.5556	3.44518	3.83931	40.4729	1.10418	1.36265	40.8549	0.00657	0.00993	43.6847	0.67471	1.87002
	40.3851	0.27504	0.26268	43.629	0.12052	0.14204	36.6957	1.11128	0.93231	42.4197	0.05863	0.1146	39.589	3.47088	3.86355	40.5067	1.11984	1.38193	40.8883	0.00671	0.01014	43.718	0.67795	1.87792
	40.4186	0.2763	0.26428	43.6626	0.12185	0.14358	36.7293	1.12179	0.9414	42.4532	0.05951	0.11616	39.6229	3.49636	3.88805	40.5403	1.13559	1.40132	40.9222	0.00686	0.01035	43.7514	0.68123	1.88579
	40.4527	0.27756	0.26591	43.6962	0.12322	0.14513	36.7625	1.13242	0.95049	42.4869	0.0604	0.11775	39.6558	3.52177	3.91172	40.5736	1.15171	1.42079	40.9559	0.00701	0.01057	43.7847	0.68447	1.89361
	40.4862	0.27881	0.26751	43.7298	0.12459	0.14671	36.7957	1.14297	0.95962	42.5207	0.06131	0.11937	39.6889	3.54693	3.93542	40.607	1.16805	1.44048	40.9893	0.00716	0.01079	43.8182	0.68768	1.90143
	40.5194	0.28004	0.2691	43.7632	0.12597	0.14829	36.8292	1.15371	0.96889	42.5548	0.06224	0.12102	39.7223	3.57206	3.95914	40.6402	1.18449	1.46033	41.0226	0.00731	0.01101	43.8518	0.69086	1.90924
	40.553	0.28127	0.27071	43.7965	0.12736	0.14987	36.8623	1.16458	0.97814	42.5886	0.06318	0.12268	39.7556	3.59721	3.98268	40.6736	1.20101	1.48052	41.056	0.00747	0.01124	43.8852	0.69398	1.91697
	40.5865	0.2825	0.27231	43.8303	0.12878	0.1515	36.8958	1.17539	0.98754	42.6221	0.06413	0.12435	39.7891	3.62207	4.00622	40.7069	1.21785	1.50086	41.0895	0.00764	0.01148	43.9188	0.69711	1.92469
	40.6198	0.28372	0.27391	43.8637	0.13021	0.15313	36.929	1.18642	0.99697	42.6555	0.06508	0.12602	39.8225	3.6469	4.02949	40.7405	1.23501	1.52167	41.1227	0.0078	0.01171	43.9522	0.7002	1.93233
	40.6529	0.28493	0.27549	43.897	0.13164	0.15477	36.9626	1.19737	1.00656	42.6884	0.06605	0.1277	39.856	3.67145	4.05273	40.7741	1.25217	1.54269	41.1562	0.00797	0.01196	43.9858	0.70324	1.93999
	40.6865	0.28614	0.27709	43.9303	0.1331	0.15643	36.9963	1.2086	1.01623	42.7216	0.06704	0.12942	39.8898	3.69626	4.07601	40.8076	1.26961	1.56388	41.1897	0.00815	0.01221	44.0191	0.70626	1.94752
	40.7197	0.28736	0.27869	43.9636	0.13458	0.1581	37.0298	1.21986	1.02592	42.7547	0.06804	0.13116	39.9232	3.72081	4.09884	40.8411	1.28716	1.5853	41.2234	0.00833	0.01246	44.0526	0.70926	1.95508
	40.7529	0.28855	0.28027	43.997	0.13607	0.15979	37.0632	1.23105	1.03569	42.7883	0.06906	0.13294	39.9569	3.745	4.12169	40.8741	1.30509	1.60661	41.2569	0.00851	0.01272	44.0861	0.71227	1.96258
	40.7863	0.28974	0.28187	44.0302	0.13758	0.1615	37.0968	1.24238	1.04555	42.8216	0.07009	0.13473	39.9903	3.76928	4.14416	40.9076	1.32308	1.6285	41.2903	0.00869	0.01298	44.1192	0.71524	1.96997
	40.8199	0.29092	0.28347	44.064	0.1391	0.16325	37.1306	1.25374	1.05554	42.8552	0.07115	0.13656	40.0237	3.79345	4.1664	40.9409	1.34139	1.65049	41.324	0.00888	0.01325	44.1527	0.71816	1.97741
	40.8533	0.29209	0.28506	44.0975	0.14064	0.165	37.1643	1.26531	1.06558	42.8886	0.07222	0.1384	40.057	3.81745	4.18849	40.9742	1.35971	1.67275	41.3575	0.00908	0.01353	44.1859	0.72103	1.98473
	40.8862	0.29326	0.28664	44.1307	0.14219	0.16676	37.1979	1.27696	1.07565	42.9221	0.07331	0.14028	40.0904	3.84105	4.21034	41.0076	1.37847	1.69528	41.391	0.00927	0.01381	44.2191	0.72389	1.99202
	40.9199	0.2944	0.28824	44.1643	0.14376	0.16855	37.2313	1.28861	1.08577	42.9557	0.0744	0.14218	40.1237	3.86443	4.23195	41.0411	1.39734	1.71813	41.4244	0.00948	0.0141	44.2522	0.72673	1.99925
	40.9531	0.29554	0.28982	44.1978	0.14535	0.17036	37.2651	1.30036	1.09605	42.9888	0.07551	0.14408	40.1565	3.88731	4.25304	41.075	1.41637	1.74151	41.4579	0.00968	0.01439	44.2859	0.72953	2.00658
	40.9864	0.29668	0.2914	44.2313	0.14695	0.17219	37.2985	1.31218	1.10627	43.0223	0.07664	0.14602	40.1894	3.91027	4.27404	41.1084	1.43577	1.76477	41.4914	0.00989	0.01469	44.3197	0.73231	2.01391
	41.02	0.29782	0.293	44.2646	0.14858	0.17402	37.3321	1.32414	1.11664	43.0556	0.07778	0.14799	40.2223	3.93288	4.29474	41.1419	1.45523	1.78838	41.5249	0.0101	0.01499	44.3533	0.73507	2.02115
	41.0536	0.29894	0.29459	44.2983	0.15023	0.1759	37.3657	1.33608	1.12706	43.0891	0.07895	0.14999	40.2552	3.95539	4.31528	41.1756	1.47511	1.81239	41.5583	0.01032	0.0153	44.3869	0.73783	2.02834
	41.0875	0.30006	0.2962	44.3322	0.1519	0.1778	37.3987	1.34811	1.1374	43.1224	0.08013	0.152	40.2879	3.97767	4.33542	41.2094	1.49509	1.83667	41.5918	0.01055	0.01562	44.4208	0.74058	2.03558
	41.1212	0.30117	0.29779	44.366	0.15358	0.17972	37.432	1.36013	1.14787	43.156	0.08134	0.15406	40.3209	3.99996	4.35557	41.2431	1.51551	1.86113	41.6254	0.01077	0.01594	44.4542	0.74329	2.04269
	41.1551	0.30227	0.29939	44.3996	0.15527	0.18165	37.4654	1.37234	1.15844	43.1897	0.08257	0.15614	40.3543	4.02245	4.37571	41.2767	1.53606	1.88577	41.6588	0.01101	0.01627	44.4873	0.74599	2.04968
	41.1886	0.30337	0.30097	44.4332	0.15698	0.1836	37.4992	1.38471	1.16923	43.2234	0.0838	0.15826	40.3878	4.04447	4.39562	41.3103	1.55662	1.91068	41.6922	0.01124	0.01661	44.5205	0.74867	2.05668
	41.222	0.30446	0.30254	44.4667	0.1587	0.18556	37.5324	1.39694	1.17988	43.2571	0.08506	0.16041	40.4215	4.06651	4.41545	41.344	1.57738	1.93591	41.7257	0.01149	0.01695	44.5539	0.75131	2.06368
	41.2555	0.30553	0.30411	44.5003	0.16045	0.18755	37.5653	1.40931	1.19052	43.2909	0.08633	0.1626	40.4549	4.08809	4.4348	41.3773	1.59837	1.96108	41.7591	0.01173	0.0173	44.5874	0.75392	2.07068
	41.2886	0.3066	0.30566	44.5337	0.16221	0.18955	37.599	1.42179	1.20145	43.3246	0.08761	0.1648	40.4887	4.10965	4.45409	41.4104	1.61956	1.98634	41.793	0.01199	0.01767	44.6206	0.75655	2.07757
	41.3222	0.30765	0.30723	44.5669	0.16399	0.19156	37.6324	1.43439	1.2124	43.3584	0.08892	0.16704	40.5224	4.13096	4.47308	41.4438	1.64078	2.01209	41.8264	0.01224	0.01803	44.654	0.75914	2.08451
	41.3554	0.3087	0.30878	44.6002	0.1658	0.19359	37.6657	1.44701	1.22335	43.3921	0.09022	0.1693	40.5559	4.152	4.49168	41.4775	1.66222	2.0383	41.8602	0.01251	0.01841	44.6877	0.76172	2.09146
	41.3889	0.30974	0.31034	44.6336	0.16762	0.19564	37.6989	1.45958	1.23436	43.4256	0.09155	0.17158	40.5893	4.17263	4.50995	41.5107	1.68392	2.06439	41.8938	0.01278	0.01879	44.7209	0.76429	2.09828
	41.4221	0.31075	0.31188	44.6671	0.16946	0.19773	37.7322	1.47231	1.24544	43.4591	0.09292	0.17389	40.6225	4.19303	4.52782	41.544	1.70581	2.09077	41.9273	0.01306	0.01918	44.7542	0.76689	2.10511
	41.4554	0.31178	0.31342	44.7004	0.17131	0.19982	37.7657	1.48517	1.25669	43.4925	0.0943	0.17622	40.6562	4.21334	4.54562	41.5774	1.7282	2.11753	41.9611	0.01334	0.01958	44.7876	0.76947	2.11193
	41.4888	0.31277	0.31495	44.7339	0.17319	0.20195	37.7995	1.49801	1.26808	43.526	0.09571	0.17858	40.6896	4.23317	4.56301	41.6111	1.7506	2.14469	41.9941	0.01363	0.01998	44.8212	0.77202	2.11877
	41.522	0.31377	0.31648	44.7673	0.17507	0.2041	37.8334	1.51109	1.27961	43.5593	0.09711	0.18097	40.723	4.25281	4.5801	41.6446	1.77352	2.17202	42.0277	0.01393	0.02039	44.8548	0.77456	2.12559
	41.5556	0.31475	0.31802	44.8009	0.17699	0.20627	37.8672	1.52408	1.29113	43.5927	0.09856	0.18339	40.7564	4.27215	4.59686	41.6776	1.79664	2.19916	42.061	0.01423	0.02081	44.8883	0.77713	2.13238
	41.5892	0.31573	0.31955	44.8343	0.17893	0.20846	37.9006	1.53731	1.3026	43.6262	0.10002	0.18585	40.7899	4.29122	4.61333	41.7109	1.81986	2.22679	42.0946	0.01453	0.02124	44.922	0.77967	2.13918
	41.6228	0.31669	0.32108	44.8679	0.18088	0.21068	37.9344	1.55062	1.31427	43.6594	0.10148	0.18833	40.8235	4.31006	4.62959	41.7443	1.84366	2.25473	42.1279	0.01485	0.02168	44.9553	0.78216	2.1459
	41.6564	0.31764	0.32261	44.9013	0.18286	0.21292	37.9679	1.56392	1.32593	43.6926	0.10297	0.19083	40.8568	4.32867	4.64535	41.778	1.86723	2.28315	42.1611	0.01517	0.02212	44.9887	0.78468	2.15261
	41.6903	0.31857	0.32414	44.9347	0.18487	0.21517	38.0013	1.57731	1.3376	43.726	0.10449	0.19338	40.8902	4.34689	4.66084	41.8117	1.89109	2.31181	42.1944	0.01549	0.02258	45.0223	0.78721	2.15936
	41.7236	0.3195	0.32563	44.9681	0.1869	0.21744	38.0345	1.59054	1.34927	43.7593	0.10605	0.19596	40.9238	4.36458	4.67605	41.8451	1.91512	2.34057	42.2274	0.01582	0.02304	45.0556	0.78974	2.16603
	41.757	0.32042	0.32713	45.0016	0.18894	0.21975	38.0678	1.60403	1.36106	43.7925	0.10762	0.19856	40.9574	4.38213	4.69096	41.8788	1.93922	2.36971	42.2605	0.01616	0.02351	45.0889	0.79226	2.17268
	41.7903	0.32131	0.32862	45.0353	0.19098	0.22209	38.1014	1.61733	1.37299	43.8259	0.10922	0.20121	40.9911	4.3994	4.70557	41.9124	1.96375	2.39904	42.2936	0.0165	0.02399	45.1222	0.79478	2.17932
	41.8238	0.3222	0.33011	45.0686	0.19307	0.22444	38.1347	1.6308	1.38488	43.8596	0.11084	0.20392	41.0245	4.41636	4.71968	41.9458	1.98824	2.4284	42.327	0.01685	0.02448	45.1557	0.79734	2.186
	41.8574	0.32307	0.33159	45.1021	0.19519	0.22682	38.1682	1.64426	1.39692	43.8933	0.11249	0.20667	41.0582	4.43281	4.73354	41.9788	2.0132	2.45771	42.3602	0.01721	0.02498	45.1892	0.79991	2.19268
	41.8907	0.32394	0.33305	45.1358	0.19731	0.22923	38.2014	1.65779	1.4089	43.9268	0.11416	0.20942	41.0917	4.44904	4.74699	42.0122	2.03826	2.48754	42.3936	0.01758	0.02549	45.2226	0.80247	2.19934
	41.9244	0.32478	0.33453	45.1691	0.19943	0.23164	38.2346	1.67157	1.42096	43.9604	0.11583	0.21224	41.1252	4.46497	4.76009	42.0454	2.06357	2.5175	42.427	0.01796	0.02602	45.2564	0.80506	2.20606
	41.9581	0.32561	0.336	45.2023	0.20162	0.23407	38.2676	1.68522	1.43302	43.9939	0.11753	0.21507	41.159	4.48043	4.77292	42.0787	2.08904	2.54768	42.4605	0.01835	0.02655	45.2899	0.80768	2.21273
	41.9918	0.32644	0.33746	45.2357	0.20383	0.23653	38.3007	1.69914	1.44517	44.0276	0.11926	0.21796	41.1925	4.49568	4.78524	42.1121	2.11475	2.57828	42.4941	0.01874	0.0271	45.324	0.8103	2.21952
	42.0249	0.32725	0.33889	45.2691	0.20607	0.23902	38.3343	1.71311	1.45755	44.0612	0.12101	0.22088	41.2259	4.51038	4.79718	42.1458	2.14055	2.60935	42.5275	0.01914	0.02766	45.3578	0.81293	2.22625
	42.0583	0.32805	0.34032	45.3025	0.20833	0.24154	38.3676	1.72723	1.46988	44.0947	0.1228	0.22382	41.2594	4.52474	4.80879	42.1792	2.16634	2.64033	42.5611	0.01955	0.02823	45.3913	0.81556	2.23293
	42.0919	0.32883	0.34175	45.336	0.2106	0.24409	38.4008	1.74134	1.48225	44.1282	0.12463	0.22681	41.2931	4.53883	4.82007	42.2122	2.19253	2.67115	42.5948	0.01998	0.02881	45.4248	0.81823	2.23962
	42.1254	0.32961	0.34316	45.37	0.21291	0.2467	38.4343	1.75539	1.49479	44.1616	0.12647	0.22982	41.3266	4.5526	4.83089	42.2455	2.21875	2.70255	42.6281	0.02041	0.0294	45.458	0.8209	2.24625
	42.1585	0.33037	0.34456	45.4038	0.21521	0.24932	38.4679	1.76972	1.50741	44.1949	0.12833	0.23287	41.3599	4.56584	4.84125	42.2788	2.2455	2.73415	42.6615	0.02084	0.03001	45.4918	0.82358	2.25301
	42.1915	0.3311	0.34594	45.4374	0.21754	0.25197	38.5015	1.78416	1.52009	44.2279	0.13022	0.23593	41.3937	4.5787	4.85139	42.3122	2.27232	2.76595	42.6946	0.02129	0.03062	45.525	0.82633	2.25967
	42.2251	0.33182	0.34734	45.4709	0.21987	0.25462	38.5349	1.79857	1.53277	44.2612	0.13213	0.23904	41.4276	4.59109	4.86116	42.3454	2.2994	2.79786	42.7278	0.02175	0.03124	45.5584	0.82906	2.26637
	42.2582	0.33254	0.3487	45.5045	0.22222	0.25731	38.5681	1.81289	1.54545	44.2945	0.13408	0.24221	41.4611	4.60317	4.8704	42.3788	2.32701	2.83019	42.7611	0.02221	0.03188	45.592	0.83185	2.27314
	42.2912	0.33324	0.35006	45.538	0.22462	0.26001	38.6017	1.82741	1.55831	44.328	0.13604	0.24543	41.4945	4.61479	4.87922	42.4126	2.35456	2.86305	42.7945	0.02269	0.03254	45.6254	0.83465	2.27989
	42.3244	0.33392	0.35141	45.5717	0.22705	0.26276	38.6354	1.84199	1.57126	44.3614	0.13803	0.24868	41.528	4.62603	4.88765	42.4457	2.38251	2.89552	42.8281	0.02318	0.03321	45.6592	0.8375	2.28673
	42.3578	0.3346	0.35276	45.605	0.22949	0.2655	38.669	1.85654	1.58426	44.3953	0.14008	0.25202	41.5614	4.63681	4.89566	42.4792	2.41055	2.9285	42.8614	0.02368	0.03389	45.6924	0.84039	2.29349
	42.3914	0.33526	0.35411	45.6386	0.23196	0.2683	38.7025	1.87099	1.59727	44.429	0.14214	0.2554	41.5947	4.64707	4.90325	42.5129	2.43864	2.96185	42.8948	0.02419	0.03458	45.7257	0.84328	2.30027
	42.4245	0.33591	0.35543	45.672	0.23447	0.27111	38.736	1.88566	1.61029	44.4626	0.14423	0.2588	41.6278	4.65703	4.9104	42.5463	2.46699	2.99521	42.9282	0.0247	0.03529	45.759	0.84625	2.30708
	42.4579	0.33654	0.35675	45.7055	0.237	0.27395	38.7696	1.90039	1.62347	44.4961	0.14635	0.26223	41.6614	4.66652	4.91722	42.5802	2.49537	3.02915	42.9617	0.02523	0.03601	45.7922	0.84925	2.31391
	42.4913	0.33715	0.35806	45.7387	0.23957	0.2768	38.8033	1.91511	1.63669	44.5297	0.14853	0.26572	41.6948	4.67556	4.9236	42.6137	2.52407	3.06291	42.9949	0.02578	0.03675	45.8255	0.85229	2.32079
	42.5247	0.33775	0.35936	45.7719	0.24217	0.27967	38.8367	1.92973	1.64988	44.5634	0.15072	0.26926	41.7283	4.68413	4.92958	42.6473	2.55263	3.09704	43.0283	0.02633	0.0375	45.8588	0.85536	2.32771
	42.5582	0.33833	0.36065	45.8056	0.24476	0.28262	38.8702	1.94458	1.66314	44.5966	0.15295	0.27279	41.7619	4.69233	4.93514	42.6807	2.58135	3.13101	43.0618	0.02689	0.03827	45.8923	0.85844	2.33468
	42.5915	0.33889	0.36192	45.8387	0.2474	0.28554	38.9035	1.95934	1.6764	44.6299	0.1552	0.27639	41.7955	4.70016	4.94029	42.7141	2.61022	3.16528	43.0954	0.02747	0.03905	45.9263	0.86163	2.34181
	42.6254	0.33945	0.36321	45.8721	0.25007	0.28852	38.9368	1.9742	1.68968	44.6632	0.15749	0.28003	41.8291	4.70755	4.94502	42.7473	2.63961	3.19941	43.1292	0.02807	0.03986	45.9601	0.86487	2.34895
	42.6589	0.33999	0.36446	45.9055	0.25275	0.29153	38.9704	1.98907	1.70313	44.6968	0.15979	0.28374	41.8624	4.71453	4.94928	42.7806	2.66921	3.23383	43.1628	0.02867	0.04068	45.9938	0.86814	2.3561
	42.6925	0.34051	0.36571	45.9392	0.25545	0.29459	39.0037	2.00409	1.7165	44.7301	0.16209	0.28747	41.8961	4.72105	4.95316	42.814	2.69897	3.26845	43.1962	0.02928	0.04151	46.0274	0.87146	2.36327
	42.7261	0.34103	0.36695	45.9728	0.25817	0.29767	39.0368	2.0194	1.72987	44.7631	0.16448	0.29122	41.9293	4.72713	4.95656	42.8473	2.72895	3.30322	43.2299	0.02991	0.04237	46.061	0.87485	2.37048
	42.7597	0.34153	0.36817	46.0062	0.26095	0.30077	39.0702	2.03445	1.74337	44.7965	0.16685	0.29505	41.9628	4.73278	4.95957	42.8809	2.75918	3.33838	43.2637	0.03056	0.04325	46.0943	0.87834	2.3777
	42.7933	0.34201	0.36938	46.0398	0.26376	0.30391	39.1039	2.04973	1.75708	44.8299	0.1693	0.29894	41.996	4.73796	4.96213	42.9142	2.7896	3.37343	43.2974	0.03122	0.04414	46.1276	0.88185	2.38495
	42.8265	0.34247	0.37057	46.0736	0.26655	0.30711	39.1379	2.06504	1.77091	44.8633	0.17178	0.30287	42.0293	4.74266	4.96427	42.9477	2.81962	3.40884	43.3309	0.03189	0.04504	46.1608	0.88541	2.39224
	42.86	0.34292	0.37175	46.1071	0.26941	0.31031	39.1713	2.08038	1.78458	44.8969	0.17429	0.30688	42.0626	4.74687	4.96598	42.981	2.85006	3.44407	43.3646	0.03257	0.04597	46.1941	0.88903	2.3996
	42.8934	0.34335	0.37291	46.1407	0.27228	0.31355	39.2053	2.09562	1.7985	44.9304	0.17685	0.31092	42.0957	4.75065	4.96726	43.0144	2.88062	3.47967	43.3984	0.03327	0.04692	46.2276	0.89271	2.40706
	42.9267	0.34377	0.37407	46.1742	0.27519	0.31681	39.239	2.11091	1.81238	44.964	0.17942	0.31502	42.1292	4.75396	4.96813	43.0479	2.91141	3.51533	43.4319	0.03397	0.04788	46.2608	0.89645	2.41452
	42.96	0.34416	0.3752	46.2078	0.27813	0.32011	39.2726	2.12638	1.82625	44.9974	0.18205	0.31916	42.1624	4.75684	4.96857	43.0812	2.9423	3.55096	43.4654	0.03469	0.04886	46.2939	0.90023	2.42202
	42.9937	0.34455	0.37634	46.2412	0.28111	0.32343	39.306	2.14183	1.84004	45.0309	0.18472	0.32336	42.1957	4.75925	4.96859	43.1145	2.97355	3.58676	43.4991	0.03543	0.04987	46.3268	0.90408	2.42954
	43.0273	0.34491	0.37745	46.2744	0.28412	0.32676	39.3392	2.1571	1.85383	45.0645	0.18744	0.32762	42.2289	4.7612	4.96818	43.148	3.00501	3.62277	43.5325	0.03618	0.05088	46.3599	0.90801	2.43719
	43.061	0.34527	0.37856	46.3078	0.28717	0.33013	39.3727	2.17256	1.86772	45.0976	0.19018	0.33188	42.2623	4.7627	4.96734	43.1812	3.03604	3.65864	43.5659	0.03696	0.05192	46.3933	0.91202	2.44495
	43.0947	0.34561	0.37965	46.3411	0.29022	0.33354	39.4059	2.18797	1.88158	45.1311	0.19296	0.33623	42.2957	4.76376	4.96607	43.2146	3.06728	3.69473	43.5996	0.03774	0.05299	46.4265	0.9161	2.45275
	43.1284	0.34593	0.38073	46.3745	0.29331	0.33699	39.4394	2.20337	1.89557	45.1644	0.19578	0.34062	42.329	4.76435	4.96439	43.2482	3.09871	3.73117	43.6332	0.03855	0.05408	46.4601	0.92031	2.46071
	43.1621	0.34623	0.3818	46.408	0.29642	0.34047	39.473	2.21872	1.90964	45.1981	0.19867	0.34513	42.3625	4.76449	4.96226	43.2817	3.13053	3.7676	43.6664	0.03937	0.05517	46.4938	0.92458	2.46878
	43.1952	0.34652	0.38283	46.4413	0.29957	0.34397	39.5063	2.23416	1.9236	45.2318	0.20156	0.34967	42.3961	4.76417	4.9597	43.3153	3.16193	3.80416	43.6996	0.04022	0.05629	46.5274	0.92894	2.4769
	43.2289	0.34679	0.38386	46.4746	0.30278	0.34751	39.5396	2.24967	1.93761	45.2654	0.20447	0.35428	42.4297	4.76339	4.95671	43.349	3.19353	3.84086	43.7331	0.04108	0.05744	46.5611	0.93339	2.48513
	43.2626	0.34705	0.38488	46.5081	0.30597	0.3511	39.5732	2.26517	1.95177	45.2989	0.20748	0.35891	42.4631	4.76215	4.95331	43.3828	3.22564	3.87773	43.7665	0.04195	0.05861	46.5945	0.93794	2.49338
	43.2961	0.34728	0.38588	46.5413	0.30923	0.35469	39.6064	2.28076	1.96582	45.3327	0.21053	0.36365	42.4967	4.76046	4.94947	43.4163	3.25774	3.91436	43.7999	0.04285	0.0598	46.628	0.94259	2.50174
	43.3297	0.3475	0.38686	46.5745	0.31252	0.35832	39.6397	2.29622	1.97987	45.3664	0.21359	0.36844	42.5304	4.75832	4.9452	43.4501	3.28956	3.95128	43.8336	0.04377	0.06103	46.6615	0.94731	2.51019
	43.3632	0.34771	0.38783	46.6075	0.31585	0.36195	39.673	2.3118	1.99399	45.4001	0.21667	0.37328	42.5638	4.7557	4.94054	43.4836	3.32095	3.98798	43.8674	0.04471	0.06229	46.6951	0.95216	2.51877
	43.3972	0.34789	0.38879	46.6411	0.3192	0.3657	39.7064	2.32733	2.00818	45.4335	0.21979	0.37815	42.5972	4.75263	4.93546	43.5169	3.35307	4.02448	43.9012	0.04566	0.06357	46.7288	0.95706	2.52746
	43.4306	0.34806	0.38972	46.6748	0.32258	0.36948	39.7397	2.34299	2.02235	45.4669	0.22299	0.38307	42.6309	4.74912	4.92991	43.5503	3.38516	4.06104	43.9349	0.04663	0.06487	46.7623	0.96205	2.5362
	43.4638	0.34821	0.39063	46.708	0.32603	0.37326	39.7731	2.35848	2.03656	45.5006	0.22624	0.3881	42.6643	4.74514	4.924	43.5837	3.41679	4.09756	43.9684	0.04762	0.0662	46.796	0.96714	2.54508
	43.4972	0.34835	0.39153	46.7413	0.32947	0.37707	39.8067	2.37415	2.05088	45.5338	0.22951	0.39311	42.6977	4.7407	4.91769	43.6173	3.4486	4.13433	44.0015	0.04862	0.06753	46.8295	0.97235	2.55402
	43.5305	0.34847	0.39241	46.7747	0.33296	0.38093	39.8405	2.38976	2.06529	45.5672	0.23282	0.39822	42.7311	4.73582	4.91095	43.6506	3.48064	4.1708	44.0348	0.04966	0.0689	46.8628	0.97766	2.56302
	43.5638	0.34857	0.39328	46.8084	0.3365	0.38486	39.8736	2.40538	2.07943	45.6002	0.23618	0.40334	42.7648	4.73049	4.90376	43.6842	3.51271	4.20758	44.068	0.0507	0.07029	46.8962	0.98302	2.57214
	43.597	0.34866	0.39412	46.8418	0.34006	0.3888	39.907	2.42098	2.09372	45.6338	0.23963	0.40861	42.7983	4.72472	4.89618	43.7178	3.54446	4.24418	44.1014	0.05178	0.07171	46.9297	0.98854	2.5814
	43.6304	0.34873	0.39496	46.875	0.34366	0.39276	39.9405	2.4365	2.10807	45.6671	0.2431	0.41389	42.8316	4.7185	4.88828	43.7512	3.57629	4.28063	44.1345	0.05287	0.07316	46.9629	0.99417	2.59069
	43.6637	0.34878	0.39577	46.9087	0.3473	0.3968	39.9739	2.45218	2.12238	45.7005	0.24659	0.41925	42.8651	4.71186	4.87992	43.7848	3.60851	4.31719	44.1678	0.05401	0.07464	46.9962	0.9999	2.60013
	43.6969	0.34881	0.39656	46.9423	0.35099	0.40087	40.0071	2.46772	2.13659	45.7339	0.25016	0.42468	42.8986	4.70476	4.87116	43.8182	3.64063	4.35349	44.2014	0.05515	0.07616	47.0298	1.00572	2.60978
	43.7303	0.34883	0.39734	46.9757	0.3547	0.40496	40.0403	2.48338	2.15083	45.7672	0.25376	0.43015	42.932	4.69722	4.86203	43.8516	3.67263	4.38976	44.2345	0.05631	0.07769	47.0631	1.01171	2.61944
	43.764	0.34884	0.39812	47.0091	0.3584	0.40909	40.0738	2.49895	2.16521	45.8009	0.25746	0.43578	42.9652	4.68929	4.85256	43.8851	3.70441	4.42598	44.268	0.05751	0.07927	47.0962	1.01783	2.62917
	43.7975	0.34882	0.39886	47.0423	0.36216	0.41323	40.1072	2.51449	2.17957	45.8344	0.26119	0.44143	42.9985	4.68094	4.8427	43.9184	3.73654	4.46201	44.301	0.05874	0.08086	47.1294	1.02405	2.63906
	43.8308	0.34879	0.39959	47.0757	0.36595	0.41743	40.1402	2.52986	2.19372	45.8682	0.26497	0.44719	43.0321	4.67217	4.83235	43.9519	3.76858	4.49803	44.3344	0.05999	0.0825	47.163	1.03037	2.64919
	43.8643	0.34874	0.40031	47.1089	0.36977	0.42166	40.1729	2.54502	2.20775	45.9015	0.2688	0.45295	43.0658	4.66295	4.82162	43.9854	3.8003	4.53395	44.3677	0.06125	0.08417	47.1963	1.03686	2.65935
	43.8979	0.34868	0.401	47.1425	0.37362	0.42597	40.2058	2.56028	2.22187	45.9351	0.27269	0.45883	43.0992	4.65328	4.81057	44.019	3.83199	4.5699	44.4011	0.06256	0.08587	47.2297	1.04346	2.6697
	43.9313	0.34859	0.40168	47.1765	0.37751	0.43037	40.2389	2.57558	2.23608	45.9688	0.27665	0.4648	43.1325	4.64322	4.7992	44.0524	3.86333	4.60546	44.4349	0.06388	0.08763	47.2632	1.05011	2.6802
	43.9644	0.34849	0.40233	47.2101	0.38146	0.43475	40.2721	2.59084	2.2503	46.0018	0.28063	0.47071	43.1659	4.63266	4.78741	44.086	3.89507	4.641	44.4685	0.06523	0.08941	47.2973	1.05693	2.69101
	43.9975	0.34838	0.40296	47.2439	0.38546	0.43921	40.3051	2.60612	2.26449	46.0349	0.28464	0.47671	43.1998	4.62169	4.77512	44.1195	3.92645	4.67635	44.5022	0.06663	0.09124	47.331	1.06393	2.70185
	44.0308	0.34825	0.40359	47.2776	0.38951	0.4437	40.3385	2.62157	2.27878	46.0678	0.28874	0.48275	43.2333	4.61018	4.76256	44.153	3.95753	4.71156	44.5356	0.06804	0.09309	47.3645	1.07104	2.71277
	44.0643	0.3481	0.40419	47.3114	0.39358	0.44825	40.372	2.63706	2.29311	46.1014	0.29289	0.489	43.267	4.59837	4.7496	44.1862	3.98863	4.74627	44.5694	0.0695	0.09499	47.3982	1.07824	2.72388
	44.0976	0.34793	0.40477	47.3447	0.39775	0.45277	40.4054	2.65232	2.30742	46.1346	0.29708	0.49525	43.3009	4.58627	4.73618	44.2192	4.01954	4.78057	44.6029	0.07097	0.09692	47.4314	1.0856	2.735
	44.1308	0.34775	0.40533	47.3779	0.40196	0.45731	40.4385	2.66769	2.32157	46.1681	0.30132	0.50161	43.3346	4.57382	4.72251	44.2525	4.05074	4.81493	44.6365	0.07249	0.09889	47.4653	1.09311	2.74646
	44.164	0.34755	0.40588	47.4114	0.40619	0.46195	40.4719	2.68304	2.33582	46.2018	0.30564	0.50811	43.3683	4.56108	4.7085	44.2857	4.08176	4.8491	44.67	0.07405	0.1009	47.4985	1.10074	2.75788
	44.1977	0.34734	0.40641	47.445	0.41043	0.46663	40.5052	2.69833	2.35004	46.2351	0.31005	0.5146	43.4016	4.54787	4.69426	44.3196	4.11256	4.88362	44.7034	0.0756	0.10294	47.5318	1.10848	2.76945
	44.2311	0.34711	0.40692	47.4785	0.41473	0.47135	40.5386	2.71348	2.36426	46.2686	0.31444	0.5212	43.435	4.53431	4.6797	44.3531	4.14321	4.91759	44.737	0.07721	0.10503	47.5654	1.1164	2.7813
	44.2644	0.34686	0.40741	47.5119	0.41908	0.47609	40.5724	2.72867	2.3786	46.3017	0.31888	0.52782	43.4684	4.52039	4.6648	44.387	4.1736	4.95167	44.7704	0.07884	0.10715	47.5987	1.1244	2.79321
	44.298	0.34659	0.40788	47.5455	0.4234	0.48091	40.606	2.74379	2.39287	46.335	0.32339	0.53455	43.5016	4.50596	4.64967	44.4205	4.20398	4.9851	44.8036	0.08051	0.1093	47.6322	1.13252	2.80533
	44.3319	0.34632	0.40834	47.5787	0.4278	0.48572	40.6395	2.75889	2.40707	46.3681	0.32797	0.54132	43.5351	4.49136	4.63407	44.454	4.23439	5.01826	44.8371	0.08221	0.11151	47.6653	1.1408	2.81743
	44.3656	0.34602	0.40878	47.612	0.43225	0.49058	40.673	2.77384	2.42126	46.4012	0.33259	0.54817	43.5689	4.47631	4.61804	44.4878	4.26432	5.05146	44.8704	0.08393	0.11375	47.6986	1.14926	2.82981
	44.3993	0.34571	0.40919	47.6451	0.43675	0.49545	40.7065	2.78883	2.43538	46.4347	0.33727	0.55518	43.6021	4.46091	4.60196	44.5215	4.29393	5.08423	44.9039	0.08571	0.11606	47.732	1.15788	2.84236
	44.433	0.34537	0.40959	47.6785	0.44124	0.50043	40.7401	2.80377	2.44952	46.4682	0.34209	0.56228	43.6354	4.44525	4.58558	44.5552	4.32349	5.11662	44.937	0.08752	0.11838	47.7651	1.16662	2.855
	44.4666	0.34503	0.40996	47.7117	0.44578	0.5054	40.7735	2.81865	2.46356	46.5017	0.34701	0.56945	43.6686	4.42932	4.56891	44.5883	4.35301	5.14823	44.9705	0.08936	0.12077	47.7986	1.17546	2.86791
	44.5002	0.34467	0.41032	47.7449	0.45038	0.51043	40.807	2.83371	2.4776	46.5354	0.35197	0.57677	43.702	4.41303	4.55182	44.6219	4.38218	5.17993	45.004	0.09127	0.12321	47.8319	1.18452	2.88097
	44.5336	0.34429	0.41065	47.7781	0.45503	0.51551	40.8408	2.84846	2.49168	46.569	0.35699	0.58413	43.7354	4.39634	4.53453	44.6554	4.41084	5.21123	45.0371	0.09318	0.12567	47.8655	1.19376	2.89426
	44.5674	0.3439	0.41097	47.8115	0.45971	0.52065	40.8742	2.86334	2.50562	46.6024	0.36206	0.59156	43.7685	4.37917	4.51702	44.6885	4.43928	5.2418	45.0702	0.09516	0.12818	47.8991	1.20315	2.90778
	44.6006	0.34349	0.41126	47.8449	0.46439	0.52585	40.9078	2.87802	2.51957	46.6358	0.36718	0.59906	43.8021	4.3619	4.49905	44.7213	4.46785	5.27169	45.1036	0.09716	0.13076	47.9327	1.21252	2.92144
	44.6339	0.34307	0.41154	47.8784	0.46917	0.5311	40.9413	2.89262	2.53343	46.6694	0.37238	0.6067	43.8359	4.34427	4.48062	44.7546	4.49589	5.30176	45.1372	0.0992	0.13341	47.9664	1.22213	2.93533
	44.6675	0.34264	0.41179	47.9121	0.47402	0.53644	40.9746	2.90722	2.54713	46.7029	0.37762	0.61442	43.8696	4.3263	4.46203	44.7883	4.52364	5.3317	45.1707	0.10128	0.1361	48.0001	1.23208	2.94938
	44.7007	0.34218	0.41203	47.9452	0.47889	0.54174	41.0079	2.92156	2.56085	46.7362	0.38297	0.62217	43.9032	4.30817	4.44322	44.8218	4.55116	5.3611	45.2043	0.10341	0.13885	48.0335	1.24207	2.96354
	44.7343	0.34171	0.41224	47.979	0.48379	0.54718	41.0414	2.93599	2.57455	46.7697	0.38839	0.63006	43.9366	4.28947	4.42427	44.8554	4.57816	5.39022	45.2378	0.1056	0.14166	48.0668	1.25226	2.97779
	44.7677	0.34123	0.41244	48.0128	0.48872	0.55268	41.0745	2.95016	2.58806	46.8032	0.39387	0.63803	43.97	4.27069	4.40503	44.889	4.60491	5.41895	45.2718	0.10781	0.14456	48.1002	1.26259	2.99227
	44.8011	0.34073	0.41261	48.0462	0.49377	0.55817	41.1079	2.96441	2.6016	46.8368	0.39949	0.64616	44.0036	4.25154	4.38547	44.9226	4.63116	5.44719	45.3056	0.11011	0.1475	48.1338	1.27327	3.00703
	44.8346	0.34022	0.41277	48.0793	0.49884	0.56365	41.1413	2.97865	2.61512	46.8702	0.40509	0.65429	44.0372	4.23214	4.36569	44.956	4.65724	5.47482	45.3394	0.11244	0.1505	48.1672	1.284	3.02187
	44.8682	0.33969	0.4129	48.1129	0.50392	0.56926	41.1751	2.99291	2.62872	46.9035	0.41078	0.66252	44.0703	4.21247	4.3459	44.9894	4.68302	5.50193	45.3729	0.11483	0.15353	48.2005	1.29487	3.03688
	44.902	0.33914	0.41302	48.1465	0.5091	0.57492	41.2087	3.00703	2.64218	46.937	0.41652	0.67089	44.1035	4.1925	4.32589	45.0227	4.70835	5.5286	45.4066	0.11726	0.15664	48.2341	1.30593	3.05222
	44.9359	0.33858	0.41311	48.18	0.51429	0.58062	41.2422	3.02106	2.65555	46.9704	0.42239	0.67931	44.1371	4.17234	4.30542	45.056	4.73353	5.55481	45.4402	0.11976	0.15981	48.2676	1.31706	3.0677
	44.9693	0.33801	0.41319	48.2133	0.51955	0.58634	41.2762	3.03508	2.66902	47.0038	0.42834	0.68784	44.1703	4.15197	4.28493	45.0891	4.75802	5.58028	45.4734	0.12228	0.16299	48.301	1.32831	3.0833
	45.0028	0.33742	0.41324	48.2465	0.52484	0.59209	41.3097	3.04884	2.68224	47.0368	0.43435	0.69639	44.2036	4.13125	4.26418	45.1224	4.7826	5.60554	45.5067	0.12485	0.16626	48.334	1.33956	3.09892
	45.0364	0.33681	0.41327	48.28	0.5302	0.59794	41.3434	3.06251	2.69545	47.0703	0.44049	0.70513	44.2365	4.11036	4.24351	45.1557	4.80681	5.6302	45.5399	0.12748	0.16956	48.3668	1.3511	3.11462
	45.0699	0.3362	0.41329	48.3129	0.53554	0.60373	41.3768	3.07584	2.70851	47.1034	0.44671	0.7139	44.27	4.08918	4.22224	45.189	4.83023	5.65443	45.5731	0.13016	0.17294	48.3996	1.36273	3.13054
	45.1031	0.33556	0.41328	48.3459	0.54086	0.6096	41.4103	3.08919	2.7215	47.1367	0.45297	0.72279	44.3037	4.06776	4.20065	45.2227	4.85339	5.67835	45.6062	0.13289	0.17638	48.4324	1.37463	3.14662
	45.1361	0.33492	0.41326	48.3789	0.54626	0.61552	41.4442	3.10242	2.73454	47.1701	0.45934	0.73184	44.3371	4.04608	4.17907	45.256	4.87603	5.70151	45.6393	0.13568	0.17989	48.4656	1.38666	3.16308
	45.1698	0.33425	0.41321	48.4117	0.5517	0.62144	41.4775	3.11547	2.74732	47.2037	0.46577	0.74104	44.3708	4.02426	4.15714	45.2897	4.89846	5.7244	45.6727	0.13855	0.18349	48.4987	1.39895	3.1797
	45.2034	0.33357	0.41314	48.4446	0.55717	0.62745	41.511	3.1286	2.76004	47.2374	0.47225	0.75037	44.4043	4.00234	4.13515	45.3233	4.92018	5.74664	45.706	0.14143	0.18715	48.5321	1.41156	3.1967
	45.2369	0.33289	0.41305	48.4776	0.56274	0.63352	41.5444	3.14154	2.77267	47.271	0.47883	0.75978	44.4381	3.98021	4.11274	45.3569	4.9415	5.76836	45.7394	0.14439	0.19089	48.5658	1.42428	3.214
	45.2703	0.33219	0.41295	48.5107	0.56844	0.63966	41.5778	3.15443	2.78522	47.3048	0.48557	0.76936	44.4718	3.95791	4.09027	45.3906	4.96238	5.78951	45.773	0.14742	0.19474	48.5996	1.43727	3.23158
	45.3038	0.33147	0.41282	48.5445	0.57417	0.64597	41.6114	3.16713	2.79772	47.3385	0.49245	0.77899	44.5052	3.93543	4.06786	45.4242	4.98281	5.81001	45.8068	0.15052	0.19867	48.633	1.45036	3.24918
	45.3373	0.33073	0.41267	48.578	0.57997	0.6523	41.6445	3.17959	2.80998	47.3722	0.49933	0.78877	44.5389	3.91267	4.045	45.4581	5.00284	5.83011	45.8406	0.15369	0.2027	48.6666	1.46375	3.26705
	45.3708	0.33	0.41251	48.6115	0.58586	0.65868	41.6778	3.19208	2.82218	47.4057	0.50634	0.79858	44.5725	3.88972	4.02216	45.4915	5.02239	5.84931	45.8743	0.15692	0.20678	48.7	1.47725	3.28502
	45.4042	0.32925	0.41232	48.6449	0.59176	0.6651	41.7113	3.20425	2.83439	47.4391	0.51347	0.80848	44.6061	3.86664	3.99913	45.5252	5.04128	5.86802	45.9081	0.1602	0.21097	48.7333	1.49104	3.30314
	45.4378	0.32848	0.41211	48.6784	0.59774	0.67159	41.7448	3.21639	2.84651	47.4723	0.52067	0.81844	44.6397	3.84345	3.97594	45.5588	5.0598	5.88614	45.9421	0.1636	0.21525	48.7668	1.50494	3.32159
	45.4713	0.3277	0.41189	48.712	0.60371	0.67815	41.7783	3.22851	2.8585	47.5057	0.52794	0.82857	44.6732	3.82014	3.95274	45.5925	5.07784	5.90361	45.9755	0.16705	0.21956	48.8002	1.51892	3.34014
	45.5048	0.32692	0.41164	48.7452	0.60979	0.68469	41.8116	3.24048	2.8703	47.5392	0.53528	0.83884	44.7068	3.79658	3.92933	45.6258	5.09517	5.9203	46.009	0.17054	0.22395	48.8338	1.53317	3.35905
	45.5383	0.32612	0.41137	48.7782	0.61591	0.69125	41.8448	3.25249	2.88198	47.5725	0.54269	0.84914	44.74	3.77325	3.90606	45.6591	5.11203	5.9363	46.0423	0.17408	0.22841	48.8671	1.54757	3.37801
	45.5716	0.32531	0.41109	48.8118	0.62206	0.69798	41.8786	3.26423	2.89374	47.606	0.55026	0.85964	44.7734	3.74967	3.88256	45.6927	5.12836	5.95183	46.0756	0.17772	0.23294	48.9006	1.56221	3.39725
	45.6048	0.32448	0.41078	48.8455	0.62832	0.70478	41.9121	3.27586	2.90531	47.6394	0.5579	0.87024	44.8069	3.72593	3.85883	45.7264	5.14421	5.96675	46.1087	0.18147	0.23755	48.9341	1.57683	3.41672
	45.638	0.32364	0.41046	48.8791	0.63458	0.71162	41.9452	3.28734	2.91663	47.673	0.56563	0.881	44.84	3.70207	3.83532	45.7595	5.15947	5.98077	46.1419	0.18523	0.24225	48.9674	1.59179	3.43628
	45.6713	0.32279	0.41012	48.9124	0.64093	0.71848	41.9785	3.29863	2.92789	47.7065	0.57345	0.89185	44.8733	3.67791	3.81158	45.7926	5.1742	5.99414	46.1753	0.18908	0.24707	49.001	1.607	3.45621
	45.7046	0.32193	0.40976	48.9461	0.64732	0.72545	42.0118	3.30984	2.93904	47.7401	0.58134	0.90285	44.9067	3.65377	3.78764	45.8258	5.18846	6.00685	46.2086	0.19305	0.25198	49.0345	1.62225	3.47633
	45.7381	0.32105	0.40938	48.9797	0.65377	0.73247	42.0454	3.32074	2.95016	47.7737	0.58939	0.91397	44.9402	3.62937	3.76361	45.8591	5.2021	6.01898	46.242	0.19709	0.25699	49.0683	1.63788	3.4968
	45.7716	0.32016	0.40897	49.0129	0.66023	0.73948	42.0787	3.33153	2.96108	47.8072	0.59739	0.92521	44.9736	3.60497	3.73953	45.8927	5.21521	6.03049	46.2753	0.20116	0.26209	49.102	1.65366	3.51742
	45.8054	0.31925	0.40855	49.0466	0.66677	0.74662	42.1121	3.34222	2.9719	47.8409	0.60561	0.93661	45.0067	3.58043	3.71552	45.9258	5.22767	6.04117	46.3084	0.2053	0.26726	49.1358	1.6697	3.5383
	45.8391	0.31834	0.40811	49.08	0.67338	0.75379	42.1455	3.35278	2.9826	47.8747	0.61391	0.94819	45.0403	3.5556	3.69119	45.9594	5.23952	6.05134	46.3418	0.20956	0.27257	49.1695	1.68591	3.55935
	45.8729	0.31742	0.40764	49.1135	0.67999	0.76103	42.1789	3.36314	2.99316	47.9084	0.62227	0.95984	45.0739	3.53082	3.66671	45.9932	5.25084	6.06084	46.3752	0.21391	0.27798	49.2029	1.70226	3.58042
	45.9065	0.31648	0.40716	49.1468	0.68673	0.76828	42.2123	3.37325	3.00358	47.9417	0.63078	0.97149	45.1072	3.50616	3.64241	46.0274	5.2615	6.06972	46.4086	0.21831	0.28351	49.2362	1.71899	3.60161
	45.9398	0.31554	0.40667	49.1802	0.69351	0.77562	42.2454	3.38325	3.01376	47.9751	0.63948	0.98333	45.1408	3.48143	3.61787	46.0609	5.2715	6.07772	46.4422	0.22285	0.28917	49.2695	1.73578	3.623
	45.9734	0.31459	0.40615	49.2138	0.70033	0.78306	42.2785	3.39307	3.02386	48.0086	0.64836	0.9953	45.1745	3.45662	3.59312	46.0945	5.2809	6.08503	46.4757	0.2275	0.29493	49.303	1.75259	3.64473
	46.0069	0.31363	0.40561	49.2471	0.70721	0.79048	42.3117	3.40278	3.03381	48.0418	0.65717	1.00729	45.2083	3.43172	3.56832	46.1279	5.2898	6.0916	46.5094	0.23226	0.30083	49.3363	1.76982	3.66657
	46.0404	0.31266	0.40506	49.2803	0.71415	0.79796	42.3451	3.41221	3.0437	48.075	0.66619	1.01941	45.2419	3.40692	3.5436	46.1611	5.29796	6.09742	46.5428	0.23709	0.3068	49.3698	1.78724	3.68867
	46.0736	0.31167	0.40449	49.3137	0.72121	0.80554	42.3784	3.42156	3.05342	48.108	0.67531	1.0316	45.2752	3.38177	3.51904	46.1945	5.30555	6.10255	46.5763	0.24199	0.3129	49.4036	1.80483	3.71126
	46.107	0.31068	0.4039	49.3473	0.72832	0.81324	42.412	3.43074	3.06308	48.1414	0.68456	1.04408	45.3086	3.35657	3.49441	46.2278	5.31253	6.10697	46.6097	0.24699	0.3191	49.4374	1.82247	3.73396
	46.1407	0.30968	0.40329	49.381	0.73551	0.821	42.4454	3.43978	3.07255	48.1747	0.69383	1.05661	45.3424	3.33136	3.46943	46.2612	5.31892	6.11068	46.6429	0.25211	0.32539	49.4709	1.84027	3.75671
	46.1743	0.30867	0.40267	49.4148	0.74277	0.82885	42.4788	3.44872	3.08186	48.2082	0.70322	1.06937	45.376	3.30615	3.44464	46.2943	5.32472	6.11365	46.6766	0.25732	0.33189	49.5042	1.85847	3.7795
	46.2077	0.30765	0.40202	49.4488	0.75014	0.83682	42.5123	3.45736	3.09105	48.242	0.71279	1.08241	45.4093	3.28093	3.41998	46.3273	5.32986	6.11591	46.7101	0.26267	0.33848	49.5376	1.87685	3.80262
	46.2411	0.30661	0.40136	49.4826	0.75753	0.84482	42.5458	3.46597	3.10009	48.2754	0.7224	1.09539	45.4428	3.25555	3.39515	46.3606	5.33439	6.11748	46.7433	0.2681	0.34513	49.571	1.89514	3.82586
	46.2745	0.30558	0.40069	49.5163	0.76501	0.85284	42.5793	3.47429	3.10897	48.309	0.73209	1.10863	45.4763	3.23063	3.37034	46.3936	5.33831	6.11833	46.7769	0.27364	0.35199	49.6042	1.91381	3.84916
	46.3077	0.30452	0.4	49.5499	0.77251	0.86091	42.6127	3.48252	3.11766	48.3417	0.74178	1.12159	45.5099	3.20545	3.34547	46.4266	5.34159	6.11848	46.8104	0.27929	0.35897	49.6376	1.93277	3.87279
	46.3409	0.30346	0.39929	49.5834	0.77999	0.86901	42.6463	3.49054	3.12625	48.3747	0.75153	1.13487	45.5431	3.1801	3.32089	46.4596	5.34425	6.11792	46.8439	0.28503	0.36608	49.6707	1.95187	3.89642
	46.3741	0.30239	0.39857	49.6167	0.78758	0.87715	42.6798	3.49836	3.13467	48.4075	0.76147	1.14817	45.5763	3.15478	3.29627	46.4927	5.34628	6.11666	46.8771	0.29096	0.37326	49.7039	1.97114	3.92033
	46.4074	0.30133	0.39782	49.6496	0.79519	0.88522	42.7132	3.506	3.14289	48.4403	0.77148	1.1616	45.6098	3.12966	3.27147	46.5264	5.34769	6.11465	46.9104	0.29696	0.38062	49.7372	1.99034	3.94445
	46.4406	0.30025	0.39706	49.6828	0.80289	0.89345	42.7467	3.5134	3.15097	48.4735	0.78173	1.17535	45.6432	3.10466	3.24675	46.5603	5.34848	6.11189	46.9443	0.3031	0.38823	49.7707	2.00997	3.96895
	46.474	0.29915	0.39628	49.7161	0.81058	0.90178	42.7801	3.52061	3.15887	48.5066	0.79212	1.18919	45.6766	3.07938	3.22201	46.5942	5.34863	6.10839	46.9776	0.3094	0.39586	49.804	2.02961	3.99349
	46.5075	0.29806	0.39549	49.7495	0.81839	0.91017	42.8135	3.52765	3.16659	48.5406	0.80281	1.20358	45.7102	3.05441	3.1972	46.6277	5.34814	6.10422	47.011	0.31578	0.40366	49.8374	2.04941	4.01818
	46.5408	0.29695	0.39468	49.7831	0.82631	0.9187	42.847	3.53448	3.17419	48.5742	0.81364	1.2179	45.7436	3.02961	3.17251	46.6612	5.34702	6.09932	47.0445	0.32232	0.41164	49.8709	2.06943	4.04326
	46.5743	0.29583	0.39385	49.8163	0.83429	0.92718	42.8806	3.54105	3.18162	48.608	0.82457	1.23251	45.7769	3.00489	3.14792	46.6946	5.34526	6.09374	47.078	0.3289	0.41977	49.9046	2.08971	4.06857
	46.6078	0.29472	0.393	49.85	0.8423	0.93585	42.9143	3.54753	3.1889	48.6416	0.83569	1.24714	45.8103	2.97996	3.12334	46.7277	5.34285	6.0875	47.1114	0.33565	0.42803	49.9381	2.11032	4.09397
	46.6412	0.29358	0.39214	49.8833	0.85038	0.94451	42.9478	3.55376	3.19597	48.675	0.84693	1.26181	45.8436	2.95529	3.09882	46.7605	5.33985	6.08064	47.1446	0.34256	0.43639	49.9715	2.13106	4.11949
	46.6747	0.29245	0.39126	49.9168	0.85861	0.95326	42.9814	3.55981	3.20287	48.7085	0.85825	1.27671	45.8772	2.9306	3.07411	46.7936	5.3362	6.07305	47.1779	0.34963	0.44495	50.005	2.15203	4.14523
	46.7082	0.29131	0.39036	49.9503	0.86687	0.9621	43.0149	3.56561	3.20961	48.7416	0.86966	1.29159	45.9108	2.90575	3.04947	46.8271	5.33195	6.06465	47.2111	0.35693	0.45365	50.0387	2.17323	4.17123
	46.7418	0.29018	0.38945	49.9838	0.87525	0.97099	43.0482	3.5712	3.21609	48.7754	0.88132	1.3069	45.9442	2.88097	3.02502	46.8607	5.32705	6.05554	47.2445	0.36429	0.46253	50.0725	2.19448	4.19753
	46.7752	0.28903	0.38853	50.0177	0.88368	0.98007	43.0817	3.57663	3.22245	48.8085	0.89302	1.32208	45.9778	2.85602	3.00043	46.8944	5.32158	6.0457	47.2778	0.37188	0.47158	50.1059	2.21578	4.22371
	46.8083	0.28786	0.3876	50.0513	0.89215	0.98911	43.1149	3.58179	3.22859	48.8417	0.90481	1.33746	46.0113	2.83128	2.97598	46.9279	5.31548	6.03522	47.3111	0.37961	0.48081	50.1395	2.2373	4.25017
	46.8417	0.2867	0.38665	50.0848	0.90066	0.99823	43.1487	3.58685	3.23462	48.8753	0.91677	1.35315	46.0447	2.80634	2.95166	46.9617	5.30875	6.02396	47.345	0.38756	0.49038	50.1731	2.25905	4.27683
	46.875	0.28552	0.38568	50.1183	0.90918	1.00739	43.1824	3.59168	3.24048	48.9086	0.92894	1.36888	46.0783	2.78178	2.92726	46.9953	5.30142	6.01211	47.3789	0.39564	0.50014	50.2067	2.28112	4.30362
	46.9083	0.28434	0.3847	50.1518	0.91785	1.01664	43.2163	3.59632	3.24616	48.9422	0.94119	1.38488	46.1117	2.75731	2.90307	47.0287	5.29349	5.99965	47.4124	0.4038	0.50997	50.2401	2.30333	4.33039
	46.9413	0.28316	0.38372	50.1852	0.92648	1.02591	43.2504	3.60082	3.25169	48.9757	0.95349	1.40099	46.1454	2.73313	2.87872	47.0619	5.28499	5.98659	47.4459	0.41217	0.51998	50.2734	2.3259	4.35728
	46.9746	0.28196	0.38271	50.2184	0.9352	1.0352	43.2839	3.60507	3.25695	49.0094	0.96603	1.41736	46.1788	2.7088	2.85467	47.0953	5.27577	5.97284	47.4796	0.42072	0.53024	50.3069	2.34854	4.38446
	47.0079	0.28076	0.38169	50.2519	0.94399	1.04464	43.3176	3.60913	3.26204	49.0428	0.97874	1.43374	46.2123	2.68452	2.8306	47.1289	5.26603	5.9583	47.5133	0.42943	0.54068	50.3402	2.37134	4.4116
	47.0414	0.27955	0.38065	50.2855	0.95279	1.05418	43.3512	3.6129	3.26692	49.0762	0.99157	1.45031	46.2461	2.66042	2.80644	47.1625	5.25566	5.94317	47.5466	0.43822	0.55121	50.3733	2.39438	4.4387
	47.0746	0.27834	0.3796	50.3187	0.96176	1.06368	43.3847	3.61651	3.2716	49.1098	1.00455	1.4671	46.2792	2.63643	2.78277	47.1961	5.24472	5.92736	47.5796	0.44725	0.56185	50.4065	2.41746	4.46605
	47.1079	0.27713	0.37854	50.352	0.97064	1.07326	43.4181	3.61987	3.27606	49.1432	1.0177	1.48396	46.3127	2.61251	2.75894	47.2297	5.23316	5.91094	47.613	0.45633	0.57283	50.4397	2.44078	4.49351
	47.1413	0.27591	0.37746	50.3852	0.97959	1.08289	43.4515	3.62299	3.28035	49.1762	1.03095	1.50079	46.3458	2.58844	2.7355	47.2633	5.22102	5.89389	47.6464	0.46567	0.58398	50.4729	2.46418	4.52109
	47.1746	0.27469	0.37637	50.4181	0.98865	1.0925	43.485	3.62589	3.28444	49.2095	1.04438	1.5179	46.3789	2.56483	2.7121	47.2971	5.20829	5.87611	47.6797	0.47517	0.59533	50.5061	2.48773	4.54887
	47.2081	0.27348	0.37526	50.4513	0.99774	1.10227	43.5183	3.62858	3.28833	49.2431	1.0581	1.53539	46.4118	2.54138	2.68892	47.3306	5.19494	5.85787	47.7129	0.48484	0.60687	50.5395	2.51139	4.57685
	47.2414	0.27225	0.37415	50.4845	1.007	1.11211	43.5515	3.63106	3.29201	49.2767	1.07181	1.55298	46.4447	2.51798	2.66587	47.3642	5.18101	5.83901	47.7461	0.49469	0.61861	50.5729	2.53521	4.60495
	47.2751	0.27102	0.37301	50.5181	1.01622	1.12216	43.5849	3.6333	3.29551	49.3102	1.08565	1.57072	46.4781	2.49452	2.64251	47.3976	5.16656	5.81966	47.7797	0.50467	0.63071	50.6061	2.55943	4.63307
	47.3087	0.26978	0.37186	50.5515	1.02558	1.13221	43.6186	3.63535	3.29885	49.3437	1.09973	1.5886	46.5113	2.4711	2.61935	47.431	5.15171	5.79972	47.8132	0.51502	0.64302	50.6398	2.5835	4.66168
	47.3424	0.26853	0.37069	50.5851	1.03515	1.14237	43.6517	3.63718	3.30193	49.3774	1.11419	1.60675	46.5447	2.44775	2.5962	47.4646	5.13619	5.7791	47.847	0.52546	0.65566	50.6732	2.60791	4.69009
	47.3763	0.26728	0.36951	50.6191	1.04468	1.15273	43.6851	3.63881	3.30485	49.4111	1.1287	1.6251	46.5785	2.42454	2.57289	47.4978	5.12021	5.7581	47.8808	0.53616	0.66855	50.7065	2.63249	4.71857
	47.4099	0.26601	0.36832	50.6528	1.05442	1.16308	43.7186	3.64022	3.30758	49.4446	1.1432	1.64348	46.6124	2.40137	2.54958	47.5312	5.10364	5.73652	47.9146	0.54699	0.68166	50.7399	2.6572	4.74726
	47.4437	0.26475	0.36711	50.6864	1.0641	1.17346	43.7519	3.64142	3.31009	49.4778	1.15799	1.6619	46.6462	2.37817	2.52646	47.5645	5.08665	5.71441	47.9482	0.55812	0.69495	50.7734	2.68212	4.77606
	47.4774	0.26349	0.3659	50.7199	1.07394	1.18389	43.7852	3.6424	3.3124	49.5112	1.17286	1.68056	46.6799	2.35517	2.50351	47.5981	5.06918	5.69159	47.9818	0.56952	0.70851	50.8068	2.7068	4.80498
	47.5109	0.26222	0.36468	50.7533	1.08383	1.19435	43.8184	3.64316	3.31451	49.545	1.18786	1.6996	46.7134	2.33237	2.48075	47.6315	5.05102	5.66844	48.0153	0.58113	0.72227	50.8401	2.73191	4.83378
	47.5442	0.26096	0.36346	50.7865	1.09373	1.20485	43.852	3.64369	3.31644	49.5786	1.20292	1.71872	46.7471	2.30991	2.45802	47.6648	5.03247	5.64473	48.0488	0.59296	0.73629	50.8737	2.75706	4.86292
	47.5776	0.25969	0.36222	50.8197	1.1037	1.21537	43.8854	3.64401	3.31816	49.6117	1.21821	1.73775	46.7807	2.28756	2.43549	47.6985	5.01363	5.62034	48.0821	0.60497	0.75048	50.9072	2.78237	4.89216
	47.6111	0.25843	0.36097	50.853	1.11378	1.22602	43.9187	3.64411	3.31968	49.6452	1.23374	1.75716	46.814	2.26526	2.41321	47.7322	4.99427	5.59539	48.1157	0.61726	0.76506	50.9409	2.80784	4.92156
	47.6445	0.25716	0.35971	50.8865	1.12393	1.23682	43.9522	3.644	3.321	49.6791	1.24938	1.77693	46.8475	2.24325	2.39095	47.7655	4.97455	5.57024	48.1492	0.62977	0.77988	50.9745	2.8334	4.95088
	47.6778	0.25589	0.35845	50.9198	1.13411	1.24761	43.9856	3.64367	3.32212	49.7123	1.26523	1.79649	46.881	2.2213	2.36877	47.7987	4.95423	5.54478	48.1828	0.6425	0.795	51.0079	2.85925	4.9802
	47.7111	0.25462	0.35718	50.9532	1.14438	1.2585	44.0191	3.64312	3.32304	49.7454	1.28128	1.81616	46.9144	2.19938	2.34677	47.8321	4.93337	5.51865	48.2162	0.65551	0.81033	51.0413	2.88507	5.00953
	47.7445	0.25335	0.35589	50.9869	1.15464	1.26957	44.0526	3.64235	3.32376	49.7786	1.29746	1.8361	46.9477	2.17744	2.325	47.8654	4.91206	5.49212	48.2495	0.66884	0.8259	51.0747	2.91093	5.03885
	47.7778	0.25208	0.3546	51.0204	1.16506	1.28065	44.0859	3.64137	3.32427	49.812	1.31378	1.8563	46.9811	2.15547	2.30329	47.899	4.89008	5.46498	48.2829	0.68237	0.84179	51.1079	2.93697	5.06813
	47.8111	0.2508	0.3533	51.0539	1.17551	1.29179	44.1193	3.64018	3.32458	49.8451	1.33025	1.87648	47.0146	2.13367	2.28154	47.9322	4.86814	5.43768	48.3162	0.6961	0.8579	51.141	2.96314	5.09736
	47.8446	0.24951	0.35198	51.0872	1.18609	1.30292	44.153	3.63876	3.32469	49.8784	1.34694	1.89695	47.0482	2.1121	2.25995	47.9655	4.84547	5.40992	48.3491	0.71005	0.87414	51.1744	2.98949	5.12681
	47.8782	0.24822	0.35064	51.1207	1.1967	1.31422	44.1865	3.63713	3.3246	49.9121	1.36368	1.91786	47.0814	2.09055	2.23869	47.9988	4.82255	5.38171	48.3818	0.72434	0.89055	51.208	3.01608	5.15651
	47.9117	0.24693	0.3493	51.1543	1.20734	1.32561	44.22	3.63531	3.3243	49.9457	1.38081	1.93884	47.1144	2.06932	2.21766	48.0325	4.79935	5.35283	48.4147	0.73876	0.9074	51.2413	3.04251	5.18598
	47.9456	0.24565	0.34794	51.1874	1.2182	1.33692	44.2534	3.63325	3.3238	49.979	1.39797	1.95982	47.1477	2.04805	2.19662	48.066	4.77585	5.32366	48.4474	0.75336	0.92438	51.2747	3.06932	5.21548
	47.9792	0.24435	0.34658	51.221	1.22904	1.34844	44.2872	3.63097	3.32309	50.0127	1.41535	1.98126	47.181	2.02711	2.17563	48.0994	4.75196	5.29428	48.4799	0.76845	0.94163	51.3082	3.09646	5.24512
	48.0129	0.24304	0.34521	51.2546	1.23978	1.36006	44.321	3.62846	3.32218	50.0462	1.43301	2.00272	47.2143	2.00633	2.15482	48.1327	4.7272	5.26457	48.5127	0.78398	0.9593	51.3415	3.12352	5.27458
	48.0464	0.24176	0.34384	51.2881	1.25066	1.37171	44.3544	3.62573	3.32108	50.0795	1.4506	2.02422	47.2475	1.98555	2.1342	48.1663	4.70264	5.2343	48.5461	0.79979	0.97768	51.3747	3.15059	5.30395
	48.0799	0.24048	0.34246	51.3217	1.2617	1.38347	44.3877	3.62281	3.31978	50.1129	1.46874	2.04597	47.2808	1.96503	2.11361	48.1997	4.67743	5.2038	48.5794	0.81579	0.99627	51.4082	3.17768	5.33362
	48.1138	0.23919	0.34106	51.3552	1.27287	1.39525	44.4209	3.61968	3.31828	50.1463	1.48664	2.06788	47.3149	1.94447	2.09272	48.2329	4.65201	5.1732	48.6131	0.83234	1.01543	51.4419	3.20522	5.36347
	48.1471	0.2379	0.33967	51.3891	1.2841	1.40725	44.4544	3.61634	3.31657	50.1798	1.50489	2.09006	47.3488	1.92419	2.07202	48.2663	4.62621	5.14209	48.6469	0.84929	1.03504	51.4757	3.23229	5.39331
	48.1804	0.23661	0.33827	51.4226	1.29541	1.41921	44.4878	3.61277	3.31467	50.213	1.52336	2.11214	47.3824	1.90399	2.05165	48.2997	4.60017	5.11073	48.6806	0.86627	1.05491	51.5091	3.25953	5.42283
	48.214	0.23533	0.33686	51.4561	1.30701	1.4312	44.5214	3.60906	3.31256	50.2465	1.54173	2.13467	47.4163	1.88382	2.03128	48.3327	4.57425	5.07931	48.7143	0.88352	1.07517	51.543	3.28714	5.45267
	48.2475	0.23404	0.33544	51.4897	1.31865	1.44333	44.555	3.60512	3.31025	50.2798	1.56055	2.15722	47.4501	1.864	2.01107	48.3658	4.54766	5.04769	48.7478	0.9012	1.09569	51.5766	3.31454	5.48233
	48.2809	0.23274	0.33402	51.5231	1.33029	1.45545	44.5886	3.60092	3.30774	50.3132	1.57937	2.17996	47.4837	1.84434	1.9911	48.3989	4.52102	5.01568	48.7816	0.91925	1.1167	51.6097	3.34204	5.51139
	48.3143	0.23145	0.3326	51.5567	1.34202	1.46769	44.6223	3.59651	3.30502	50.3466	1.59863	2.20292	47.5173	1.82479	1.9713	48.4321	4.49427	4.9834	48.8149	0.93732	1.13787	51.6428	3.36947	5.5405
	48.3472	0.23017	0.33119	51.5901	1.35363	1.47996	44.6559	3.59191	3.30211	50.3797	1.61764	2.22583	47.5506	1.80546	1.95179	48.4648	4.46717	4.95125	48.8484	0.95589	1.15949	51.6759	3.39732	5.56943
	48.3804	0.22891	0.32976	51.6237	1.36541	1.49234	44.6894	3.58712	3.29901	50.4129	1.63699	2.24896	47.5841	1.78613	1.93229	48.4977	4.43956	4.91881	48.8821	0.97495	1.18165	51.7092	3.42498	5.59859
	48.4131	0.22764	0.32835	51.6576	1.37709	1.50493	44.7229	3.58209	3.29572	50.4461	1.65663	2.27228	47.6175	1.7671	1.91299	48.5308	4.41158	4.88583	48.9155	0.99448	1.20395	51.7424	3.45245	5.62755
	48.4459	0.22637	0.32693	51.6915	1.38879	1.51762	44.7562	3.5769	3.29226	50.4795	1.67638	2.29596	47.6509	1.74807	1.89381	48.5641	4.38314	4.85252	48.949	1.01438	1.22677	51.776	3.48019	5.65671
	48.479	0.22511	0.32549	51.7252	1.40063	1.53025	44.7897	3.57151	3.28858	50.5129	1.6964	2.31975	47.6844	1.729	1.87474	48.5975	4.35433	4.81887	48.9824	1.03453	1.24989	51.8095	3.5077	5.6858
	48.5117	0.22383	0.32405	51.7589	1.41248	1.543	44.8233	3.56593	3.28469	50.5462	1.71633	2.34363	47.7175	1.71023	1.85603	48.6312	4.3252	4.78467	49.0159	1.05525	1.27353	51.843	3.53542	5.71473
	48.5451	0.22254	0.32259	51.7926	1.42454	1.55576	44.8568	3.56013	3.28063	50.5797	1.73685	2.36785	47.7513	1.69156	1.83705	48.6649	4.29603	4.7503	49.0491	1.07625	1.29739	51.8768	3.56303	5.74384
	48.5787	0.22123	0.32111	51.8264	1.43657	1.56867	44.8902	3.55413	3.27638	50.6133	1.75737	2.39228	47.7847	1.67321	1.81845	48.6986	4.2668	4.71579	49.0824	1.09761	1.32169	51.9104	3.59071	5.77262
	48.6126	0.21995	0.31962	51.8595	1.44872	1.58137	44.9235	3.54795	3.27197	50.6467	1.77827	2.41678	47.8181	1.65501	1.79999	48.7321	4.23721	4.68126	49.1158	1.11951	1.34654	51.944	3.61833	5.80131
	48.6464	0.21867	0.31812	51.8925	1.46098	1.59413	44.9572	3.54153	3.26731	50.6801	1.79929	2.44143	47.8513	1.63703	1.78178	48.7659	4.20778	4.64639	49.1491	1.14146	1.37171	51.9772	3.64609	5.82957
	48.6797	0.21738	0.31664	51.9259	1.47329	1.60707	44.9905	3.53497	3.26252	50.7134	1.82036	2.46612	47.8846	1.61925	1.7636	48.7995	4.17822	4.6115	49.1825	1.16405	1.39742	52.0103	3.6739	5.85765
	48.7135	0.21611	0.31513	51.9592	1.48577	1.62007	45.0239	3.52818	3.25754	50.7466	1.84173	2.49098	47.9181	1.60149	1.74549	48.8327	4.14835	4.57685	49.2157	1.18717	1.42341	52.0438	3.70141	5.88585
	48.747	0.21482	0.31364	51.9925	1.49819	1.63313	45.057	3.52121	3.25243	50.78	1.86311	2.5161	47.9512	1.58378	1.72772	48.8663	4.11811	4.54173	49.2493	1.21081	1.45015	52.077	3.72905	5.91373
	48.7805	0.21356	0.31214	52.0256	1.51074	1.64617	45.09	3.51409	3.24713	50.8134	1.88467	2.54136	47.9849	1.56623	1.70979	48.8997	4.08782	4.50666	49.2829	1.23472	1.47746	52.1104	3.7566	5.94158
	48.8136	0.21228	0.31065	52.059	1.52345	1.65939	45.1231	3.50676	3.24165	50.8468	1.90649	2.56683	48.0181	1.5488	1.69224	48.9334	4.05761	4.4712	49.3168	1.25871	1.50542	52.1435	3.78443	5.96903
	48.8468	0.21101	0.30916	52.0923	1.53621	1.67265	45.1564	3.49922	3.23596	50.8802	1.92843	2.59244	48.0517	1.53141	1.67465	48.967	4.02707	4.43567	49.3507	1.28385	1.53383	52.1769	3.81198	5.99659
	48.8802	0.20974	0.30765	52.1257	1.54896	1.686	45.1897	3.49151	3.2301	50.9134	1.9506	2.61805	48.0848	1.51434	1.65744	49.0005	3.99643	4.40026	49.3844	1.30902	1.56261	52.2107	3.83926	6.02427
	48.9134	0.20847	0.30615	52.159	1.56177	1.69939	45.2232	3.48363	3.22401	50.9469	1.97271	2.64411	48.1181	1.49745	1.64025	49.034	3.96581	4.3647	49.4183	1.3347	1.59203	52.2442	3.86664	6.05157
	48.947	0.20722	0.30462	52.1925	1.57469	1.71294	45.2567	3.47568	3.21777	50.9804	1.99531	2.67031	48.1513	1.48078	1.62325	49.0672	3.93494	4.32944	49.4518	1.36085	1.62169	52.2777	3.89368	6.07861
	48.9806	0.20594	0.3031	52.2261	1.58763	1.72658	45.2903	3.46747	3.21131	51.0139	2.0181	2.69663	48.1846	1.46435	1.60637	49.1007	3.90418	4.29387	49.4852	1.38782	1.65171	52.311	3.92073	6.10537
	49.0143	0.20468	0.30157	52.2595	1.60067	1.7402	45.324	3.45908	3.20466	51.0475	2.04083	2.72319	48.218	1.44801	1.58953	49.1341	3.87309	4.25823	49.5187	1.41533	1.68232	52.3446	3.94762	6.13213
	49.0479	0.20341	0.30004	52.2932	1.61375	1.754	45.3573	3.45058	3.19794	51.0809	2.0639	2.74974	48.2514	1.43173	1.57282	49.1674	3.84196	4.22275	49.5521	1.44302	1.7134	52.378	3.9744	6.15852
	49.0814	0.20215	0.29851	52.3269	1.62688	1.76786	45.391	3.44181	3.19094	51.1146	2.08725	2.77669	48.2853	1.41569	1.55605	49.2007	3.81077	4.1872	49.5854	1.47147	1.74497	52.4114	4.00146	6.18476
	49.1149	0.2009	0.29698	52.3605	1.63992	1.78177	45.424	3.43292	3.18394	51.1479	2.11077	2.80353	48.3186	1.39973	1.53971	49.2341	3.7794	4.15149	49.6188	1.50035	1.77703	52.4449	4.02842	6.21075
	49.1484	0.19964	0.29545	52.3938	1.65321	1.79562	45.4575	3.42378	3.17666	51.1814	2.13453	2.83062	48.3518	1.38431	1.52356	49.2677	3.74827	4.11563	49.6522	1.52954	1.80968	52.4785	4.05556	6.23666
	49.1815	0.19839	0.29393	52.4275	1.66657	1.80967	45.4911	3.41456	3.16918	51.215	2.1583	2.85791	48.3846	1.36877	1.50768	49.3014	3.71695	4.07959	49.6857	1.55912	1.84302	52.5119	4.08243	6.26219
	49.215	0.19716	0.2924	52.461	1.67979	1.82373	45.5247	3.40511	3.16155	51.2482	2.18237	2.88512	48.4174	1.35337	1.49196	49.3351	3.68576	4.04356	49.7188	1.58918	1.87652	52.5454	4.10914	6.28751
	49.2485	0.19591	0.29086	52.4945	1.69315	1.83783	45.5584	3.39548	3.15374	51.2813	2.20651	2.91229	48.4502	1.33831	1.47639	49.3688	3.65454	4.00765	49.7522	1.6198	1.91082	52.5791	4.13584	6.31273
	49.2818	0.19467	0.28934	52.5281	1.70667	1.85203	45.5913	3.38574	3.14596	51.3149	2.23095	2.94005	48.483	1.32327	1.46094	49.4026	3.62318	3.97158	49.7856	1.65092	1.94576	52.6126	4.16219	6.33753
	49.3154	0.19343	0.28779	52.5615	1.72029	1.86623	45.6251	3.37587	3.1378	51.3484	2.25566	2.96787	48.5162	1.30842	1.44544	49.4361	3.59218	3.93588	49.8193	1.68238	1.98154	52.6459	4.18855	6.36199
	49.3489	0.19219	0.28625	52.595	1.73389	1.88052	45.6586	3.3658	3.12954	51.382	2.28029	2.99595	48.5495	1.29347	1.43004	49.4695	3.56088	3.9002	49.8526	1.71461	2.01757	52.6794	4.21445	6.38623
	49.3825	0.19095	0.28471	52.6284	1.74755	1.89483	45.6921	3.35559	3.12115	51.4155	2.30511	3.02401	48.583	1.27867	1.41465	49.5027	3.52909	3.86489	49.886	1.74756	2.05422	52.713	4.2405	6.41028
	49.4158	0.18971	0.28317	52.6617	1.76142	1.90917	45.7255	3.34523	3.11264	51.4494	2.33001	3.05253	48.6168	1.26399	1.39927	49.5361	3.49746	3.82948	49.9196	1.78105	2.09173	52.7463	4.26634	6.43389
	49.4493	0.18847	0.28163	52.6951	1.77529	1.92358	45.7587	3.33482	3.104	51.4836	2.3553	3.08151	48.6508	1.24938	1.38397	49.5693	3.46611	3.7942	49.9529	1.81519	2.12951	52.7797	4.29186	6.45718
	49.4832	0.18724	0.28007	52.7285	1.78922	1.93805	45.7925	3.32432	3.09507	51.5173	2.3806	3.11021	48.6845	1.23488	1.3689	49.6026	3.43482	3.75902	49.9866	1.85028	2.16838	52.8129	4.31721	6.48013
	49.5166	0.18602	0.27853	52.7619	1.80325	1.95259	45.8259	3.31358	3.08613	51.551	2.40621	3.139	48.7181	1.22053	1.35403	49.6359	3.40333	3.72377	50.0202	1.88605	2.2077	52.8461	4.34233	6.5027
	49.5504	0.1848	0.27698	52.7953	1.81721	1.96717	45.8594	3.30263	3.07697	51.5846	2.43206	3.16782	48.7519	1.20625	1.33919	49.6696	3.37205	3.68825	50.054	1.92235	2.24802	52.8792	4.36739	6.5249
	49.5841	0.18359	0.27543	52.8284	1.83131	1.98168	45.8926	3.29163	3.06778	51.6182	2.45809	3.19676	48.7854	1.19217	1.32464	49.703	3.34119	3.65319	50.0876	1.95909	2.28863	52.9127	4.392	6.54709
	49.6179	0.18239	0.27387	52.862	1.84532	1.99648	45.9261	3.28049	3.05836	51.6515	2.48412	3.2256	48.8187	1.17834	1.31026	49.7365	3.31013	3.61807	50.1212	1.99642	2.32997	52.946	4.41639	6.5688
	49.6515	0.18119	0.27233	52.8953	1.85938	2.01118	45.9594	3.26911	3.04885	51.6846	2.51015	3.25442	48.8522	1.16468	1.296	49.7699	3.27907	3.58312	50.1549	2.03437	2.3721	52.9797	4.44078	6.5904
	49.685	0.17999	0.27078	52.9286	1.87338	2.02595	45.993	3.25754	3.03916	51.718	2.53632	3.28349	48.8853	1.15111	1.28199	49.8034	3.24804	3.54818	50.1881	2.07266	2.41418	53.0133	4.46485	6.61165
	49.7187	0.17878	0.26923	52.9618	1.88744	2.04069	46.0265	3.24589	3.02933	51.7515	2.56264	3.31284	48.9189	1.13771	1.26791	49.837	3.21695	3.51332	50.2213	2.11158	2.45703	53.0472	4.48885	6.63269
	49.7518	0.17758	0.26771	52.9954	1.90166	2.05572	46.0596	3.23421	3.01948	51.7848	2.58887	3.34216	48.9524	1.1244	1.254	49.8703	3.18616	3.47875	50.2547	2.15127	2.50072	53.0809	4.51259	6.65327
	49.7852	0.1764	0.26618	53.029	1.91594	2.07075	46.0931	3.2223	3.00938	51.8183	2.61544	3.37171	48.9856	1.11127	1.24032	49.9041	3.15529	3.44391	50.2881	2.19189	2.54516	53.1143	4.5359	6.67325
	49.8186	0.17522	0.26465	53.0626	1.93039	2.08582	46.1262	3.21036	2.9993	51.8517	2.64227	3.40125	49.0193	1.09818	1.2266	49.9374	3.12467	3.40964	50.3214	2.23353	2.59023	53.1479	4.55902	6.69304
	49.852	0.17404	0.26311	53.0961	1.94479	2.10096	46.1597	3.19823	2.98896	51.885	2.66918	3.4308	49.0528	1.08522	1.21308	49.9708	3.09382	3.37542	50.3545	2.27536	2.63555	53.1811	4.58179	6.71221
	49.8851	0.17287	0.2616	53.1295	1.95937	2.11603	46.1931	3.18604	2.97854	51.9182	2.6962	3.46041	49.0863	1.0724	1.19966	50.0044	3.06333	3.34115	50.3878	2.3177	2.68196	53.2144	4.60448	6.73105
	49.9187	0.17171	0.26006	53.1629	1.974	2.13118	46.2266	3.17369	2.96796	51.9514	2.72316	3.49008	49.1196	1.05972	1.18647	50.038	3.033	3.30708	50.4209	2.36087	2.72875	53.2478	4.62661	6.74954
	49.9525	0.17054	0.25851	53.1963	1.98861	2.14639	46.2599	3.16134	2.95731	51.9848	2.75064	3.52003	49.1529	1.04713	1.17344	50.0713	3.00266	3.27332	50.454	2.40487	2.77634	53.2815	4.64859	6.76781
	49.9862	0.16937	0.25697	53.2297	2.00323	2.16161	46.2933	3.14883	2.94653	52.0183	2.77811	3.55015	49.1863	1.03475	1.16045	50.1048	2.97257	3.23962	50.4874	2.44935	2.82501	53.3152	4.67044	6.78565
	50.0197	0.16821	0.25545	53.2628	2.0179	2.17677	46.3269	3.13634	2.93556	52.0518	2.80561	3.58034	49.2194	1.0225	1.1477	50.1384	2.94249	3.20601	50.5208	2.49411	2.87436	53.3486	4.69203	6.80297
	50.0532	0.16705	0.25392	53.296	2.03267	2.19199	46.3605	3.12367	2.92448	52.0856	2.83336	3.61083	49.2528	1.01039	1.13498	50.1722	2.9129	3.17228	50.5543	2.54	2.92461	53.3819	4.71341	6.81983
	50.087	0.16591	0.25238	53.3293	2.04737	2.20731	46.3939	3.11088	2.91335	52.119	2.86114	3.64115	49.2865	0.99834	1.12223	50.2055	2.88321	3.13922	50.5876	2.58675	2.97536	53.4154	4.73429	6.83634
	50.1204	0.16475	0.25086	53.363	2.06214	2.22286	46.4273	3.09815	2.90213	52.1525	2.88901	3.67157	49.3202	0.98642	1.10962	50.2389	2.85371	3.10621	50.621	2.63443	3.02713	53.449	4.75504	6.85248
	50.154	0.16362	0.24934	53.3964	2.07701	2.23831	46.4609	3.08513	2.89072	52.1858	2.91699	3.70185	49.354	0.97464	1.09714	50.2724	2.82432	3.07334	50.6546	2.68274	3.07978	53.4825	4.77546	6.86815
	50.1872	0.16249	0.24783	53.4301	2.09187	2.25392	46.4945	3.07197	2.87922	52.2191	2.9451	3.73227	49.3878	0.96294	1.08474	50.3057	2.79494	3.04084	50.6877	2.7315	3.1326	53.5161	4.79559	6.88344
	50.2207	0.16137	0.24632	53.4638	2.10675	2.26957	46.5279	3.05862	2.86765	52.2523	2.97321	3.76257	49.4216	0.95138	1.07247	50.3392	2.76567	3.00832	50.721	2.78151	3.18633	53.55	4.81524	6.89836
	50.2537	0.16025	0.24483	53.4975	2.12188	2.28528	46.5613	3.04544	2.85605	52.2856	3.00126	3.79309	49.4551	0.93988	1.06043	50.3726	2.73661	2.97606	50.7546	2.83218	3.24141	53.584	4.83463	6.91291
	50.2868	0.15912	0.24334	53.5313	2.13701	2.30106	46.5945	3.03213	2.84434	52.3189	3.02962	3.82357	49.4885	0.92855	1.04855	50.406	2.7078	2.94399	50.7884	2.88401	3.29764	53.6177	4.85377	6.9269
	50.32	0.15802	0.24185	53.5648	2.15225	2.31673	46.6279	3.01863	2.83253	52.3523	3.05848	3.8543	49.522	0.91738	1.03673	50.4392	2.67913	2.91226	50.8216	2.93667	3.35372	53.651	4.87246	6.94023
	50.3531	0.15691	0.24036	53.5983	2.1674	2.3324	46.6613	3.00509	2.82063	52.3859	3.08719	3.88517	49.5556	0.90636	1.02502	50.4724	2.65059	2.88082	50.8548	2.98988	3.41043	53.6847	4.89067	6.95327
	50.3862	0.15581	0.23888	53.6315	2.18265	2.34801	46.6946	2.99158	2.80863	52.4194	3.11548	3.91603	49.5892	0.89544	1.01342	50.5056	2.62224	2.84955	50.8884	3.04417	3.4687	53.7179	4.90859	6.96564
	50.4192	0.15471	0.2374	53.6649	2.19801	2.36371	46.7279	2.97801	2.79658	52.4531	3.14405	3.94711	49.6226	0.88458	1.00202	50.5389	2.59414	2.81834	50.9218	3.09945	3.52754	53.7512	4.92611	6.97759
	50.4527	0.15363	0.23591	53.6986	2.21318	2.37963	46.7612	2.96424	2.78445	52.4866	3.17303	3.97799	49.6561	0.87389	0.99069	50.5721	2.56625	2.78744	50.9552	3.15529	3.58707	53.7846	4.94317	6.98913
	50.4862	0.15254	0.23442	53.7322	2.22846	2.3955	46.7947	2.95035	2.77214	52.5203	3.20183	4.00911	49.6896	0.86336	0.97947	50.6055	2.53848	2.75655	50.9887	3.21217	3.64767	53.8178	4.95992	7.00012
	50.5192	0.15145	0.23295	53.7659	2.24372	2.41142	46.8281	2.93646	2.75979	52.554	3.23075	4.04025	49.723	0.85283	0.96838	50.6387	2.51069	2.72601	51.0226	3.2693	3.70972	53.8512	4.97626	7.01066
	50.5525	0.15037	0.23148	53.7993	2.25912	2.42725	46.8616	2.92255	2.74733	52.5874	3.25952	4.07111	49.7567	0.84252	0.95733	50.6724	2.48324	2.69535	51.0562	3.32742	3.77233	53.8843	4.99214	7.02068
	50.5858	0.14929	0.23	53.8329	2.27446	2.44316	46.8949	2.90846	2.73486	52.6207	3.28894	4.10195	49.7901	0.83233	0.94646	50.706	2.45616	2.66485	51.0897	3.38705	3.83529	53.9179	5.00748	7.03033
	50.6191	0.14822	0.22854	53.8668	2.28982	2.45927	46.9284	2.89431	2.72226	52.654	3.31819	4.13269	49.8238	0.82228	0.93563	50.7396	2.42914	2.63462	51.1232	3.44655	3.89938	53.9515	5.02269	7.03948
	50.6522	0.14715	0.22708	53.9001	2.30509	2.47516	46.9619	2.88006	2.70956	52.6873	3.34753	4.16356	49.8576	0.81232	0.92489	50.7731	2.40201	2.6048	51.1567	3.50747	3.96411	53.9847	5.03735	7.04805
	50.6857	0.14609	0.22561	53.9335	2.32043	2.49103	46.9952	2.86581	2.69688	52.7207	3.37692	4.19445	49.891	0.80248	0.91437	50.8064	2.37509	2.57527	51.1902	3.56898	4.02968	54.0181	5.0516	7.05617
	50.7191	0.14503	0.22415	53.9668	2.33567	2.50693	47.0286	2.85135	2.68413	52.7539	3.4065	4.22514	49.9243	0.7928	0.90398	50.8396	2.34871	2.54608	51.2234	3.63123	4.09563	54.0518	5.06551	7.06384
	50.7528	0.14398	0.22268	54.0003	2.35095	2.5229	47.0618	2.83694	2.67133	52.7874	3.43635	4.25607	49.9575	0.7831	0.89373	50.8731	2.32224	2.5168	51.2569	3.69511	4.16308	54.0848	5.07905	7.07087
	50.7864	0.14295	0.22122	54.0341	2.36631	2.53903	47.0952	2.82262	2.65842	52.8206	3.46626	4.28671	49.9908	0.7735	0.88357	50.9064	2.29601	2.48799	51.2906	3.75913	4.23159	54.1182	5.09224	7.07748
	50.8198	0.14191	0.21977	54.0673	2.38167	2.55491	47.1287	2.80807	2.6454	52.8541	3.49604	4.31761	50.0243	0.76406	0.87345	50.9395	2.26974	2.45949	51.3241	3.82498	4.30081	54.1517	5.10486	7.08358
	50.8533	0.14087	0.21832	54.1005	2.39713	2.5708	47.1622	2.79355	2.63237	52.8878	3.52558	4.34872	50.058	0.75471	0.86337	50.9728	2.24386	2.43111	51.3577	3.89144	4.37088	54.1853	5.11693	7.0892
	50.8865	0.13985	0.2169	54.1338	2.41269	2.58677	47.196	2.779	2.61912	52.9213	3.55513	4.3796	50.0917	0.74547	0.8534	51.0059	2.21813	2.40304	51.3909	3.9589	4.4412	54.2188	5.12854	7.09429
	50.9203	0.13883	0.21544	54.1675	2.42833	2.60286	47.2296	2.76442	2.60589	52.9548	3.5844	4.41037	50.1251	0.73633	0.84362	51.0398	2.19259	2.37466	51.4246	4.02862	4.51331	54.2523	5.13962	7.09884
	50.9538	0.1378	0.21401	54.201	2.44397	2.61892	47.2633	2.74967	2.59258	52.9881	3.61359	4.44096	50.1587	0.72733	0.83388	51.0731	2.16742	2.34689	51.4581	4.09816	4.58572	54.2861	5.15032	7.10292
	50.9872	0.13679	0.21259	54.2343	2.4595	2.63488	47.2968	2.73486	2.5793	53.0217	3.64261	4.47176	50.1923	0.71841	0.82425	51.1065	2.14227	2.31937	51.4917	4.16841	4.65945	54.3198	5.16055	7.10645
	51.021	0.13578	0.21115	54.2678	2.47502	2.65097	47.3304	2.71997	2.5659	53.0551	3.67191	4.50226	50.2258	0.70961	0.81476	51.1398	2.11752	2.29203	51.5253	4.2391	4.73393	54.3532	5.17026	7.10942
	51.0551	0.13477	0.2097	54.3012	2.49066	2.66699	47.3645	2.70508	2.55231	53.0882	3.70155	4.53248	50.2588	0.70088	0.8055	51.1733	2.0929	2.26483	51.5589	4.31162	4.80935	54.3865	5.17967	7.11187
	51.0889	0.13378	0.20827	54.3344	2.50621	2.68292	47.398	2.69009	2.53888	53.1217	3.73114	4.56299	50.2921	0.69227	0.79625	51.2071	2.06847	2.23766	51.5926	4.38422	4.88585	54.42	5.18858	7.11381
	51.1222	0.13279	0.20687	54.3673	2.52174	2.69869	47.4315	2.67519	2.52539	53.1549	3.76053	4.59312	50.3257	0.68379	0.78701	51.2403	2.04415	2.21115	51.6261	4.4573	4.96289	54.4533	5.19703	7.1152
	51.1554	0.13181	0.20548	54.4006	2.53711	2.71463	47.4652	2.66032	2.51184	53.1884	3.78998	4.62346	50.3592	0.67537	0.77791	51.2738	2.01985	2.18467	51.6599	4.53135	5.04124	54.4867	5.20488	7.11608
	51.1891	0.13081	0.20407	54.434	2.5526	2.73064	47.4988	2.64525	2.49825	53.2218	3.81952	4.65364	50.3924	0.66717	0.76899	51.3074	1.99587	2.15831	51.6932	4.60663	5.11946	54.5199	5.21229	7.11643
	51.2225	0.12982	0.20268	54.4672	2.56799	2.74655	47.5322	2.63046	2.48468	53.2555	3.84928	4.68392	50.4255	0.65901	0.76018	51.3411	1.97219	2.13218	51.7268	4.68342	5.19931	54.5532	5.21922	7.11626
	51.2554	0.12885	0.20132	54.5005	2.58333	2.76247	47.5653	2.61556	2.47124	53.2888	3.87845	4.71382	50.4588	0.65095	0.75143	51.3745	1.94872	2.10643	51.7604	4.7609	5.27977	54.5865	5.22565	7.11556
	51.2887	0.12788	0.19994	54.5338	2.59861	2.77845	47.5985	2.60062	2.45772	53.3218	3.90751	4.74329	50.4921	0.64297	0.74273	51.4081	1.92561	2.08084	51.7938	4.83997	5.36089	54.6197	5.23162	7.11434
	51.3221	0.12691	0.19856	54.5673	2.61397	2.79447	47.6318	2.58571	2.44414	53.3553	3.93649	4.77314	50.5254	0.63509	0.73417	51.4417	1.90229	2.05541	51.8273	4.91883	5.44292	54.6534	5.23707	7.11257
	51.3553	0.12594	0.1972	54.601	2.62943	2.81055	47.6651	2.57076	2.4305	53.3889	3.96553	4.80296	50.5586	0.62731	0.72571	51.4753	1.87921	2.03027	51.8608	4.99963	5.52584	54.6867	5.24209	7.11029
	51.3884	0.12499	0.19585	54.6344	2.64471	2.82649	47.6986	2.55581	2.41679	53.4225	3.99455	4.83269	50.5919	0.61957	0.7173	51.509	1.85628	2.00527	51.8943	5.08082	5.60963	54.7201	5.24662	7.10746
	51.4218	0.12405	0.19449	54.6679	2.66008	2.84247	47.7318	2.54076	2.40315	53.456	4.02341	4.8621	50.6254	0.61194	0.70895	51.5423	1.83369	1.98082	51.9275	5.16258	5.69347	54.7538	5.25065	7.10409
	51.4556	0.1231	0.19312	54.7016	2.67547	2.85852	47.7653	2.52573	2.38941	53.4898	4.05214	4.89165	50.6589	0.6044	0.70068	51.5761	1.81115	1.95619	51.9607	5.24518	5.7781	54.7876	5.25419	7.10016
	51.4892	0.12215	0.19176	54.7353	2.69088	2.87456	47.7988	2.51074	2.37561	53.5236	4.08108	4.92113	50.6923	0.59693	0.69255	51.6095	1.78882	1.93214	51.9941	5.32892	5.86417	54.8211	5.25723	7.09574
	51.5234	0.12122	0.19039	54.7687	2.7061	2.89042	47.8323	2.49559	2.36179	53.5575	4.10996	4.95048	50.7256	0.58951	0.68449	51.6432	1.76707	1.90806	52.0277	5.41354	5.95141	54.8546	5.25977	7.09079
	51.5571	0.12029	0.18904	54.8021	2.72141	2.90624	47.8657	2.48035	2.348	53.5911	4.13879	4.97939	50.7589	0.58216	0.67656	51.6765	1.74554	1.88452	52.0609	5.49907	6.03857	54.8881	5.2618	7.08531
	51.5911	0.11936	0.18769	54.8356	2.73687	2.92211	47.8991	2.46526	2.33422	53.6244	4.16718	5.00796	50.7923	0.57493	0.66866	51.7098	1.72418	1.86124	52.0943	5.58577	6.12681	54.9214	5.2633	7.07934
	51.6242	0.11845	0.18637	54.8689	2.75215	2.93784	47.9325	2.45013	2.3204	53.6583	4.19538	5.03678	50.8258	0.56775	0.66084	51.7436	1.70296	1.83781	52.1278	5.67318	6.21627	54.9546	5.2643	7.07287
	51.6574	0.11753	0.18506	54.9022	2.76742	2.95354	47.966	2.43502	2.30652	53.6918	4.22354	5.06515	50.8591	0.56068	0.65315	51.7771	1.6819	1.81484	52.1612	5.76174	6.30637	54.9877	5.26481	7.0659
	51.6907	0.11662	0.18375	54.9356	2.78276	2.96924	47.9996	2.41995	2.2926	53.7253	4.25135	5.09331	50.8925	0.55366	0.64551	51.8107	1.66087	1.79204	52.1945	5.85059	6.39666	55.0212	5.26481	7.05835
	51.7237	0.11573	0.18246	54.9693	2.7981	2.98508	48.0334	2.40493	2.27861	53.7586	4.27902	5.12109	50.926	0.54677	0.63796	51.8442	1.64	1.76948	52.2279	5.94195	6.48803	55.0546	5.26431	7.05029
	51.7572	0.11483	0.18115	55.0025	2.81326	3.00061	48.0669	2.39008	2.26472	53.7919	4.30641	5.1487	50.9594	0.53998	0.6305	51.8777	1.61942	1.74719	52.2613	6.03272	6.58026	55.0883	5.2633	7.04162
	51.7904	0.11395	0.17986	55.0356	2.82834	3.01609	48.1005	2.37515	2.2508	53.8255	4.33395	5.17631	50.9929	0.53318	0.62308	51.9114	1.59922	1.72503	52.2948	6.12511	6.67355	55.122	5.26178	7.03247
	51.8244	0.11307	0.17855	55.0692	2.84346	3.03173	48.1341	2.36016	2.23685	53.8586	4.36088	5.20334	51.0259	0.52648	0.61588	51.9446	1.57902	1.70335	52.3281	6.21882	6.76683	55.1554	5.25976	7.02285
	51.858	0.11219	0.17726	55.1025	2.85858	3.04724	48.1675	2.34518	2.223	53.8918	4.38801	5.23025	51.0594	0.51986	0.60863	51.9781	1.55935	1.68179	52.3613	6.31171	6.86056	55.189	5.25722	7.01267
	51.8916	0.11132	0.17597	55.136	2.87356	3.06273	48.2009	2.33024	2.20917	53.9251	4.41471	5.25695	51.0927	0.51339	0.60152	52.0116	1.53975	1.66038	52.3948	6.40555	6.95571	55.2226	5.25421	7.002
	51.925	0.11045	0.1747	55.1693	2.8885	3.07815	48.2342	2.31521	2.19535	53.9584	4.4414	5.28352	51.1263	0.50699	0.59443	52.045	1.52034	1.63929	52.4282	6.50053	7.05118	55.2561	5.25066	6.99083
	51.9584	0.10959	0.17343	55.2031	2.90348	3.09372	48.2677	2.30015	2.18146	53.9916	4.46793	5.30968	51.1596	0.50063	0.58747	52.0785	1.50114	1.61837	52.4619	6.59671	7.14831	55.2893	5.24666	6.97927
	51.9921	0.10873	0.17216	55.2369	2.91845	3.10922	48.3012	2.28526	2.16761	54.0247	4.49397	5.33557	51.1932	0.49437	0.58052	52.1118	1.48209	1.59778	52.4952	6.69328	7.24506	55.3226	5.24211	6.96719
	52.0253	0.10788	0.17092	55.2701	2.93338	3.12443	48.334	2.27042	2.15401	54.0581	4.51997	5.36148	51.2268	0.4882	0.57364	52.1454	1.46313	1.57727	52.5287	6.79071	7.34284	55.356	5.23715	6.95461
	52.0585	0.10703	0.16967	55.3035	2.94821	3.13964	48.367	2.25576	2.14036	54.092	4.54551	5.38744	51.2602	0.48209	0.5669	52.1787	1.4442	1.55707	52.5626	6.88964	7.44214	55.3894	5.23166	6.94148
	52.0919	0.10618	0.16843	55.337	2.96284	3.15486	48.4	2.24096	2.1267	54.1257	4.57135	5.41299	51.2939	0.47605	0.56016	52.2118	1.42568	1.53726	52.5962	6.98964	7.54139	55.4228	5.22567	6.92793
	52.1253	0.10534	0.1672	55.3705	2.97755	3.17002	48.4329	2.22618	2.11315	54.159	4.59688	5.43805	51.3275	0.47007	0.55353	52.245	1.40751	1.51765	52.6294	7.08805	7.63999	55.456	5.21923	6.91394
	52.1587	0.10451	0.16597	55.4038	2.99216	3.18501	48.4659	2.21153	2.09953	54.1928	4.62208	5.46313	51.3612	0.46418	0.54696	52.2785	1.38949	1.49803	52.6625	7.18812	7.73886	55.4895	5.21229	6.89937
	52.1922	0.10369	0.16474	55.4369	3.00663	3.19985	48.4988	2.19669	2.08593	54.2264	4.64707	5.48778	51.3946	0.45833	0.5405	52.312	1.37166	1.47864	52.6956	7.2887	7.83819	55.5231	5.20484	6.88424
	52.2257	0.10287	0.16352	55.4704	3.021	3.21482	48.5325	2.18198	2.07208	54.2598	4.67195	5.51202	51.4283	0.45254	0.53407	52.3453	1.35412	1.45958	52.7291	7.38946	7.93909	55.557	5.19685	6.86854
	52.2593	0.10206	0.1623	55.5043	3.03531	3.22988	48.566	2.16708	2.05828	54.293	4.69651	5.5358	51.462	0.44684	0.52771	52.3785	1.33671	1.44073	52.7623	7.49175	8.03966	55.5906	5.18841	6.85248
	52.2929	0.10125	0.16109	55.5377	3.04963	3.24467	48.5997	2.15229	2.04445	54.3264	4.72066	5.55941	51.4956	0.44117	0.52144	52.4121	1.31954	1.42193	52.7955	7.59432	8.14034	55.6244	5.17948	6.83588
	52.3267	0.10046	0.15988	55.5713	3.06387	3.25948	48.6336	2.13756	2.03056	54.3599	4.74432	5.58286	51.5288	0.43557	0.51531	52.4454	1.30243	1.40349	52.8288	7.6984	8.24205	55.6581	5.17015	6.81885
	52.3602	0.09966	0.15868	55.6052	3.07805	3.27432	48.6674	2.12268	2.01673	54.3932	4.76764	5.6058	51.5623	0.43006	0.50919	52.4785	1.28546	1.3854	52.8621	7.80208	8.34387	55.6914	5.16018	6.80157
	52.3936	0.09886	0.1575	55.6389	3.09218	3.28902	48.7012	2.10794	2.00292	54.4268	4.79071	5.62862	51.5957	0.42465	0.50317	52.5119	1.26874	1.36727	52.8957	7.90718	8.44707	55.7249	5.15003	6.78372
	52.4271	0.09807	0.15631	55.6724	3.10631	3.30354	48.7346	2.09316	1.98931	54.4604	4.81355	5.65108	51.629	0.41931	0.49724	52.5454	1.25221	1.34938	52.9289	8.01275	8.5494	55.7579	5.13936	6.76571
	52.4606	0.0973	0.15514	55.7057	3.12039	3.31788	48.7682	2.07852	1.97563	54.4936	4.83572	5.67298	51.6626	0.41402	0.49131	52.5789	1.2359	1.33166	52.9622	8.11763	8.65228	55.7912	5.12823	6.74713
	52.4939	0.09653	0.15397	55.7393	3.13441	3.3323	48.8014	2.06395	1.96211	54.5266	4.85766	5.69444	51.6958	0.40882	0.48553	52.6125	1.21964	1.31409	52.9958	8.22438	8.75624	55.8246	5.11661	6.72806
	52.5273	0.09576	0.15281	55.7724	3.14814	3.34639	48.8349	2.04951	1.94856	54.5599	4.87946	5.7157	51.7295	0.40365	0.47973	52.6461	1.2036	1.29671	53.0293	8.3305	8.86021	55.8578	5.1045	6.70864
	52.5606	0.09499	0.15166	55.8057	3.16188	3.36047	48.8681	2.03508	1.93511	54.5934	4.90099	5.73676	51.7627	0.39859	0.47407	52.6796	1.18784	1.27957	53.0626	8.4371	8.96381	55.8913	5.09213	6.68868
	52.5942	0.09423	0.15051	55.8389	3.17553	3.37447	48.9016	2.02069	1.92157	54.6268	4.92204	5.7574	51.7965	0.39358	0.46839	52.7132	1.17211	1.2626	53.096	8.54473	9.06761	55.9247	5.07909	6.66833
	52.6278	0.09347	0.14936	55.8725	3.18894	3.38851	48.9354	2.00632	1.90798	54.6602	4.94273	5.7777	51.8301	0.38858	0.46279	52.7467	1.15678	1.24592	53.1295	8.65251	9.17212	55.9582	5.06562	6.64747
	52.6613	0.09272	0.14823	55.9061	3.20227	3.40245	48.9687	1.9919	1.89461	54.694	4.96347	5.79788	51.8632	0.38363	0.45734	52.7802	1.14156	1.22938	53.1629	8.7608	9.27629	55.9917	5.05179	6.62627
	52.695	0.09197	0.14709	55.9392	3.21552	3.4161	49.0022	1.97756	1.88119	54.7278	4.98367	5.81762	51.8968	0.37875	0.45188	52.8136	1.12657	1.21311	53.1965	8.86673	9.381	56.025	5.03766	6.60477
	52.7284	0.09123	0.14596	55.9729	3.22877	3.42987	49.0353	1.96328	1.86796	54.7611	5.00334	5.83674	51.9302	0.37395	0.44652	52.8473	1.11175	1.19684	53.2302	8.974	9.48607	56.0587	5.02306	6.58266
	52.7618	0.0905	0.14485	56.006	3.24187	3.44334	49.0685	1.94912	1.8547	54.7944	5.0226	5.85545	51.9637	0.36916	0.44119	52.8809	1.09714	1.18086	53.2638	9.08218	9.59095	56.0923	5.00808	6.56014
	52.7957	0.08976	0.14372	56.0396	3.25484	3.45691	49.1014	1.93495	1.84164	54.8277	5.04162	5.87378	51.9971	0.36442	0.43595	52.9142	1.08269	1.16524	53.2973	9.18889	9.69517	56.1257	4.99265	6.53745
	52.8291	0.08903	0.14262	56.0728	3.26781	3.47018	49.1345	1.92088	1.8285	54.8608	5.06025	5.89161	52.0307	0.35984	0.43072	52.9479	1.06826	1.14957	53.3305	9.29594	9.79836	56.1593	4.97695	6.51421
	52.8628	0.08832	0.14152	56.106	3.28058	3.48334	49.1678	1.90683	1.81536	54.8938	5.07833	5.90899	52.0646	0.35529	0.42553	52.9813	1.05401	1.13424	53.3641	9.40335	9.90273	56.1928	4.96064	6.49062
	52.8961	0.0876	0.14043	56.1396	3.29322	3.49657	49.2009	1.89283	1.80233	54.9271	5.09605	5.92613	52.0981	0.35076	0.42045	53.0148	1.03991	1.11902	53.3972	9.51215	10.0056	56.2264	4.94394	6.46669
	52.9295	0.0869	0.13935	56.1727	3.3057	3.5095	49.2346	1.87876	1.78908	54.9605	5.11346	5.94292	52.1316	0.3463	0.41542	53.048	1.02595	1.10414	53.4308	9.62153	10.1092	56.2599	4.92698	6.4424
	52.963	0.0862	0.13827	56.2062	3.31815	3.52246	49.268	1.86474	1.77599	54.9941	5.13056	5.95943	52.1653	0.34192	0.41043	53.0815	1.01203	1.08934	53.4643	9.72994	10.2126	56.2936	4.90974	6.41768
	52.9961	0.0855	0.13721	56.2395	3.33048	3.53525	49.3018	1.85074	1.76283	55.0278	5.14708	5.9755	52.1984	0.33759	0.40559	53.1149	0.99845	1.07473	53.4982	9.83909	10.3169	56.3272	4.8922	6.39264
	53.0297	0.08481	0.13614	56.273	3.34274	3.54799	49.3354	1.83681	1.74977	55.0614	5.16307	5.99112	52.2315	0.33324	0.40078	53.148	0.98505	1.06041	53.532	9.94678	10.4206	56.3607	4.87422	6.3673
	53.0628	0.08411	0.13509	56.3065	3.35502	3.56059	49.3692	1.82305	1.73664	55.095	5.17884	6.00628	52.2648	0.329	0.39603	53.1813	0.97178	1.04621	53.5656	10.0544	10.5228	56.3942	4.85582	6.34167
	53.0962	0.08342	0.13404	56.3397	3.3671	3.57298	49.4033	1.80925	1.72348	55.1285	5.19409	6.02098	52.2981	0.32483	0.39132	53.2145	0.9588	1.03221	53.5991	10.1617	10.6248	56.4278	4.83707	6.31564
	53.1297	0.08273	0.13299	56.373	3.3791	3.58528	49.4369	1.79547	1.71056	55.162	5.20875	6.03526	52.3315	0.32072	0.38665	53.248	0.94596	1.01829	53.6325	10.2677	10.7256	56.4611	4.81793	6.28953
	53.1631	0.08205	0.13195	56.4065	3.39085	3.59749	49.4705	1.78183	1.6977	55.1952	5.22301	6.04893	52.3646	0.31666	0.38207	53.2815	0.93327	1.00452	53.666	10.3734	10.8261	56.4945	4.79825	6.26304
	53.1964	0.08138	0.13092	56.4397	3.40244	3.60951	49.5042	1.76834	1.68483	55.2285	5.23673	6.06222	52.3983	0.31262	0.37746	53.3148	0.92068	0.99096	53.6989	10.4778	10.9246	56.5278	4.77847	6.23631
	53.2298	0.0807	0.1299	56.4731	3.41386	3.62146	49.5378	1.75471	1.67204	55.2614	5.25012	6.07493	52.4316	0.30868	0.37298	53.3484	0.90833	0.97749	53.7321	10.5829	11.0231	56.5607	4.75858	6.20962
	53.2634	0.08004	0.12887	56.5065	3.42507	3.63326	49.5712	1.74119	1.65939	55.2948	5.26299	6.08737	52.465	0.30477	0.36851	53.3819	0.89613	0.96425	53.7656	10.6863	11.1218	56.5936	4.73838	6.18257
	53.2968	0.07939	0.12786	56.5399	3.43608	3.64495	49.6045	1.72778	1.6468	55.3283	5.27539	6.09937	52.4987	0.30091	0.36407	53.4152	0.88401	0.9512	53.7991	10.79	11.2198	56.6264	4.71804	6.15544
	53.3301	0.07873	0.12686	56.5731	3.44702	3.65641	49.638	1.71446	1.63423	55.3619	5.28739	6.11095	52.5322	0.29706	0.35971	53.4488	0.87204	0.93822	53.8324	10.8924	11.3161	56.659	4.69723	6.12812
	53.3635	0.07808	0.12586	56.6059	3.45778	3.66764	49.6714	1.70123	1.62172	55.3954	5.29882	6.12204	52.5661	0.29327	0.35534	53.4825	0.86021	0.92537	53.8657	10.9944	11.412	56.6917	4.67632	6.10054
	53.3968	0.07744	0.12487	56.6388	3.46847	3.67874	49.7045	1.68806	1.60939	55.4287	5.3099	6.13259	52.5994	0.28956	0.3511	53.5164	0.84855	0.91263	53.8992	11.0953	11.5074	56.7244	4.65485	6.0727
	53.4299	0.0768	0.12389	56.6719	3.47907	3.68975	49.7379	1.67499	1.59699	55.4623	5.32042	6.14277	52.633	0.28588	0.34688	53.55	0.83684	0.90014	53.9328	11.1959	11.602	56.7576	4.6328	6.04411
	53.4631	0.07617	0.12291	56.7049	3.48953	3.70062	49.7711	1.66183	1.5847	55.4958	5.33042	6.15243	52.6664	0.28223	0.34273	53.5835	0.82531	0.88784	53.9659	11.2958	11.6945	56.7909	4.61071	6.01525
	53.4966	0.07553	0.12193	56.7382	3.49996	3.71143	49.8044	1.64876	1.57244	55.5296	5.34002	6.16167	52.6998	0.27862	0.33862	53.6173	0.81399	0.87557	53.9991	11.3935	11.786	56.8244	4.58827	5.98591
	53.5301	0.07491	0.12096	56.7719	3.51022	3.72221	49.8377	1.63588	1.56027	55.5632	5.34915	6.17041	52.7332	0.27508	0.33457	53.6506	0.8028	0.86366	54.0326	11.4912	11.8774	56.8581	4.56547	5.95617
	53.5639	0.07428	0.11999	56.8056	3.5204	3.73288	49.8712	1.623	1.54805	55.5969	5.35774	6.17868	52.7664	0.27155	0.33059	53.6839	0.79187	0.8519	54.0659	11.5875	11.967	56.8915	4.5425	5.92649
	53.5977	0.07366	0.11902	56.8392	3.53031	3.74332	49.9051	1.6101	1.53573	55.6308	5.36586	6.18648	52.8	0.26805	0.32661	53.7172	0.781	0.84029	54.0993	11.6833	12.0557	56.9252	4.51907	5.89635
	53.6314	0.07305	0.11806	56.8725	3.54007	3.75352	49.9385	1.5974	1.52366	55.6647	5.3734	6.1938	52.8337	0.26459	0.32265	53.7507	0.77037	0.82878	54.1329	11.7771	12.1436	56.9589	4.49534	5.86591
	53.6649	0.07244	0.11712	56.906	3.54967	3.76366	49.9723	1.58467	1.5115	55.6985	5.38043	6.20058	52.8671	0.2612	0.31878	53.7842	0.75992	0.81737	54.1667	11.8703	12.2309	56.9923	4.4714	5.83559
	53.6982	0.07184	0.11618	56.9395	3.55915	3.77359	50.0061	1.57191	1.49941	55.7318	5.38693	6.20678	52.9006	0.25788	0.31495	53.8178	0.74961	0.80611	54.2006	11.9619	12.3171	57.0256	4.44719	5.80512
	53.7315	0.07124	0.11525	56.973	3.56848	3.7834	50.0397	1.55923	1.48745	55.7653	5.39288	6.21251	52.934	0.25458	0.31117	53.8516	0.73948	0.7949	54.2343	12.0527	12.4011	57.0592	4.42299	5.77424
	53.765	0.07065	0.11433	57.0064	3.57761	3.793	50.0733	1.54661	1.47554	55.7987	5.39837	6.21774	52.9674	0.25134	0.30745	53.885	0.72937	0.78398	54.268	12.1414	12.4838	57.0929	4.39837	5.74305
	53.7983	0.07006	0.11341	57.0399	3.58665	3.80248	50.1065	1.53408	1.46384	55.832	5.40329	6.22246	53.0006	0.24815	0.30378	53.9187	0.71937	0.77311	54.3019	12.2284	12.5656	57.1266	4.37361	5.71164
	53.8317	0.06947	0.1125	57.0735	3.59552	3.81181	50.14	1.52162	1.45209	55.8653	5.40774	6.22669	53.0337	0.24497	0.30016	53.9524	0.70942	0.76239	54.3355	12.3143	12.645	57.1598	4.34892	5.68052
	53.8653	0.06889	0.11159	57.107	3.60417	3.82095	50.1733	1.50933	1.44047	55.8989	5.41167	6.23046	53.0669	0.24184	0.29659	53.9863	0.69968	0.75176	54.369	12.398	12.7225	57.1933	4.32412	5.64895
	53.8989	0.06832	0.11068	57.1403	3.61269	3.82987	50.2064	1.49724	1.42896	55.9324	5.41507	6.2337	53.0998	0.23872	0.29308	54.0195	0.69002	0.74144	54.4026	12.481	12.7985	57.2269	4.29881	5.61716
	53.9324	0.06775	0.10979	57.1734	3.62104	3.83857	50.2397	1.48497	1.41747	55.9661	5.41795	6.23646	53.1334	0.23567	0.28954	54.0528	0.68044	0.73124	54.436	12.5617	12.8725	57.2603	4.27352	5.58543
	53.9654	0.06719	0.10891	57.2065	3.62919	3.84711	50.2728	1.47289	1.40608	55.9993	5.42029	6.23868	53.1668	0.23264	0.28607	54.0865	0.67096	0.72109	54.4693	12.6413	12.9445	57.2936	4.24797	5.55355
	53.9988	0.06663	0.10802	57.2399	3.63713	3.85555	50.3061	1.46092	1.3947	56.0328	5.42211	6.24042	53.2004	0.22967	0.2826	54.1197	0.66169	0.71119	54.5023	12.7192	13.0142	57.3268	4.22246	5.52172
	54.0322	0.06607	0.10715	57.2736	3.64486	3.86388	50.3393	1.44885	1.3834	56.0664	5.4234	6.24166	53.2339	0.22674	0.2792	54.153	0.65259	0.70139	54.5352	12.7945	13.082	57.3603	4.19655	5.48941
	54.0657	0.06552	0.10628	57.3068	3.65248	3.87193	50.3727	1.4369	1.3721	56.0994	5.42414	6.24238	53.2678	0.22384	0.2758	54.1866	0.64353	0.69164	54.5682	12.8684	13.1481	57.3937	4.17035	5.45704
	54.0992	0.06496	0.10541	57.3402	3.65991	3.87982	50.4058	1.42509	1.36096	56.1327	5.42436	6.24262	53.3014	0.221	0.27246	54.2204	0.63455	0.68195	54.6009	12.9398	13.2116	57.4269	4.14421	5.42485
	54.1329	0.06441	0.10454	57.3738	3.66711	3.88761	50.4395	1.41352	1.34969	56.1657	5.42404	6.24236	53.3346	0.21817	0.26921	54.254	0.62574	0.67244	54.6341	13.0092	13.2744	57.4601	4.11794	5.39245
	54.1666	0.06386	0.10368	57.4073	3.67424	3.89518	50.473	1.4019	1.33854	56.1992	5.42321	6.24159	53.3679	0.21539	0.26598	54.2877	0.61713	0.66303	54.6675	13.0765	13.3356	57.4934	4.09136	5.35984
	54.2004	0.06332	0.10283	57.4406	3.68119	3.90255	50.5063	1.39031	1.32752	56.2328	5.42182	6.24032	53.4014	0.21263	0.26278	54.3213	0.60856	0.65379	54.7008	13.142	13.3944	57.527	4.06477	5.3269
	54.2341	0.06279	0.10198	57.474	3.68792	3.90972	50.5396	1.37895	1.31659	56.2661	5.41994	6.23856	53.435	0.20993	0.2596	54.3548	0.6001	0.64468	54.7342	13.2058	13.4516	57.5605	4.03822	5.29387
	54.2678	0.06226	0.10114	57.5078	3.69448	3.91681	50.5729	1.36756	1.30569	56.2996	5.41753	6.23628	53.4683	0.20723	0.25649	54.3879	0.59178	0.63581	54.7679	13.2675	13.5071	57.5939	4.01136	5.26092
	54.3012	0.06173	0.10031	57.5413	3.70083	3.92365	50.6065	1.35615	1.29476	56.3332	5.41459	6.2335	53.5021	0.20458	0.25336	54.4211	0.58357	0.62706	54.8019	13.3272	13.5609	57.6275	3.98451	5.22768
	54.335	0.06121	0.09948	57.5747	3.707	3.93028	50.6396	1.34481	1.28408	56.3671	5.41115	6.23019	53.536	0.20197	0.25027	54.4542	0.57546	0.6184	54.8353	13.3848	13.6115	57.6614	3.95732	5.19401
	54.3683	0.06069	0.09867	57.6082	3.71292	3.93675	50.673	1.33339	1.27333	56.4009	5.40718	6.22638	53.5701	0.19937	0.2472	54.4873	0.56742	0.60987	54.8689	13.4397	13.6602	57.695	3.93025	5.1606
	54.4017	0.06018	0.09786	57.6418	3.71869	3.94303	50.7066	1.32213	1.26262	56.4342	5.40275	6.22212	53.604	0.19684	0.24418	54.5207	0.55963	0.6014	54.9027	13.4918	13.7068	57.7287	3.90322	5.12708
	54.435	0.05968	0.09705	57.6751	3.72436	3.94908	50.7401	1.31081	1.25199	56.4677	5.39777	6.21734	53.6377	0.19432	0.24122	54.5537	0.55186	0.5931	54.9363	13.5419	13.7511	57.7622	3.8758	5.09355
	54.4685	0.05918	0.09625	57.7083	3.72977	3.95493	50.7732	1.29968	1.24152	56.5011	5.39226	6.2121	53.6715	0.19184	0.23828	54.5869	0.54422	0.58489	54.9696	13.5894	13.7925	57.7956	3.84843	5.06024
	54.5019	0.05868	0.09546	57.7423	3.73498	3.9607	50.8067	1.2886	1.23101	56.5343	5.38627	6.2064	53.7049	0.18937	0.23542	54.6203	0.53667	0.57674	55.003	13.6343	13.8318	57.829	3.8212	5.02671
	54.5351	0.05819	0.09468	57.776	3.73999	3.96623	50.8402	1.27758	1.22058	56.5669	5.37988	6.20033	53.7381	0.18695	0.23259	54.6535	0.5292	0.56875	55.0365	13.6768	13.8688	57.8623	3.79384	4.99336
	54.5682	0.0577	0.0939	57.8098	3.74482	3.97159	50.8737	1.26679	1.21019	56.5993	5.37298	6.19382	53.7715	0.18458	0.22979	54.6868	0.52186	0.56084	55.0697	13.7169	13.9031	57.8958	3.76654	4.95972
	54.6015	0.05721	0.09312	57.8435	3.74946	3.97672	50.9071	1.25595	1.19992	56.632	5.36566	6.18682	53.8047	0.18222	0.22704	54.7203	0.51458	0.55298	55.103	13.7546	13.9352	57.9291	3.73879	4.92626
	54.6348	0.05673	0.09236	57.8771	3.75382	3.98165	50.9405	1.24517	1.18969	56.6647	5.35782	6.17933	53.838	0.17988	0.22432	54.7539	0.50747	0.54522	55.1362	13.7899	13.9648	57.9624	3.71103	4.8928
	54.668	0.05624	0.0916	57.9105	3.75803	3.98635	50.9742	1.23445	1.17944	56.6974	5.34953	6.17141	53.8713	0.17757	0.22163	54.7874	0.50039	0.53757	55.1698	13.8224	13.9923	57.9959	3.6836	4.85905
	54.7015	0.05577	0.09083	57.9435	3.76202	3.99079	51.0077	1.22378	1.16933	56.7302	5.34069	6.163	53.9046	0.17529	0.21896	54.8208	0.49338	0.53004	55.2031	13.8524	14.0171	58.0296	3.65572	4.82521
	54.7347	0.05529	0.09008	57.977	3.76585	3.99511	51.0413	1.21314	1.15923	56.7634	5.33123	6.15402	53.9383	0.17304	0.21631	54.8546	0.48646	0.52255	55.2367	13.8798	14.0396	58.063	3.62793	4.79157
	54.7683	0.05482	0.08933	58.0102	3.76947	3.99918	51.0748	1.20257	1.14927	56.797	5.32124	6.14447	53.9714	0.17082	0.21372	54.8881	0.47965	0.5152	55.2703	13.9043	14.0596	58.0967	3.60016	4.75759
	54.8017	0.05435	0.08859	58.0436	3.77285	4.00308	51.1083	1.19223	1.13933	56.8304	5.31075	6.13448	54.0047	0.16862	0.21116	54.9213	0.47289	0.50804	55.3039	13.9261	14.0771	58.1303	3.57237	4.72372
	54.8348	0.05389	0.08786	58.0769	3.77607	4.00677	51.142	1.18195	1.12941	56.8638	5.29978	6.12404	54.0384	0.16645	0.20859	54.9546	0.46624	0.50094	55.3374	13.9452	14.092	58.1639	3.54466	4.68994
	54.868	0.05343	0.08713	58.1104	3.77905	4.01028	51.1757	1.17179	1.11956	56.8975	5.28835	6.11305	54.072	0.16431	0.20606	54.9881	0.4597	0.4939	55.3707	13.9616	14.1043	58.1976	3.51685	4.65602
	54.9011	0.05297	0.08641	58.1439	3.78187	4.01359	51.209	1.16172	1.1099	56.9314	5.27637	6.10154	54.1055	0.1622	0.20357	55.0214	0.45326	0.48699	55.4041	13.9754	14.1141	58.2311	3.48918	4.62228
	54.9342	0.05252	0.08569	58.1772	3.78447	4.01667	51.2424	1.15166	1.10026	56.9654	5.26396	6.08949	54.1387	0.16011	0.20113	55.0548	0.44687	0.48016	55.4374	13.9863	14.1214	58.2646	3.46141	4.5886
	54.9675	0.05207	0.08498	58.2109	3.78687	4.01959	51.2756	1.14167	1.09075	56.9993	5.25126	6.07703	54.1723	0.15803	0.1987	55.0881	0.44062	0.47344	55.4706	13.9945	14.1261	58.2976	3.43385	4.55539
	55.0006	0.05163	0.08428	58.2443	3.78909	4.02227	51.3092	1.13171	1.08117	57.0331	5.23786	6.06417	54.2059	0.15598	0.19629	55.1215	0.43439	0.46679	55.5037	13.9999	14.1283	58.3309	3.40633	4.52201
	55.0342	0.05119	0.08357	58.2776	3.7911	4.02475	51.3427	1.12191	1.07172	57.0666	5.22415	6.05097	54.2391	0.15399	0.19393	55.1551	0.42819	0.4602	55.5372	14.0025	14.128	58.3641	3.37891	4.48869
	55.0676	0.05075	0.08287	58.3112	3.7929	4.02703	51.3759	1.11191	1.06239	57.1002	5.20984	6.03728	54.2727	0.15201	0.19159	55.1884	0.42214	0.45374	55.5707	14.0024	14.1251	58.3975	3.35103	4.45524
	55.1009	0.05032	0.08217	58.3448	3.79449	4.02911	51.4095	1.10202	1.05302	57.1335	5.19531	6.02327	54.3061	0.15005	0.18927	55.2218	0.41622	0.44737	55.6043	13.9996	14.1197	58.4307	3.32334	4.422
	55.1344	0.04989	0.08148	58.378	3.79588	4.03096	51.443	1.09233	1.04374	57.1667	5.1803	6.00891	54.3398	0.14812	0.18697	55.255	0.41037	0.44111	55.6378	13.994	14.1117	58.4642	3.2959	4.38854
	55.1679	0.04946	0.08079	58.411	3.79706	4.0326	51.477	1.08263	1.03441	57.1998	5.16472	5.99415	54.3733	0.14623	0.18471	55.2886	0.40456	0.43487	55.6715	13.9856	14.1011	58.4976	3.26819	4.35519
	55.2013	0.04903	0.08011	58.4445	3.79803	4.03406	51.5105	1.07288	1.02526	57.2331	5.14903	5.9789	54.4067	0.14436	0.18249	55.3223	0.39889	0.4287	55.7053	13.9744	14.0879	58.5309	3.24059	4.32206
	55.2345	0.0486	0.07944	58.4781	3.79881	4.03531	51.5439	1.06322	1.01621	57.2669	5.13265	5.96301	54.44	0.14251	0.18029	55.3556	0.39334	0.42267	55.7388	13.9605	14.0724	58.5645	3.21307	4.28862
	55.268	0.04819	0.07877	58.5113	3.79938	4.03635	51.5775	1.05393	1.00718	57.3004	5.11613	5.94685	54.4733	0.14071	0.17813	55.3891	0.3878	0.41671	55.7722	13.9441	14.0543	58.5979	3.18601	4.2555
	55.3018	0.04777	0.0781	58.5445	3.79975	4.03718	51.6109	1.04455	0.99824	57.3338	5.09908	5.93032	54.5066	0.13893	0.17598	55.4227	0.38227	0.4108	55.8055	13.9248	14.0338	58.6312	3.15896	4.22256
	55.3357	0.04736	0.07743	58.5781	3.79991	4.03781	51.6444	1.03523	0.98935	57.3675	5.08159	5.91324	54.5398	0.13716	0.17388	55.4563	0.37693	0.40498	55.8388	13.9029	14.0109	58.6641	3.13178	4.19001
	55.3693	0.04695	0.07677	58.6115	3.79986	4.03823	51.6778	1.02609	0.98056	57.4008	5.06382	5.89594	54.5729	0.13542	0.17179	55.4896	0.37161	0.3993	55.8721	13.8782	13.9855	58.6976	3.10473	4.15706
	55.4029	0.04655	0.07612	58.6444	3.79961	4.03844	51.7112	1.01704	0.97184	57.4341	5.04546	5.8783	54.6063	0.13371	0.16972	55.5229	0.36631	0.39369	55.9053	13.8511	13.9578	58.731	3.07783	4.1242
	55.4365	0.04615	0.07547	58.6778	3.79915	4.03844	51.7446	1.00801	0.96316	57.4673	5.02685	5.86034	54.6398	0.132	0.16767	55.5566	0.36108	0.38808	55.9386	13.8211	13.9277	58.7642	3.05098	4.09163
	55.4699	0.04575	0.07483	58.7108	3.79849	4.03825	51.7775	0.99895	0.95467	57.5004	5.00769	5.84204	54.6731	0.13031	0.16566	55.5903	0.35595	0.38255	55.9721	13.7886	13.895	58.7975	3.02395	4.05909
	55.5034	0.04535	0.0742	58.7442	3.79762	4.03785	51.8109	0.99002	0.94614	57.5339	4.98822	5.82311	54.7062	0.12864	0.16368	55.624	0.3509	0.37711	56.0052	13.7534	13.8602	58.8309	2.99704	4.02652
	55.5368	0.04496	0.07357	58.7774	3.79656	4.03724	51.8441	0.98113	0.93769	57.5673	4.96831	5.80395	54.7394	0.12699	0.16172	55.6574	0.34587	0.37178	56.0384	13.7156	13.8232	58.8644	2.97018	3.99395
	55.5706	0.04457	0.07294	58.8108	3.79528	4.03643	51.8775	0.97226	0.92928	57.6011	4.9479	5.78411	54.7729	0.12536	0.15976	55.6911	0.34093	0.36649	56.0717	13.6757	13.7837	58.8975	2.94345	3.96185
	55.6045	0.04418	0.07231	58.8445	3.7938	4.0354	51.9109	0.96352	0.92092	57.6349	4.9273	5.76396	54.8061	0.12376	0.15784	55.7246	0.33611	0.36129	56.1052	13.6332	13.7416	58.9311	2.91687	3.92939
	55.6384	0.0438	0.07169	58.8776	3.7921	4.03419	51.9445	0.95485	0.91258	57.6686	4.90629	5.74354	54.8394	0.12219	0.15595	55.758	0.33133	0.3562	56.1387	13.5882	13.6974	58.9644	2.89036	3.89726
	55.6722	0.04342	0.07107	58.9112	3.79021	4.03275	51.9784	0.94629	0.90421	57.7024	4.88492	5.72261	54.8728	0.12062	0.15407	55.7913	0.32665	0.35117	56.1722	13.5409	13.6509	58.9978	2.86416	3.86517
	55.706	0.04304	0.07046	58.9444	3.78813	4.03112	52.012	0.93773	0.89599	57.7361	4.86338	5.70146	54.9067	0.11908	0.15218	55.8246	0.32205	0.34623	56.206	13.4911	13.6017	59.0314	2.83801	3.83307
	55.7398	0.04266	0.06985	58.9778	3.78583	4.02928	52.0456	0.92928	0.88783	57.7696	4.84148	5.6801	54.9403	0.11757	0.15033	55.8581	0.31751	0.34131	56.2397	13.4387	13.5505	59.0648	2.81178	3.80116
	55.7731	0.0423	0.06926	59.0111	3.78333	4.02724	52.0791	0.92091	0.87977	57.8028	4.81937	5.65865	54.9737	0.11606	0.14852	55.8916	0.31301	0.33648	56.2732	13.384	13.4975	59.0985	2.78558	3.76921
	55.8064	0.04193	0.06867	59.0442	3.78063	4.02502	52.1127	0.91255	0.87174	57.8362	4.79679	5.63666	55.0071	0.11458	0.14673	55.9252	0.30857	0.33168	56.3065	13.3269	13.4425	59.1315	2.75962	3.73799
	55.8398	0.04157	0.06808	59.0776	3.77774	4.02256	52.1461	0.90417	0.86381	57.87	4.77406	5.61414	55.0408	0.11311	0.14494	55.9586	0.3042	0.32699	56.3399	13.2681	13.3856	59.1646	2.73369	3.70673
	55.8728	0.04121	0.06751	59.1111	3.77462	4.01991	52.1797	0.89588	0.8559	57.9036	4.75114	5.59148	55.0744	0.11166	0.14319	55.992	0.29988	0.32237	56.3732	13.207	13.3267	59.1976	2.70784	3.67572
	55.906	0.04085	0.06693	59.1448	3.77131	4.01703	52.2132	0.8877	0.84808	57.9367	4.72774	5.56875	55.1081	0.11024	0.14145	56.0252	0.29559	0.31783	56.4068	13.1437	13.2654	59.2311	2.68183	3.64444
	55.9391	0.0405	0.06637	59.1781	3.76778	4.01398	52.2466	0.87956	0.84032	57.9704	4.70426	5.54543	55.1414	0.10882	0.13975	56.0586	0.29137	0.31334	56.4406	13.0789	13.2016	59.2644	2.65652	3.61339
	55.9723	0.04014	0.0658	59.2114	3.76408	4.01074	52.2802	0.87148	0.83261	58.0039	4.68055	5.52185	55.1748	0.10743	0.13806	56.0922	0.28722	0.30887	56.4742	13.0115	13.1364	59.2978	2.63151	3.58242
	56.0057	0.0398	0.06524	59.245	3.76017	4.00726	52.3133	0.8635	0.82504	58.0372	4.65643	5.49821	55.2085	0.10606	0.13638	56.1255	0.28312	0.3045	56.5077	12.9424	13.0695	59.3315	2.60637	3.55126
	56.039	0.03946	0.06468	59.2786	3.75607	4.00359	52.3467	0.85565	0.81748	58.0704	4.63191	5.47436	55.2418	0.10469	0.13474	56.1591	0.27908	0.30018	56.5412	12.8724	13.0008	59.3653	2.5812	3.52025
	56.0726	0.03912	0.06412	59.3117	3.75179	3.99976	52.38	0.84779	0.81001	58.1035	4.60714	5.45025	55.2755	0.10336	0.1331	56.1927	0.27513	0.2959	56.574	12.8008	12.9318	59.3989	2.55624	3.48951
	56.1061	0.03878	0.06357	59.3453	3.74733	3.99569	52.413	0.84003	0.80265	58.1371	4.58244	5.42561	55.3087	0.10203	0.13151	56.2265	0.27121	0.29165	56.6069	12.7279	12.8611	59.4322	2.53141	3.45914
	56.1398	0.03844	0.06302	59.3789	3.74268	3.99141	52.4465	0.83231	0.79525	58.1703	4.55743	5.40093	55.3423	0.10073	0.12991	56.2599	0.26739	0.28752	56.6397	12.653	12.7888	59.4658	2.50641	3.42867
	56.1733	0.03811	0.06248	59.4124	3.73783	3.98695	52.4798	0.82462	0.78795	58.2039	4.53198	5.37578	55.3758	0.09944	0.12834	56.2934	0.26359	0.28343	56.6726	12.5762	12.7147	59.499	2.48144	3.3987
	56.2068	0.03778	0.06194	59.446	3.73273	3.98229	52.5133	0.81698	0.78065	58.2373	4.50648	5.35042	55.4093	0.09817	0.12679	56.3269	0.25983	0.2794	56.7056	12.4979	12.639	59.5322	2.45681	3.36893
	56.2403	0.03745	0.06141	59.4795	3.72746	3.97744	52.5469	0.80945	0.77339	58.2708	4.4809	5.32483	55.4426	0.09692	0.12527	56.3603	0.25617	0.27544	56.7386	12.416	12.5616	59.5655	2.43244	3.3392
	56.2739	0.03712	0.06088	59.513	3.72203	3.97239	52.5801	0.802	0.76629	58.3044	4.45515	5.29892	55.4755	0.09569	0.12378	56.3935	0.25249	0.27156	56.7721	12.3326	12.4817	59.5991	2.40809	3.30931
	56.3073	0.0368	0.06035	59.5465	3.71639	3.96716	52.6139	0.79456	0.75911	58.3381	4.4288	5.27269	55.5085	0.09447	0.1223	56.4266	0.24892	0.26773	56.8053	12.2476	12.4011	59.6326	2.38397	3.27974
	56.3406	0.03648	0.05983	59.5795	3.71061	3.96181	52.6474	0.7872	0.75204	58.3715	4.40223	5.24648	55.5424	0.09327	0.12081	56.4603	0.24537	0.26391	56.8381	12.1611	12.32	59.666	2.35996	3.25036
	56.3743	0.03616	0.05931	59.6129	3.70461	3.95622	52.6808	0.77992	0.74506	58.405	4.37572	5.21996	55.5761	0.09206	0.11934	56.4934	0.24191	0.2602	56.8715	12.0739	12.2363	59.6998	2.33609	3.22073
	56.4075	0.03584	0.0588	59.6462	3.69849	3.95044	52.7143	0.77274	0.73812	58.4387	4.34879	5.19309	55.6099	0.09087	0.11788	56.5266	0.23851	0.25653	56.9045	11.9854	12.1521	59.7333	2.31205	3.19157
	56.4408	0.03552	0.0583	59.6795	3.69221	3.9445	52.7477	0.76563	0.73125	58.4723	4.32196	5.16611	55.6434	0.08971	0.11646	56.5593	0.23518	0.25297	56.938	11.8958	12.0655	59.7669	2.28836	3.1625
	56.4746	0.03522	0.05779	59.7129	3.68566	3.93835	52.7815	0.7585	0.72436	58.5058	4.29482	5.13903	55.6774	0.08855	0.11503	56.5922	0.23192	0.24942	56.9717	11.8036	11.9773	59.8004	2.26486	3.1337
	56.508	0.03491	0.05729	59.7462	3.67894	3.93201	52.815	0.75152	0.7176	58.5391	4.26757	5.11189	55.7112	0.08742	0.11363	56.625	0.22866	0.24595	57.0053	11.7105	11.888	59.834	2.24161	3.10499
	56.5413	0.0346	0.0568	59.7803	3.67196	3.92535	52.8482	0.74453	0.71092	58.5727	4.24039	5.0843	55.7445	0.08629	0.11226	56.6578	0.22545	0.24252	57.0389	11.6168	11.7975	59.8675	2.21862	3.07647
	56.574	0.03431	0.05632	59.8142	3.66486	3.91854	52.8817	0.73766	0.70427	58.6058	4.21314	5.05705	55.778	0.08519	0.1109	56.6908	0.22228	0.23912	57.0723	11.5214	11.7068	59.9009	2.19564	3.04821
	56.6069	0.03401	0.05584	59.8479	3.6575	3.9116	52.9151	0.73078	0.69768	58.6388	4.18602	5.02965	55.8111	0.08411	0.10958	56.7238	0.21915	0.23577	57.1061	11.424	11.614	59.9348	2.17313	3.01975
	56.6401	0.03372	0.05536	59.8815	3.64997	3.90447	52.9484	0.72393	0.69117	58.6722	4.1583	5.00172	55.8447	0.08303	0.10825	56.7574	0.21604	0.2324	57.1395	11.3257	11.5211	59.9683	2.15061	2.99174
	56.6725	0.03343	0.05489	59.9152	3.64233	3.89715	52.9819	0.71715	0.68467	58.7056	4.13058	4.97367	55.8782	0.08197	0.10695	56.7909	0.21294	0.22909	57.1728	11.2277	11.4276	60.002	2.12801	2.9637
	56.7054	0.03314	0.05442	59.9488	3.63456	3.88968	53.0153	0.71036	0.67823	58.7391	4.10289	4.9454	55.9115	0.08091	0.10566	56.8244	0.20992	0.22582	57.2061	11.1284	11.3332	60.0356	2.10557	2.93601
	56.7383	0.03286	0.05396	59.9822	3.62659	3.88209	53.0489	0.70374	0.67183	58.7724	4.07507	4.91719	55.9448	0.07988	0.10439	56.8578	0.20696	0.22262	57.2396	11.0281	11.2378	60.069	2.08329	2.90861
	56.7721	0.03257	0.05349	60.0153	3.61847	3.87437	53.0823	0.69709	0.6655	58.806	4.04686	4.88848	55.978	0.07885	0.10314	56.8913	0.20404	0.21945	57.2728	10.9269	11.1422	60.1022	2.06125	2.8815
	56.8055	0.03229	0.05302	60.0487	3.61023	3.86642	53.116	0.6905	0.65919	58.8395	4.01862	4.85984	56.0113	0.07784	0.1019	56.9248	0.20114	0.21632	57.3062	10.8263	11.0453	60.1359	2.03949	2.85423
	56.8387	0.03201	0.05256	60.0822	3.60177	3.85829	53.1495	0.68395	0.65296	58.8726	3.99049	4.83139	56.0446	0.07685	0.10068	56.9582	0.19827	0.21324	57.3395	10.7251	10.9481	60.1694	2.01777	2.82727
	56.8723	0.03173	0.05211	60.1157	3.59322	3.84997	53.1828	0.67754	0.64682	58.9058	3.96219	4.8027	56.0778	0.07587	0.09947	56.9918	0.19545	0.2102	57.3727	10.6237	10.8507	60.2026	1.99641	2.80067
	56.9056	0.03145	0.05165	60.1491	3.58444	3.84152	53.2164	0.67119	0.64067	58.9387	3.93376	4.77415	56.1116	0.07491	0.09826	57.0253	0.19267	0.20721	57.4061	10.5212	10.7518	60.236	1.9754	2.7742
	56.9391	0.03118	0.0512	60.1824	3.57558	3.83294	53.2499	0.66482	0.63461	58.972	3.9054	4.74522	56.1452	0.07395	0.09707	57.0591	0.18992	0.20423	57.4397	10.418	10.652	60.2692	1.9543	2.74792
	56.9724	0.0309	0.05076	60.216	3.56657	3.82412	53.2836	0.65852	0.62855	59.0053	3.87685	4.71615	56.1789	0.073	0.09589	57.0926	0.1872	0.20131	57.4735	10.3149	10.5513	60.3026	1.93344	2.72176
	57.006	0.03063	0.05032	60.2494	3.5574	3.81516	53.317	0.65229	0.62259	59.0389	3.84824	4.68668	56.2126	0.07207	0.09473	57.1262	0.18454	0.19844	57.507	10.2108	10.4508	60.3358	1.91255	2.69591
	57.0398	0.03036	0.04987	60.2829	3.54809	3.80605	53.3505	0.64616	0.61667	59.0725	3.81955	4.65715	56.2462	0.07115	0.09358	57.1597	0.18191	0.1956	57.5406	10.1069	10.3497	60.3692	1.89191	2.67009
	57.0733	0.03009	0.04944	60.3166	3.53854	3.7967	53.3841	0.64005	0.61078	59.1059	3.79101	4.62772	56.2796	0.07023	0.09246	57.1934	0.17931	0.19281	57.5742	10.0005	10.2482	60.4026	1.87164	2.64444
	57.1069	0.02983	0.04901	60.3503	3.52886	3.78722	53.4176	0.634	0.60497	59.1396	3.76255	4.59797	56.313	0.06934	0.09134	57.2268	0.17675	0.19006	57.6078	9.89401	10.1466	60.4361	1.85108	2.61888
	57.1404	0.02957	0.04858	60.3839	3.51906	3.77758	53.4511	0.62804	0.5992	59.1731	3.73391	4.56825	56.3463	0.06845	0.09025	57.2601	0.17423	0.18737	57.6414	9.78668	10.0445	60.4696	1.831	2.59349
	57.174	0.02931	0.04815	60.4175	3.50902	3.7678	53.4847	0.62211	0.59347	59.2068	3.70538	4.53838	56.3798	0.06757	0.08916	57.2934	0.17175	0.18472	57.675	9.68006	9.94207	60.5034	1.81099	2.56805
	57.2072	0.02906	0.04773	60.4509	3.4989	3.7579	53.5183	0.61621	0.58779	59.24	3.67679	4.50885	56.4131	0.0667	0.08809	57.327	0.1693	0.18208	57.7087	9.57299	9.83939	60.5368	1.79111	2.5431
	57.2404	0.0288	0.04732	60.4845	3.4887	3.74784	53.5518	0.61033	0.58217	59.2735	3.64831	4.47899	56.4467	0.06585	0.08702	57.3604	0.16687	0.17949	57.7425	9.4656	9.73627	60.5702	1.77148	2.51834
	57.2739	0.02855	0.04691	60.5179	3.47832	3.73767	53.5852	0.60453	0.57662	59.3071	3.61953	4.44902	56.4804	0.06502	0.08596	57.3937	0.16448	0.17694	57.7764	9.36033	9.63278	60.6037	1.75177	2.49368
	57.3072	0.0283	0.0465	60.5514	3.46783	3.7273	53.6187	0.59871	0.5711	59.3404	3.59065	4.41927	56.5138	0.06418	0.08493	57.4271	0.16213	0.17443	57.8101	9.25513	9.52962	60.6372	1.73253	2.46918
	57.3406	0.02805	0.04609	60.5849	3.45717	3.71681	53.6522	0.59296	0.56563	59.3739	3.56169	4.38933	56.5468	0.06336	0.08392	57.4605	0.15979	0.17195	57.8436	9.15044	9.42694	60.6708	1.71336	2.44481
	57.3742	0.0278	0.04569	60.6185	3.44643	3.70615	53.6855	0.58732	0.56024	59.407	3.533	4.35961	56.5795	0.06257	0.08293	57.4942	0.1575	0.16948	57.8773	9.04473	9.32401	60.7041	1.69435	2.42084
	57.4079	0.02756	0.04528	60.6518	3.43557	3.69542	53.7189	0.58171	0.55487	59.4407	3.50425	4.3294	56.6127	0.06179	0.08194	57.5276	0.15525	0.16707	57.9106	8.93981	9.22227	60.7377	1.67545	2.39683
	57.4417	0.02732	0.04488	60.6855	3.42452	3.68446	53.7523	0.57616	0.54957	59.4738	3.47564	4.29968	56.6454	0.06101	0.08098	57.561	0.15304	0.1647	57.9438	8.83496	9.12097	60.7714	1.6567	2.37292
	57.475	0.02707	0.04449	60.7191	3.41328	3.67337	53.7857	0.57063	0.5443	59.5071	3.44708	4.26979	56.6782	0.06024	0.08002	57.5944	0.15085	0.16236	57.977	8.72969	9.01947	60.8049	1.63827	2.34939
	57.5087	0.02684	0.0441	60.7526	3.40192	3.6622	53.8188	0.56516	0.53912	59.5407	3.41874	4.23964	56.7112	0.05949	0.07907	57.6284	0.14871	0.16001	58.0104	8.62443	8.91763	60.8386	1.62006	2.32585
	57.5421	0.0266	0.04371	60.786	3.3904	3.6509	53.8521	0.55978	0.53396	59.574	3.39017	4.20972	56.7445	0.05875	0.07812	57.662	0.14657	0.15772	58.0438	8.52054	8.81614	60.8724	1.60194	2.30243
	57.5754	0.02637	0.04333	60.8198	3.37874	3.63937	53.8854	0.55441	0.52885	59.6074	3.36164	4.17965	56.7781	0.05799	0.07718	57.6954	0.14448	0.15548	58.0769	8.41633	8.71562	60.906	1.58395	2.27932
	57.6088	0.02614	0.04295	60.8534	3.36699	3.62775	53.9185	0.54914	0.52382	59.6408	3.33332	4.14965	56.8112	0.05725	0.07626	57.7289	0.14241	0.15326	58.1104	8.31188	8.61415	60.9393	1.56615	2.25655
	57.6421	0.0259	0.04258	60.8868	3.35508	3.61607	53.9519	0.54387	0.51877	59.6748	3.30469	4.11908	56.8446	0.05653	0.07534	57.7623	0.14036	0.15108	58.144	8.20793	8.51276	60.9728	1.54849	2.2339
	57.6756	0.02568	0.0422	60.9201	3.34319	3.60432	53.9852	0.53867	0.5138	59.7088	3.27605	4.08864	56.8781	0.05581	0.07443	57.7959	0.13836	0.14892	58.1777	8.10442	8.41134	61.0062	1.53096	2.21149
	57.7093	0.02545	0.04183	60.9533	3.33114	3.59249	54.0188	0.53355	0.50883	59.7424	3.24727	4.05846	56.9113	0.0551	0.07354	57.8291	0.13638	0.14682	58.211	8.00246	8.31134	61.0392	1.51352	2.18947
	57.7432	0.02522	0.04146	60.9868	3.31892	3.58043	54.052	0.5284	0.50395	59.7762	3.21882	4.0281	56.9447	0.0544	0.07266	57.8626	0.13446	0.14473	58.2444	7.89967	8.21164	61.0723	1.49642	2.16762
	57.7768	0.02499	0.04109	61.02	3.30673	3.56834	54.0856	0.52333	0.49906	59.8099	3.19023	3.99788	56.9784	0.05371	0.07178	57.8961	0.13255	0.14266	58.278	7.79836	8.11159	61.1054	1.47943	2.14593
	57.8103	0.02477	0.04073	61.0534	3.29434	3.55609	54.1197	0.51824	0.49414	59.8435	3.16198	3.9678	57.0123	0.05303	0.07091	57.9295	0.13065	0.14064	58.3115	7.69769	8.01226	61.1386	1.46267	2.1243
	57.8437	0.02455	0.04037	61.0867	3.28184	3.54376	54.1532	0.51325	0.48935	59.8769	3.13411	3.93792	57.046	0.05235	0.07004	57.9631	0.12879	0.13862	58.3449	7.59748	7.91373	61.1717	1.44611	2.10296
	57.8771	0.02434	0.04002	61.1202	3.2692	3.53124	54.187	0.50825	0.48458	59.9102	3.10646	3.9082	57.0796	0.05169	0.0692	57.9965	0.12695	0.13665	58.3782	7.49732	7.81561	61.2051	1.42958	2.08154
	57.9104	0.02412	0.03967	61.1537	3.25663	3.51862	54.2205	0.50333	0.47987	59.9437	3.07892	3.87832	57.1133	0.05103	0.06836	58.03	0.12514	0.1347	58.4119	7.39728	7.71703	61.2388	1.41319	2.06019
	57.9436	0.02391	0.03932	61.1871	3.24414	3.50588	54.2541	0.49847	0.47519	59.9771	3.0515	3.84854	57.1469	0.05038	0.06753	58.0632	0.12335	0.1328	58.4459	7.29955	7.61837	61.2722	1.3968	2.03914
	57.9771	0.0237	0.03898	61.2206	3.23126	3.49307	54.2875	0.49364	0.4706	60.0103	3.02428	3.81902	57.1803	0.04973	0.06673	58.0965	0.12158	0.13092	58.4793	7.20114	7.52159	61.306	1.38072	2.01808
	58.0104	0.0235	0.03863	61.2541	3.2184	3.48012	54.3207	0.48891	0.46607	60.0436	2.99666	3.78947	57.2136	0.0491	0.06593	58.13	0.11986	0.12905	58.5129	7.10304	7.42494	61.3393	1.36468	1.99742
	58.0437	0.02329	0.0383	61.2877	3.20544	3.46703	54.3542	0.48423	0.46154	60.077	2.9689	3.75993	57.2466	0.04848	0.06514	58.1633	0.11814	0.12722	58.5464	7.00625	7.32928	61.373	1.34879	1.97679
	58.0771	0.02309	0.03796	61.3213	3.19236	3.45385	54.3877	0.4796	0.45704	60.1106	2.94131	3.73018	57.2799	0.04787	0.06436	58.1966	0.11645	0.12542	58.5799	6.90983	7.23384	61.4066	1.3331	1.95632
	58.1106	0.02288	0.03762	61.3548	3.17913	3.44059	54.4213	0.47499	0.45259	60.144	2.91407	3.70075	57.313	0.04726	0.0636	58.23	0.11477	0.12364	58.613	6.81527	7.14058	61.4399	1.31753	1.9362
	58.1441	0.02268	0.03729	61.3884	3.1657	3.42722	54.455	0.47041	0.44814	60.1774	2.8866	3.67134	57.3461	0.04665	0.06284	58.2638	0.11313	0.12186	58.6458	6.71973	7.04846	61.4733	1.30214	1.91625
	58.1774	0.02248	0.03696	61.4216	3.15238	3.41391	54.4882	0.46585	0.44382	60.2112	2.85917	3.6417	57.3794	0.04606	0.06209	58.2971	0.1115	0.12014	58.6794	6.62452	6.95473	61.5063	1.28695	1.89666
	58.2111	0.02229	0.03664	61.4552	3.13891	3.40037	54.5214	0.46135	0.43952	60.2449	2.83221	3.61218	57.4127	0.04548	0.06135	58.3303	0.1099	0.11844	58.7124	6.53102	6.86334	61.54	1.27186	1.87687
	58.2447	0.02209	0.03631	61.4885	3.12545	3.38683	54.5545	0.45687	0.43529	60.2782	2.80549	3.58305	57.4462	0.04489	0.06061	58.3638	0.10834	0.11675	58.7458	6.43724	6.77169	61.5734	1.25707	1.85738
	58.2781	0.02189	0.03599	61.5218	3.1119	3.37321	54.5876	0.45247	0.43109	60.3115	2.77895	3.55403	57.4795	0.04433	0.05988	58.3975	0.10681	0.11508	58.7786	6.34557	6.68222	61.6067	1.24232	1.83811
	58.3116	0.0217	0.03567	61.5552	3.09824	3.35946	54.621	0.44811	0.42689	60.3449	2.7524	3.52504	57.5132	0.04376	0.05916	58.4308	0.10529	0.11345	58.8122	6.25369	6.59123	61.6403	1.22776	1.81891
	58.345	0.02151	0.03536	61.5886	3.08456	3.34566	54.654	0.44373	0.42279	60.3783	2.72623	3.49611	57.547	0.04321	0.05844	58.4642	0.10378	0.11184	58.8454	6.16303	6.5021	61.6737	1.21339	1.79993
	58.3784	0.02132	0.03505	61.6223	3.07061	3.33165	54.6876	0.43943	0.41864	60.4114	2.7002	3.46755	57.5808	0.04266	0.05773	58.4977	0.10231	0.11025	58.8784	6.0745	6.41422	61.7075	1.19909	1.78093
	58.4118	0.02113	0.03474	61.6556	3.0567	3.31769	54.721	0.43518	0.41455	60.4447	2.67411	3.43891	57.6147	0.04212	0.05703	58.5311	0.10083	0.10868	58.912	5.98527	6.32547	61.7409	1.185	1.76229
	58.4451	0.02094	0.03443	61.6891	3.04274	3.30362	54.7545	0.43099	0.41049	60.4783	2.64811	3.41013	57.6485	0.04158	0.05634	58.5644	0.09939	0.10714	58.9453	5.89771	6.2381	61.7745	1.17077	1.74371
	58.4784	0.02076	0.03413	61.7226	3.02874	3.28946	54.7882	0.42682	0.40645	60.5116	2.62216	3.38162	57.6825	0.04104	0.05565	58.5976	0.09798	0.10563	58.9789	5.81113	6.15088	61.808	1.15694	1.72538
	58.5118	0.02057	0.03383	61.7563	3.01461	3.27512	54.8216	0.42264	0.40248	60.5453	2.59622	3.353	57.7164	0.04052	0.05498	58.6305	0.0966	0.10415	59.012	5.72429	6.06558	61.8414	1.14311	1.70721
	58.5451	0.02039	0.03353	61.7897	3.00042	3.26084	54.8552	0.41858	0.39852	60.5787	2.57055	3.32465	57.7499	0.04001	0.05432	58.6638	0.09522	0.10268	59.0456	5.63807	5.97979	61.8753	1.12947	1.68902
	58.5784	0.02021	0.03324	61.8234	2.98628	3.24638	54.889	0.41454	0.39458	60.6123	2.54505	3.29624	57.7833	0.03949	0.05366	58.697	0.09388	0.10123	59.0791	5.55308	5.89502	61.9089	1.11599	1.67112
	58.6114	0.02004	0.03295	61.857	2.97188	3.23192	54.9227	0.41051	0.39068	60.6458	2.51967	3.26806	57.8162	0.03899	0.05303	58.7302	0.09255	0.0998	59.1125	5.46911	5.81145	61.9426	1.10276	1.6533
	58.6447	0.01986	0.03266	61.8905	2.95756	3.21741	54.9565	0.40649	0.38681	60.6792	2.49454	3.24006	57.8496	0.0385	0.0524	58.7638	0.09123	0.09837	59.146	5.38623	5.72829	61.9761	1.08979	1.63579
	58.6781	0.01969	0.03237	61.9238	2.94312	3.20291	54.9898	0.40251	0.38304	60.7124	2.46961	3.21233	57.8828	0.03801	0.05177	58.7973	0.08993	0.09697	59.1797	5.30315	5.64529	62.0096	1.07694	1.61839
	58.7113	0.01951	0.03209	61.957	2.92868	3.18843	55.0234	0.3986	0.37926	60.7456	2.44489	3.18474	57.916	0.03753	0.05116	58.831	0.08865	0.09558	59.2133	5.22157	5.56353	62.0433	1.06431	1.60109
	58.7448	0.01934	0.0318	61.9907	2.91419	3.1737	55.0567	0.39473	0.37555	60.7788	2.42022	3.15722	57.9492	0.03705	0.05055	58.8644	0.08739	0.09423	59.2472	5.14141	5.48199	62.0765	1.05173	1.5842
	58.7783	0.01917	0.03152	62.0243	2.89972	3.15889	55.0898	0.39088	0.3719	60.8124	2.39562	3.12956	57.9826	0.03658	0.04994	58.898	0.08613	0.09288	59.2809	5.06205	5.40156	62.1099	1.03913	1.56735
	58.812	0.019	0.03124	62.0579	2.88526	3.14407	55.123	0.38706	0.36827	60.8458	2.37114	3.10215	58.0161	0.03612	0.04934	58.9318	0.08492	0.09155	59.3145	4.9838	5.32238	62.1434	1.02664	1.5506
	58.8458	0.01884	0.03096	62.0915	2.87067	3.12918	55.1561	0.38326	0.36469	60.8793	2.34692	3.07484	58.0494	0.03566	0.04875	58.9648	0.08371	0.09026	59.348	4.90664	5.24402	62.1769	1.01434	1.53403
	58.8792	0.01867	0.03069	62.1253	2.85613	3.11417	55.1895	0.37953	0.36111	60.9128	2.32267	3.04759	58.0828	0.03521	0.04817	58.9982	0.08252	0.08899	59.3813	4.83051	5.16703	62.2103	1.00209	1.51764
	58.9127	0.01851	0.03041	62.1589	2.84158	3.09917	55.2227	0.37582	0.35759	60.9464	2.29863	3.02043	58.1162	0.03476	0.04759	59.0316	0.08133	0.08772	59.415	4.75492	5.09008	62.2439	0.98997	1.50135
	58.9462	0.01834	0.03014	62.1924	2.82703	3.0842	55.2561	0.37214	0.35407	60.9801	2.27459	2.99332	58.15	0.03432	0.04702	59.0649	0.08017	0.08648	59.4484	4.68005	5.01446	62.2777	0.97793	1.4851
	58.9796	0.01818	0.02988	62.2255	2.81238	3.06936	55.2896	0.36852	0.35058	61.0136	2.25085	2.96647	58.1835	0.03389	0.04645	59.0984	0.07904	0.08525	59.4819	4.60591	4.93947	62.3115	0.96613	1.46898
	59.0129	0.01802	0.02961	62.259	2.79769	3.05433	55.3232	0.3649	0.34711	61.0471	2.22745	2.93975	58.2171	0.03346	0.04589	59.1315	0.07791	0.08405	59.5155	4.53339	4.86521	62.3449	0.95449	1.45324
	59.046	0.01786	0.02935	62.2926	2.78298	3.03917	55.3568	0.36134	0.34367	61.0802	2.20418	2.9135	58.2504	0.03304	0.04535	59.1651	0.07679	0.08285	59.5491	4.46077	4.79184	62.3783	0.94292	1.4376
	59.0796	0.0177	0.02909	62.3255	2.76827	3.02429	55.3904	0.35779	0.34027	61.1136	2.18104	2.88716	58.2836	0.03262	0.04481	59.1986	0.07569	0.08168	59.5827	4.38941	4.71917	62.4115	0.93144	1.42223
	59.1131	0.01755	0.02883	62.3588	2.75343	3.00919	55.4239	0.35431	0.33691	61.1469	2.15815	2.86108	58.3169	0.03221	0.04428	59.2319	0.07462	0.08052	59.6161	4.31943	4.64782	62.4447	0.92017	1.40705
	59.1467	0.01739	0.02858	62.3919	2.73855	2.9942	55.4573	0.35085	0.33359	61.1804	2.13544	2.83496	58.35	0.03181	0.04375	59.2654	0.07356	0.07938	59.6495	4.25028	4.57724	62.478	0.90907	1.39192
	59.1799	0.01724	0.02833	62.4252	2.72369	2.97903	55.4908	0.3474	0.33029	61.2136	2.11283	2.80921	58.3833	0.0314	0.04323	59.2985	0.07251	0.07826	59.6827	4.18132	4.50787	62.5109	0.89812	1.37711
	59.2135	0.01709	0.02807	62.4584	2.7089	2.96391	55.5243	0.34401	0.32703	61.247	2.09023	2.78343	58.4165	0.03101	0.04272	59.3319	0.07148	0.07715	59.7164	4.11297	4.43841	62.5444	0.88723	1.36219
	59.2473	0.01694	0.02782	62.4914	2.69408	2.94886	55.5582	0.34061	0.32376	61.2809	2.06783	2.75742	58.4502	0.03061	0.0422	59.3651	0.07048	0.07606	59.7497	4.04523	4.37052	62.5776	0.87641	1.34753
	59.2806	0.01679	0.02758	62.5249	2.67923	2.93355	55.5918	0.33722	0.32054	61.3147	2.04574	2.73167	58.4838	0.03022	0.04169	59.3985	0.06948	0.07499	59.7832	3.97858	4.30307	62.6113	0.86573	1.33284
	59.3138	0.01664	0.02733	62.5582	2.66454	2.91828	55.6256	0.33388	0.31734	61.3484	2.02376	2.70612	58.5174	0.02984	0.04119	59.4323	0.06849	0.07391	59.8171	3.91306	4.23582	62.6448	0.8552	1.31833
	59.3469	0.01649	0.02709	62.5918	2.64977	2.90287	55.6594	0.33056	0.31417	61.3819	2.00209	2.68086	58.551	0.02946	0.0407	59.4656	0.06752	0.07287	59.8504	3.84825	4.17026	62.6785	0.84477	1.30389
	59.3804	0.01635	0.02685	62.6252	2.635	2.88753	55.6934	0.32728	0.31102	61.4154	1.98056	2.6557	58.5844	0.02908	0.04021	59.4992	0.06656	0.07183	59.884	3.78474	4.10521	62.7122	0.83448	1.2896
	59.4137	0.0162	0.02662	62.6588	2.62013	2.87209	55.7269	0.32403	0.30793	61.4489	1.9594	2.63081	58.6178	0.02872	0.03973	59.5328	0.06561	0.07081	59.9173	3.72269	4.04146	62.7451	0.82435	1.27581
	59.4471	0.01606	0.02638	62.6924	2.60518	2.85662	55.7602	0.32087	0.3049	61.4818	1.93819	2.60644	58.6508	0.02836	0.03926	59.5662	0.06467	0.0698	59.9507	3.66131	3.97818	62.7788	0.81438	1.2618
	59.4804	0.01591	0.02615	62.7259	2.59029	2.84116	55.7938	0.31775	0.30186	61.5152	1.91727	2.58188	58.6839	0.028	0.0388	59.5996	0.06376	0.06881	59.9841	3.60051	3.91591	62.8122	0.80448	1.24805
	59.514	0.01577	0.02591	62.7591	2.57532	2.82585	55.8272	0.31462	0.29889	61.5487	1.89641	2.55736	58.7171	0.02765	0.03834	59.633	0.06286	0.06784	60.0171	3.54062	3.8551	62.8456	0.79466	1.23443
	59.5477	0.01563	0.02568	62.7927	2.56038	2.81038	55.8605	0.31153	0.29593	61.5821	1.87584	2.53314	58.7505	0.02731	0.03788	59.6668	0.06197	0.06687	60.0505	3.48145	3.79435	62.8785	0.78497	1.22113
	59.5817	0.0155	0.02545	62.8262	2.54545	2.79491	55.8938	0.30848	0.29302	61.6156	1.85541	2.50896	58.7838	0.02697	0.03743	59.7003	0.06108	0.06592	60.084	3.42288	3.73422	62.9117	0.77535	1.20786
	59.6155	0.01536	0.02522	62.8593	2.53038	2.77961	55.9273	0.30545	0.2901	61.649	1.83496	2.48499	58.8171	0.02663	0.03698	59.734	0.06021	0.06498	60.1176	3.36489	3.67474	62.9452	0.76576	1.19463
	59.649	0.01523	0.025	62.8925	2.51553	2.76426	55.9606	0.30243	0.28724	61.6827	1.81477	2.46098	58.8506	0.02629	0.03654	59.768	0.05936	0.06404	60.151	3.30826	3.61636	62.9782	0.75626	1.18168
	59.6829	0.01509	0.02477	62.9259	2.5006	2.7488	55.9939	0.29946	0.2844	61.7163	1.79463	2.43724	58.8842	0.02596	0.0361	59.8017	0.05851	0.06313	60.1843	3.25257	3.55891	63.0116	0.74695	1.16875
	59.7166	0.01496	0.02455	62.9594	2.4856	2.73328	56.0275	0.29652	0.28157	61.7497	1.77468	2.41379	58.9178	0.02563	0.03567	59.8354	0.05767	0.06222	60.2177	3.19727	3.50203	63.0448	0.73776	1.15597
	59.7501	0.01483	0.02433	62.9926	2.47066	2.71794	56.061	0.29363	0.27877	61.7832	1.75478	2.39041	58.951	0.02531	0.03525	59.8689	0.05685	0.06134	60.2513	3.14248	3.44565	63.0783	0.72861	1.14327
	59.7834	0.01469	0.02412	63.026	2.45562	2.7025	56.0944	0.29075	0.27601	61.8167	1.73492	2.36717	58.9843	0.02499	0.03483	59.9027	0.05604	0.06047	60.2847	3.08917	3.39043	63.1119	0.71959	1.13063
	59.8172	0.01456	0.0239	63.0597	2.44078	2.6869	56.1278	0.28786	0.27327	61.8503	1.71559	2.34402	59.0179	0.02468	0.03441	59.9361	0.05525	0.05961	60.3176	3.03637	3.33673	63.1457	0.71079	1.11806
	59.8507	0.01443	0.02369	63.0934	2.42589	2.67134	56.1613	0.28502	0.27055	61.884	1.69649	2.32098	59.0513	0.02437	0.034	59.9695	0.05447	0.05877	60.3514	2.98436	3.28224	63.1791	0.70202	1.10571
	59.8842	0.01431	0.02348	63.1267	2.41085	2.65594	56.1948	0.28221	0.26786	61.9175	1.67746	2.29829	59.0848	0.02406	0.0336	60.003	0.0537	0.05793	60.3848	2.93346	3.22918	63.2124	0.69333	1.09358
	59.9178	0.01418	0.02327	63.1602	2.39582	2.64042	56.2279	0.27943	0.26523	61.9511	1.65863	2.27562	59.1177	0.02376	0.0332	60.0366	0.05294	0.05711	60.4182	2.88319	3.17699	63.2458	0.68466	1.08153
	59.9513	0.01405	0.02306	63.1938	2.38089	2.62492	56.2615	0.27667	0.26258	61.9846	1.63988	2.25324	59.1512	0.02346	0.03281	60.0702	0.05219	0.0563	60.4516	2.83382	3.12534	63.2795	0.67615	1.06948
	59.9846	0.01393	0.02286	63.2273	2.36602	2.60945	56.2948	0.27393	0.25998	62.018	1.62134	2.231	59.1846	0.02317	0.03241	60.1038	0.05145	0.0555	60.4852	2.78501	3.07422	63.313	0.66775	1.05763
	60.0177	0.0138	0.02266	63.2606	2.35116	2.59409	56.3282	0.27125	0.2574	62.0515	1.60288	2.20896	59.2181	0.02287	0.03203	60.1373	0.05072	0.05471	60.519	2.73719	3.02356	63.3464	0.65932	1.04595
	60.051	0.01368	0.02246	63.2943	2.33615	2.57854	56.3616	0.2686	0.25485	62.0847	1.58449	2.18722	59.2515	0.02258	0.03165	60.1707	0.05	0.05393	60.5521	2.69009	2.9747	63.38	0.65103	1.0343
	60.0842	0.01356	0.02226	63.3278	2.32144	2.56309	56.395	0.26595	0.25232	62.1179	1.56632	2.16564	59.2849	0.02229	0.03127	60.2042	0.04929	0.05317	60.5856	2.64352	2.92575	63.4137	0.64282	1.02274
	60.1175	0.01344	0.02206	63.3613	2.30671	2.54771	56.4286	0.26334	0.24979	62.1512	1.54851	2.14415	59.3186	0.02201	0.03089	60.2374	0.04859	0.05242	60.6193	2.59772	2.87738	63.447	0.63482	1.01145
	60.1509	0.01332	0.02186	63.3948	2.2919	2.53231	56.4618	0.26072	0.24733	62.1844	1.53089	2.12293	59.3522	0.02173	0.03052	60.2707	0.0479	0.05169	60.6524	2.55301	2.83054	63.48	0.62694	1.00035
	60.1844	0.01321	0.02167	63.4282	2.27713	2.51696	56.4953	0.25816	0.24486	62.2175	1.51355	2.10192	59.3858	0.02146	0.03016	60.3039	0.04722	0.05096	60.6858	2.50876	2.78393	63.5134	0.61914	0.98927
	60.2179	0.01309	0.02148	63.4618	2.26239	2.50155	56.5286	0.25561	0.24243	62.2509	1.4961	2.08084	59.4192	0.02119	0.0298	60.337	0.04656	0.05025	60.7189	2.46478	2.73841	63.5467	0.61146	0.97832
	60.2514	0.01297	0.02129	63.4952	2.24783	2.48622	56.5616	0.25309	0.24005	62.2848	1.47892	2.05967	59.4528	0.02092	0.02944	60.3703	0.04589	0.04954	60.7524	2.4217	2.69314	63.5796	0.60396	0.96758
	60.2847	0.01286	0.0211	63.5289	2.23301	2.47083	56.5946	0.25063	0.23769	62.3182	1.46203	2.03892	59.4863	0.02066	0.02909	60.4037	0.04524	0.04884	60.7857	2.37924	2.64864	63.613	0.59654	0.95683
	60.3179	0.01274	0.02091	63.5625	2.21839	2.45548	56.6275	0.24817	0.23536	62.3516	1.44499	2.01832	59.5198	0.0204	0.02875	60.437	0.0446	0.04815	60.8191	2.33747	2.60477	63.6467	0.58912	0.94609
	60.3514	0.01263	0.02072	63.5961	2.20384	2.44013	56.6607	0.24576	0.23304	62.3853	1.42831	1.99777	59.5531	0.02014	0.0284	60.4701	0.04396	0.04748	60.8527	2.29656	2.56128	63.6803	0.58173	0.9355
	60.3847	0.01252	0.02054	63.6294	2.18939	2.42496	56.6938	0.24337	0.23074	62.4186	1.41177	1.97755	59.5864	0.01989	0.02807	60.5035	0.04334	0.04681	60.886	2.25622	2.5187	63.7136	0.57442	0.92509
	60.4181	0.01241	0.02036	63.6626	2.17494	2.40989	56.7269	0.241	0.22846	62.4523	1.39554	1.95733	59.6198	0.01964	0.02773	60.537	0.04272	0.04615	60.92	2.21697	2.47607	63.7471	0.56719	0.91474
	60.4512	0.0123	0.02018	63.6957	2.16039	2.39488	56.7603	0.23863	0.22619	62.4853	1.37938	1.93763	59.6532	0.01939	0.02741	60.5704	0.04211	0.0455	60.9536	2.17832	2.43447	63.7807	0.56001	0.90449
	60.4849	0.01219	0.02	63.7287	2.14604	2.3799	56.7936	0.23627	0.22394	62.5187	1.36311	1.91785	59.687	0.01914	0.02708	60.6038	0.04151	0.04485	60.9873	2.14003	2.39342	63.814	0.55293	0.8944
	60.5184	0.01208	0.01982	63.7622	2.1315	2.36479	56.8271	0.23395	0.2217	62.5521	1.34715	1.89829	59.7205	0.0189	0.02675	60.6372	0.04092	0.04422	61.0208	2.10221	2.35322	63.8474	0.54594	0.88443
	60.5517	0.01198	0.01964	63.7957	2.11701	2.34965	56.8604	0.23164	0.2195	62.5856	1.33124	1.87878	59.754	0.01867	0.02643	60.6707	0.04034	0.0436	61.0543	2.0648	2.3136	63.8806	0.53905	0.87458
	60.5853	0.01187	0.01947	63.8294	2.10253	2.3345	56.8936	0.22935	0.21733	62.6193	1.3155	1.85931	59.7878	0.01843	0.02612	60.7043	0.03976	0.04298	61.0877	2.02827	2.2748	63.9143	0.53226	0.86471
	60.6191	0.01177	0.01929	63.8632	2.08812	2.31931	56.9273	0.22709	0.21514	62.6527	1.2999	1.84021	59.8216	0.0182	0.0258	60.7378	0.0392	0.04237	61.1209	1.99253	2.23676	63.9478	0.52558	0.855
	60.6527	0.01166	0.01912	63.897	2.07382	2.30417	56.9611	0.22486	0.21297	62.6863	1.28465	1.82111	59.8556	0.01796	0.02549	60.7712	0.03864	0.04177	61.1542	1.95696	2.19918	63.9817	0.51903	0.84529
	60.6862	0.01156	0.01895	63.9308	2.05957	2.28904	56.9948	0.22262	0.21083	62.7199	1.26964	1.80221	59.8888	0.01774	0.02519	60.8049	0.0381	0.04118	61.1875	1.92225	2.16229	64.0154	0.51248	0.83573
	60.7196	0.01146	0.01878	63.9643	2.04549	2.27409	57.0283	0.22041	0.20872	62.7532	1.25485	1.78361	59.9221	0.01751	0.02489	60.8384	0.03756	0.0406	61.2213	1.88821	2.12535	64.0493	0.50602	0.82623
	60.7531	0.01136	0.01861	63.9975	2.03145	2.25932	57.0618	0.21824	0.20663	62.7867	1.24013	1.7651	59.9558	0.01729	0.02459	60.8724	0.03703	0.04001	61.2548	1.85484	2.08926	64.0833	0.49968	0.81678
	60.7865	0.01126	0.01845	64.0311	2.01737	2.24439	57.0954	0.21607	0.20456	62.8201	1.22557	1.74678	59.989	0.01707	0.02431	60.9058	0.03651	0.03945	61.2884	1.82179	2.05363	64.1167	0.49339	0.8076
	60.8199	0.01116	0.01829	64.0647	2.00346	2.22953	57.1286	0.21391	0.20253	62.8529	1.21115	1.72893	60.0224	0.01686	0.02402	60.9394	0.036	0.03889	61.3222	1.78914	2.01841	64.1505	0.48715	0.79843
	60.8535	0.01106	0.01812	64.0982	1.98944	2.21472	57.1617	0.21178	0.20053	62.8861	1.19682	1.71099	60.0556	0.01665	0.02373	60.9729	0.03549	0.03834	61.356	1.75706	1.98381	64.1841	0.48094	0.78941
	60.8869	0.01096	0.01796	64.1317	1.97541	2.2	57.1951	0.20969	0.19853	62.9196	1.18261	1.69309	60.0889	0.01644	0.02345	61.0065	0.03499	0.0378	61.3897	1.72552	1.94974	64.2175	0.4749	0.78052
	60.9206	0.01086	0.0178	64.1651	1.96145	2.18533	57.2287	0.20762	0.19654	62.9531	1.16853	1.67533	60.1225	0.01623	0.02317	61.0401	0.03449	0.03726	61.4232	1.69462	1.91653	64.2511	0.46892	0.77169
	60.9539	0.01077	0.01764	64.1987	1.9475	2.1706	57.2622	0.20555	0.19457	62.9864	1.15466	1.65783	60.1559	0.01603	0.0229	61.0736	0.034	0.03674	61.4567	1.66401	1.88382	64.2844	0.46301	0.76303
	60.9872	0.01067	0.01749	64.2322	1.93378	2.15598	57.2956	0.20352	0.19263	63.02	1.14099	1.64036	60.1897	0.01583	0.02262	61.1074	0.03352	0.03621	61.4902	1.63401	1.85157	64.3178	0.45713	0.75445
	61.0205	0.01058	0.01733	64.2655	1.92001	2.14149	57.3293	0.2015	0.19069	63.0536	1.12738	1.62297	60.223	0.01563	0.02236	61.1409	0.03305	0.0357	61.5236	1.6044	1.81995	64.3509	0.4514	0.74602
	61.0537	0.01048	0.01718	64.2989	1.90625	2.12703	57.3629	0.1995	0.18878	63.0868	1.11386	1.60601	60.2564	0.01543	0.02209	61.1744	0.03258	0.0352	61.5568	1.57538	1.78898	64.3841	0.4457	0.73765
	61.0869	0.01039	0.01703	64.3321	1.89259	2.11264	57.3962	0.1975	0.1869	63.1202	1.10055	1.58907	60.2899	0.01524	0.02183	61.2077	0.03213	0.0347	61.59	1.54683	1.75856	64.4176	0.44003	0.72929
	61.1202	0.0103	0.01688	64.3657	1.8791	2.09817	57.4293	0.19552	0.18505	63.1538	1.08725	1.57217	60.3234	0.01505	0.02157	61.2413	0.03167	0.03421	61.6234	1.51905	1.72851	64.4506	0.43444	0.72116
	61.1539	0.01021	0.01672	64.3992	1.86571	2.0838	57.4625	0.19358	0.18321	63.1874	1.07428	1.55543	60.3567	0.01486	0.02132	61.2747	0.03123	0.03373	61.6568	1.49166	1.69882	64.4839	0.4289	0.71306
	61.1873	0.01012	0.01658	64.4323	1.85216	2.06959	57.496	0.19165	0.18138	63.221	1.0614	1.53886	60.3899	0.01468	0.02107	61.3082	0.03079	0.03326	61.6897	1.46492	1.67008	64.5172	0.42352	0.70502
	61.2208	0.01003	0.01643	64.4657	1.83862	2.05534	57.5293	0.18975	0.17957	63.2547	1.0487	1.52237	60.4232	0.01449	0.02082	61.3416	0.03035	0.03279	61.7229	1.43838	1.64158	64.5508	0.41813	0.697
	61.2546	0.00994	0.01628	64.4991	1.82538	2.04116	57.5625	0.18788	0.17779	63.2883	1.03599	1.50608	60.4566	0.01431	0.02057	61.375	0.02992	0.03233	61.7565	1.41251	1.61323	64.5846	0.41287	0.68904
	61.2884	0.00985	0.01613	64.5326	1.8122	2.02696	57.596	0.18603	0.17601	63.3218	1.02353	1.48999	60.4901	0.01413	0.02033	61.4085	0.02949	0.03187	61.7898	1.38686	1.58554	64.6178	0.40768	0.6813
	61.3218	0.00977	0.01599	64.5658	1.79886	2.01292	57.6298	0.18417	0.17422	63.355	1.01129	1.47417	60.5234	0.01395	0.02009	61.442	0.02908	0.03142	61.8228	1.36159	1.55854	64.6513	0.40258	0.67356
	61.3553	0.00968	0.01585	64.5994	1.78549	1.99879	57.6635	0.18233	0.17247	63.3884	0.999	1.45842	60.5568	0.01378	0.01985	61.475	0.02867	0.03099	61.8561	1.33682	1.53171	64.6848	0.39753	0.66591
	61.3889	0.0096	0.01571	64.633	1.7724	1.98471	57.6973	0.18051	0.17073	63.4217	0.9869	1.44287	60.5902	0.01361	0.01961	61.5086	0.02827	0.03055	61.8899	1.31226	1.50499	64.7184	0.39251	0.65833
	61.4225	0.00951	0.01557	64.6665	1.75935	1.97076	57.7306	0.1787	0.16902	63.4549	0.97499	1.42752	60.6235	0.01344	0.01938	61.5421	0.02787	0.03012	61.9234	1.28836	1.47891	64.7519	0.38758	0.65083
	61.4561	0.00943	0.01543	64.7	1.74627	1.95682	57.7643	0.1769	0.16732	63.4883	0.96331	1.41222	60.6571	0.01327	0.01915	61.5755	0.02747	0.0297	61.9566	1.26486	1.45353	64.7851	0.38279	0.64351
	61.4895	0.00934	0.01529	64.7334	1.73325	1.94299	57.798	0.17513	0.16564	63.5216	0.95156	1.39708	60.6906	0.01311	0.01893	61.6093	0.02708	0.02927	61.9904	1.24192	1.42806	64.8182	0.37804	0.63629
	61.5227	0.00926	0.01515	64.7669	1.72038	1.92915	57.8309	0.1734	0.164	63.5552	0.94004	1.38196	60.7244	0.01294	0.0187	61.643	0.0267	0.02886	62.0241	1.21923	1.4031	64.8513	0.37332	0.62913
	61.5562	0.00918	0.01502	64.7997	1.70785	1.91567	57.8642	0.17169	0.16237	63.5886	0.92854	1.36707	60.7583	0.01278	0.01847	61.6768	0.02632	0.02845	62.0574	1.19687	1.37887	64.8842	0.36868	0.62209
	61.5898	0.0091	0.01489	64.8325	1.69531	1.90224	57.8971	0.17	0.16077	63.622	0.91716	1.35233	60.792	0.01262	0.01825	61.7104	0.02594	0.02805	62.0908	1.17496	1.35496	64.917	0.36405	0.61516
	61.6235	0.00902	0.01475	64.8652	1.6828	1.8889	57.9305	0.16833	0.15916	63.6556	0.9059	1.33762	60.8258	0.01246	0.01804	61.744	0.02557	0.02765	62.1242	1.15346	1.3315	64.9494	0.35948	0.60837
	61.6569	0.00894	0.01462	64.8979	1.67036	1.87562	57.9639	0.16669	0.15757	63.6893	0.89482	1.32303	60.8596	0.01231	0.01782	61.7777	0.02521	0.02726	62.1574	1.13236	1.3085	64.9821	0.3549	0.60162
	61.6907	0.00886	0.01449	64.9308	1.65798	1.86231	57.9973	0.16505	0.15599	63.7226	0.88401	1.30874	60.8935	0.01215	0.01761	61.8111	0.02486	0.02688	62.1903	1.11165	1.28607	65.0153	0.35041	0.59482
	61.7246	0.00878	0.01436	64.9638	1.64556	1.84906	58.0308	0.16342	0.15443	63.7561	0.87311	1.29452	60.9272	0.012	0.0174	61.8443	0.02451	0.0265	62.2235	1.09146	1.26386	65.0485	0.34596	0.5881
	61.7578	0.0087	0.01423	64.9968	1.63298	1.83581	58.0642	0.1618	0.15289	63.7896	0.8624	1.28041	60.9608	0.01185	0.01719	61.8777	0.02416	0.02613	62.2568	1.07177	1.24193	65.0815	0.34155	0.58148
	61.7912	0.00862	0.01411	65.03	1.6205	1.82257	58.0978	0.1602	0.15135	63.8231	0.85183	1.26646	60.9941	0.0117	0.01699	61.9111	0.02382	0.02577	62.2901	1.05232	1.22033	65.1145	0.33724	0.57495
	61.8245	0.00855	0.01398	65.0633	1.60815	1.80932	58.1313	0.15861	0.14983	63.8565	0.8413	1.25264	61.0277	0.01156	0.01679	61.9447	0.02348	0.0254	62.3235	1.03322	1.19909	65.1482	0.33296	0.56835
	61.8579	0.00847	0.01386	65.0969	1.5958	1.79604	58.1647	0.15702	0.14833	63.8899	0.8309	1.23899	61.0608	0.01141	0.01659	61.9784	0.02316	0.02504	62.3573	1.01434	1.17794	65.1816	0.32873	0.56188
	61.8909	0.0084	0.01373	65.1303	1.58353	1.78288	58.198	0.15545	0.14685	63.9239	0.82049	1.22526	61.0938	0.01127	0.0164	62.0121	0.02283	0.02469	62.3909	0.99573	1.15725	65.2148	0.32456	0.55553
	61.9241	0.00832	0.01361	65.1637	1.57136	1.7698	58.2315	0.15391	0.14538	63.9573	0.81034	1.21186	61.127	0.01113	0.01621	62.0456	0.02251	0.02434	62.4243	0.97723	1.13704	65.2481	0.32044	0.54923
	61.9576	0.00825	0.01349	65.1972	1.55922	1.75671	58.265	0.15236	0.14392	63.9907	0.80042	1.19863	61.1603	0.01099	0.01601	62.0793	0.02219	0.024	62.4581	0.95913	1.11699	65.2819	0.31639	0.54289
	61.991	0.00818	0.01337	65.2309	1.54719	1.74364	58.2984	0.15084	0.14248	64.0244	0.7905	1.18538	61.1941	0.01085	0.01582	62.1127	0.02188	0.02366	62.4917	0.94149	1.09735	65.3157	0.31236	0.53662
	62.0242	0.0081	0.01325	65.2644	1.53517	1.73066	58.3319	0.14935	0.14105	64.0581	0.78075	1.17224	61.2275	0.01072	0.01564	62.146	0.02157	0.02333	62.5251	0.92409	1.07811	65.349	0.30839	0.53053
	62.0576	0.00803	0.01314	65.2976	1.52325	1.71792	58.3658	0.14786	0.13962	64.0918	0.77104	1.15929	61.2612	0.01058	0.01545	62.1794	0.02127	0.023	62.5585	0.90709	1.05929	65.3825	0.30447	0.52447
	62.0909	0.00796	0.01302	65.3309	1.51132	1.70516	58.3993	0.14639	0.13822	64.1251	0.76148	1.14661	61.2952	0.01045	0.01527	62.2124	0.02097	0.02268	62.5921	0.8904	1.04062	65.416	0.30059	0.51846
	62.1243	0.00789	0.0129	65.3641	1.49953	1.69253	58.4331	0.14493	0.13682	64.1585	0.75206	1.134	61.3287	0.01032	0.01509	62.246	0.02067	0.02237	62.626	0.87404	1.02212	65.4495	0.29672	0.51252
[truncated: 795 more rows]

## Sheet: Figure 3a-c
Figure 3a: REES fluorescence
[truncated: 23 more rows]

## Sheet: Figure 3d
Figure 3d: Acrylamide quenching
[truncated: 13 more rows]

## Sheet: Figure 4b
Figure 4b: Umbrella sampling free energy simulations on P-CL and G-CL
[truncated: 47 more rows]

[truncated: 13 more sheets: Figure 5, Figure 6, Figure S2, Figure S3, Figure S4, Figure S5, Figure S6, Figure S8, Fig. S9 A=0.25, Fig. S9 A=0.5, Fig. S9 A=1, Fig. S9 A=2, Fig. S9 A=2.5]
